# Supplementary material for: Differential gene expression in aphids following virus acquisition from plants or from an artificial medium
Source: BMC Genomics. 2022 Apr 30;23:333. doi: 10.1186/s12864-022-08545-1 (PMC9055738; doi:10.1186/s12864-022-08545-1)
Supplement: Supplementary file 3 — Additional file 3. List of DEGs with the DESeq2 analysis (Plant_with_TuYV vs Plant_Control and Medium_with_TuYV vs Medium_Control). [file 12864_2022_8545_MOESM3_ESM.xlsx]

## Sheet: Plant_TuYV_vs_Plant_Ctl_woAPFV6
Additional file 3 : List of DEGs with the DESeq2 analysis (Plant_with_TuYV vs Plant_Control)
GeneID	APFV-14_Plant_with_TuYV	APFV-15_Plant_with_TuYV	APFV-16_Plant_with_TuYV	APFV-5_Plant_Control	APFV-7_Plant_Control	APFV-14_Plant_with_TuYV_normalized	APFV-15_Plant_with_TuYV_normalized	APFV-16_Plant_with_TuYV_normalized	APFV-5_Plant_Control_normalized	APFV-7_Plant_Control_normalized	gene_length_bp_normalized	APFV-14_Plant_with_TuYV_RPKM	APFV-15_Plant_with_TuYV_RPKM	APFV-16_Plant_with_TuYV_RPKM	APFV-5_Plant_Control_RPKM	APFV-7_Plant_Control_RPKM	log2FC_Plant_with_TuYV_vs_Plant_Control	log2FC_Standard-Error_Plant_with_TuYV_vs_Plant_Control	aP-value_Plant_with_TuYV_vs_Plant_Control	Adjusted p-value_Plant_with_TuYV_vs_Plant_Control	Transcript_ID	Gene_biotype	Transposon_related	AHRD_quality_code	AHRD_description	AHRD_Interproscan.Description.	AHRD_GO_term	PFAM_ID	Interproscan_family	Interproscan_domain	Interproscan_sites.repeats	Interproscan_GO_term	Interproscan_EC_number	Interproscan_pathways	GOSlimViewer_CC.GOSlim..Desc..	GOSlimViewer_BP.GOSlim..Desc..	GOSlimViewer_MF.GOSlim..Desc..	GOSlimAuto_CC.GOSlim..Desc..	GOSlimAuto_BP.GOSlim..Desc..	GOSlimAuto_MF.GOSlim..Desc..
MYZPE13164_G006_v1.0_000070160	6776	5890	4721	1114	1558	6097.62	5260.52	4456.03	1458.11	1543.95	363	641.322	583.408	506.719	158.36	170.419	1.812	0.166852	1.7889e-27	2.10249e-23	MYZPE13164_G006_v1.0_000070160.1	protein_coding	False	***	ACYPI45293 protein	NULL	NULL	NULL	NULL	NULL	NULL	NULL	NULL	NULL	NULL	NULL	NULL	NULL	NULL	NULL
MYZPE13164_G006_v1.0_000070170	13766	12111	9084	2708	3758	12387.8	10816.7	8574.15	3544.49	3724.12	375	1261.21	1161.21	943.812	372.637	397.909	1.54328	0.178847	6.18607e-18	3.63524e-14	MYZPE13164_G006_v1.0_000070170.1	protein_coding	False	***	ACYPI45293 protein	NULL	NULL	NULL	NULL	NULL	NULL	NULL	NULL	NULL	NULL	NULL	NULL	NULL	NULL	NULL
MYZPE13164_G006_v1.0_000076360	775	912	797	1042	1514	697.411	814.532	752.268	1363.87	1500.35	1765	15.0857	18.5786	17.5935	30.4643	34.0596	-0.924754	0.138872	2.75597e-11	1.0797e-07	MYZPE13164_G006_v1.0_000076360.1	protein_coding	False	NULL	Unknown protein	NULL	NULL	NULL	NULL	NULL	NULL	NULL	NULL	NULL	NULL	NULL	NULL	NULL	NULL	NULL
MYZPE13164_G006_v1.0_000085220	62	70	119	230	286	55.7929	62.5189	112.321	301.046	283.422	318	6.69844	7.91471	14.5801	37.3223	35.7106	-1.92809	0.32957	4.90654e-09	9.78221e-06	MYZPE13164_G006_v1.0_000085220.1	protein_coding	False	NULL	Unknown protein	NULL	NULL	NULL	NULL	NULL	NULL	NULL	NULL	NULL	NULL	NULL	NULL	NULL	NULL	NULL
MYZPE13164_G006_v1.0_000133450	910	821	766	209	401	818.895	733.258	723.007	273.559	397.385	1859	16.8179	15.8792	16.0542	5.80143	8.56492	1.17157	0.200359	4.99389e-09	9.78221e-06	MYZPE13164_G006_v1.0_000133450.1	protein_coding	False	*-*	Butyrophilin subfamily 2 member A1	NULL	NULL	NULL	NULL	NULL	NULL	NULL	NULL	NULL	NULL	NULL	NULL	NULL	NULL	NULL
MYZPE13164_G006_v1.0_000173830	895	729	426	1271	2752	805.397	651.09	402.09	1663.61	2727.19	2981	10.315	8.79284	5.56785	22.0015	36.656	-1.82548	0.31205	4.91657e-09	9.78221e-06	MYZPE13164_G006_v1.0_000173830.1	protein_coding	False	***	Cytochrome P450-like protein	IPR001128 (Cytochrome P450)	GO:0005506|GO:0046872|GO:0004497|GO:0016491|GO:0016021|GO:0016020|GO:0016705|GO:0055114|GO:0020037	PF00067	IPR001128|IPR002401	NULL	IPR017972	GO:0016705|GO:0055114|GO:0020037|GO:0005506	NULL	Reactome: REACT_13433	GO:0005575 (cellular_component)	GO:0008150 (biological_process)	GO:0003674 (molecular_function)|GO:0016491 (oxidoreductase activity)|GO:0043167 (ion binding)	GO:0016020 (membrane)|GO:0016021 (integral component of membrane)	GO:0055114 (oxidation-reduction process)	GO:0003824 (catalytic activity)|GO:0046914 (transition metal ion binding)|GO:0097159 (organic cyclic compound binding)|GO:1901363 (heterocyclic compound binding)|GO:0046872 (metal ion binding)
MYZPE13164_G006_v1.0_000064820	401	341	379	131	150	360.854	304.556	357.728	171.465	148.648	3074	4.48177	3.98854	4.80369	2.19905	1.93752	1.09545	0.196193	2.35693e-08	3.95728e-05	MYZPE13164_G006_v1.0_000064820.1	protein_coding	False	***	Glucose dehydrogenase (FAD, quinone)	IPR012132 (Glucose-methanol-choline oxidoreductase), IPR023753 (FAD/NAD(P)-binding domain)	GO:0016491|GO:0016614|GO:0055114|GO:0050660	PF05199|PF00732	IPR012132	IPR000172|IPR007867|IPR023753	NULL	GO:0050660|GO:0055114|GO:0016614|GO:0016491	EC:1.2.1.8+1.1.99.1	MetaCyc: PWY-7494|KEGG: 00260+1.2.1.8+1.1.99.1|UniPathway: UPA00529|MetaCyc: PWY-3722	NULL	GO:0008150 (biological_process)	GO:0003674 (molecular_function)|GO:0016491 (oxidoreductase activity)|GO:0043167 (ion binding)	NULL	GO:0055114 (oxidation-reduction process)	GO:0003824 (catalytic activity)|GO:0000166 (nucleotide binding)|GO:0005488 (binding)
MYZPE13164_G006_v1.0_000158420	29668	34142	25413	12439	15620	26697.8	30493.2	23986.7	16281.3	15479.2	2475	411.834	495.995	400.056	259.345	250.59	0.768925	0.141829	5.90965e-08	8.68201e-05	MYZPE13164_G006_v1.0_000158420.1	protein_coding	False	NULL	Unknown protein	NULL	NULL	NULL	NULL	NULL	NULL	NULL	NULL	NULL	NULL	NULL	NULL	NULL	NULL	NULL
MYZPE13164_G006_v1.0_000188160	529	430	432	130	231	476.039	384.045	407.754	170.156	228.918	1167	15.5738	13.2483	14.4229	5.74832	7.85958	1.07656	0.211631	3.63864e-07	0.000475165	MYZPE13164_G006_v1.0_000188160.1	protein_coding	False	***	Homeotic protein antennapedia	IPR009057 (Homeodomain-like), IPR017995 (Homeobox protein, antennapedia type)	GO:0003677|GO:0043565|GO:0007275|GO:0003700|GO:0005634|GO:0006355	PF00046	IPR017995	IPR001356|IPR020479|IPR009057	IPR001827|IPR017970	GO:0003700|GO:0005634|GO:0006355|GO:0003677|GO:0043565	NULL	NULL	GO:0005634 (nucleus)	GO:0008150 (biological_process)|GO:0009058 (biosynthetic process)|GO:0034641 (cellular nitrogen compound metabolic process)	GO:0001071 (nucleic acid binding transcription factor activity)|GO:0003677 (DNA binding)	GO:0005634 (nucleus)	GO:0006355 (regulation of transcription, DNA-templated)|GO:0008150 (biological_process)|GO:0044699 (single-organism process)	GO:0003677 (DNA binding)|GO:0003674 (molecular_function)
MYZPE13164_G006_v1.0_000096010	443	366	379	148	188	398.649	326.885	357.728	193.716	186.305	1184	12.8547	11.1146	12.4717	6.45027	6.3047	0.927347	0.186352	6.48001e-07	0.000650128	MYZPE13164_G006_v1.0_000096010.1	protein_coding	False	***	BTB/POZ domain-containing protein-1	IPR011333 (SKP1/BTB/POZ domain)	GO:0051260	PF02214	NULL	IPR003131|IPR000210|IPR011333	NULL	GO:0005515|GO:0051260	NULL	NULL	NULL	GO:0006461 (protein complex assembly)	GO:0003674 (molecular_function)	NULL	GO:0008150 (biological_process)|GO:0009987 (cellular process)	GO:0005515 (protein binding)
MYZPE13164_G006_v1.0_000097260	2912	2848	2499	442	1279	2620.46	2543.63	2358.74	578.532	1267.47	1061	94.2943	96.5136	91.7678	21.4969	47.8645	1.44003	0.290403	7.09564e-07	0.000650128	MYZPE13164_G006_v1.0_000097260.1	protein_coding	False	***	Cuticular protein SD	IPR000618 (Insect cuticle protein)	GO:0042302	PF00379	IPR000618	NULL	NULL	GO:0042302	NULL	NULL	NULL	NULL	GO:0005198 (structural molecule activity)	NULL	NULL	GO:0003674 (molecular_function)
MYZPE13164_G006_v1.0_000097280	4186	2837	2218	741	1306	3766.92	2533.8	2093.51	969.891	1294.23	2752	52.2589	37.0659	31.4017	13.8943	18.8431	1.30482	0.264042	7.74422e-07	0.000650128	MYZPE13164_G006_v1.0_000097280.1	protein_coding	False	*-*	Ras-interacting protein RIP3	IPR000618 (Insect cuticle protein)	GO:0042302	PF00379	IPR000618	NULL	NULL	GO:0042302	NULL	NULL	NULL	NULL	GO:0005198 (structural molecule activity)	NULL	NULL	GO:0003674 (molecular_function)
MYZPE13164_G006_v1.0_000115360	960	908	1011	262	516	863.889	810.96	954.257	342.93	511.348	2289	14.409	14.2628	17.2086	5.90641	8.9508	1.03257	0.206957	6.05926e-07	0.000650128	MYZPE13164_G006_v1.0_000115360.1	protein_coding	False	NULL	Unknown protein	IPR032675 (Leucine-rich repeat domain, L domain-like)	NULL	NULL	NULL	IPR032675	NULL	NULL	NULL	NULL	NULL	NULL	NULL	NULL	NULL	NULL
MYZPE13164_G006_v1.0_000181560	385	242	212	415	1466	346.456	216.137	200.101	543.191	1452.78	2846	4.64767	3.05734	2.90229	7.52456	20.453	-1.97386	0.398635	7.36203e-07	0.000650128	MYZPE13164_G006_v1.0_000181560.1	protein_coding	False	***	Cytochrome P450	IPR001128 (Cytochrome P450)	GO:0016491|GO:0055114|GO:0020037|GO:0016705|GO:0005506|GO:0070330|GO:0046872|GO:0004497	PF00067	IPR001128|IPR002403	NULL	IPR017972	GO:0005506|GO:0004497|GO:0016705|GO:0020037|GO:0055114	NULL	Reactome: REACT_13433	NULL	GO:0008150 (biological_process)	GO:0003674 (molecular_function)|GO:0016491 (oxidoreductase activity)|GO:0043167 (ion binding)	NULL	GO:0055114 (oxidation-reduction process)	GO:0003824 (catalytic activity)|GO:0046914 (transition metal ion binding)|GO:0097159 (organic cyclic compound binding)|GO:1901363 (heterocyclic compound binding)|GO:0046872 (metal ion binding)
MYZPE13164_G006_v1.0_000089620	742	741	820	181	393	667.715	661.808	773.977	236.91	389.457	3175	8.02915	8.39147	10.0626	2.94173	4.91481	1.15722	0.234848	8.3276e-07	0.000652495	MYZPE13164_G006_v1.0_000089620.1	protein_coding	False	***	Lipoamide acyltransferase component of branched-chain alpha-keto acid dehydrogenase complex, mitochondrial	IPR015761 (Lipoamide Acyltransferase), IPR023213 (Chloramphenicol acetyltransferase-like domain)	GO:0016746|GO:0016740|GO:0008152	PF00364|PF02817|PF00198	IPR015761	IPR000089|IPR001078|IPR011053|IPR004167|IPR023213	IPR003016	GO:0008152|GO:0016746	EC:2.3.1.16|EC:2.3.1.168|EC:2.3.1.168+2.3.1.16	KEGG: 00640+2.3.1.168|MetaCyc: PWY-5046|MetaCyc: PWY-7288|KEGG: 00642+2.3.1.16|MetaCyc: PWY-6946|MetaCyc: PWY-6948|KEGG: 00362+2.3.1.16|MetaCyc: PWY-7337|MetaCyc: PWY-7654|MetaCyc: PWY-7094|KEGG: 00592+2.3.1.16|MetaCyc: PWY-7606|MetaCyc: PWY-7340|MetaCyc: PWY-7339|KEGG: 00281+2.3.1.16|MetaCyc: PWY-7726|MetaCyc: PWY-6863|MetaCyc: PWY-6435|MetaCyc: PWY-735|KEGG: 00280+2.3.1.168+2.3.1.16|MetaCyc: PW…	NULL	GO:0008150 (biological_process)	GO:0003674 (molecular_function)|GO:0016746 (transferase activity, transferring acyl groups)	NULL	GO:0008152 (metabolic process)	GO:0016740 (transferase activity)
MYZPE13164_G006_v1.0_000105590	494	435	481	143	250	444.543	388.51	454.003	187.172	247.746	1683	10.0845	9.29328	11.1353	4.3845	5.89813	0.974063	0.198871	9.68324e-07	0.000711295	MYZPE13164_G006_v1.0_000105590.1	protein_coding	False	*-*	Transmembrane protein 132C	IPR026307 (Transmembrane protein 132), IPR031435 (Transmembrane protein TMEM132, N-terminal), IPR031437 (Transmembrane protein family 132, middle domain)	GO:0016020|GO:0016021	PF16070|PF15705	IPR026307	IPR031435|IPR031437	NULL	NULL	NULL	NULL	GO:0005575 (cellular_component)	NULL	NULL	GO:0016020 (membrane)|GO:0016021 (integral component of membrane)	NULL	NULL
MYZPE13164_G006_v1.0_000141690	29	32	25	55	133	26.0967	28.5801	23.5968	71.9892	131.801	1192	0.835855	0.965245	0.817153	2.38097	4.4303	-1.97238	0.403864	1.04083e-06	0.000719578	MYZPE13164_G006_v1.0_000141690.1	protein_coding	False	***	ACYPI007976 protein	NULL	NULL	NULL	NULL	NULL	NULL	NULL	NULL	NULL	NULL	NULL	NULL	NULL	NULL	NULL
MYZPE13164_G006_v1.0_000080950	390	301	323	94	164	350.955	268.831	304.871	123.036	162.522	2073	6.4636	5.22073	6.07076	2.3399	3.14125	1.10336	0.229727	1.56356e-06	0.000927065	MYZPE13164_G006_v1.0_000080950.1	protein_coding	False	*-*	Succinate dehydrogenase [ubiquinone] iron-sulfur subunit, mitochondrial	NULL	NULL	NULL	NULL	NULL	NULL	NULL	NULL	NULL	NULL	NULL	NULL	NULL	NULL	NULL
MYZPE13164_G006_v1.0_000166240	1596	1167	1787	2104	2909	1436.22	1042.28	1686.7	2753.91	2882.77	621	88.298	67.5683	112.117	174.833	185.999	-1.02164	0.212791	1.57758e-06	0.000927065	MYZPE13164_G006_v1.0_000166240.1	protein_coding	False	NULL	Unknown protein	NULL	NULL	NULL	NULL	NULL	NULL	NULL	NULL	NULL	NULL	NULL	NULL	NULL	NULL	NULL
MYZPE13164_G006_v1.0_000191850	932	880	683	323	430	838.693	785.952	644.666	422.773	426.123	3375	9.48749	9.37503	7.88472	4.93852	5.05886	0.833773	0.173527	1.54851e-06	0.000927065	MYZPE13164_G006_v1.0_000191850.1	protein_coding	False	*-*	AGAP000696-PC-like protein	NULL	NULL	NULL	NULL	NULL	NULL	NULL	NULL	NULL	NULL	NULL	NULL	NULL	NULL	NULL
MYZPE13164_G006_v1.0_000031210	303	163	312	409	967	272.665	145.58	294.489	535.338	958.282	158	65.8863	37.0932	76.9373	133.578	243.012	-1.65396	0.349309	2.19109e-06	0.00117054	MYZPE13164_G006_v1.0_000031210.1	protein_coding	False	NULL	Unknown protein	NULL	NULL	NULL	NULL	NULL	NULL	NULL	NULL	NULL	NULL	NULL	NULL	NULL	NULL	NULL
MYZPE13164_G006_v1.0_000170030	353	391	435	77	184	317.659	349.213	410.585	100.785	182.341	936	12.9571	15.0198	18.1073	4.24505	7.80549	1.33328	0.281144	2.11264e-06	0.00117054	MYZPE13164_G006_v1.0_000170030.1	protein_coding	False	***	Meteorin-like protein	NULL	NULL	NULL	NULL	NULL	NULL	NULL	NULL	NULL	NULL	NULL	NULL	NULL	NULL	NULL
MYZPE13164_G006_v1.0_000140220	666	617	661	207	370	599.323	551.06	623.901	270.941	366.664	5063	4.51935	4.38168	5.08667	2.10975	2.9017	0.886342	0.187839	2.37449e-06	0.00121337	MYZPE13164_G006_v1.0_000140220.1	protein_coding	False	*-*	Zinc finger protein	IPR030413 (Evi1/Prdm16)	GO:0006355|GO:0003676|GO:0046872	PF13912|PF00096|PF13894	IPR030413	IPR007087|IPR013087|IPR015880	NULL	GO:0006355|GO:0003676|GO:0046872	NULL	NULL	NULL	GO:0008150 (biological_process)|GO:0009058 (biosynthetic process)|GO:0034641 (cellular nitrogen compound metabolic process)	GO:0003674 (molecular_function)|GO:0043167 (ion binding)	NULL	GO:0006355 (regulation of transcription, DNA-templated)	GO:0003676 (nucleic acid binding)|GO:0046872 (metal ion binding)
MYZPE13164_G006_v1.0_000071200	5231	4152	3490	1747	1954	4707.3	3708.27	3294.12	2286.64	1936.38	2853	62.993	52.3262	47.661	31.598	27.1945	0.886864	0.189439	2.84751e-06	0.00139445	MYZPE13164_G006_v1.0_000071200.1	protein_coding	False	*-*	Neurofilament heavy polypeptide	NULL	NULL	NULL	NULL	NULL	NULL	NULL	NULL	NULL	NULL	NULL	NULL	NULL	NULL	NULL
MYZPE13164_G006_v1.0_000102380	2136	1153	980	393	426	1922.15	1029.78	924.996	514.396	422.16	1179	62.2439	35.1625	32.3856	17.2007	14.3468	1.46542	0.314959	3.27548e-06	0.00150621	MYZPE13164_G006_v1.0_000102380.1	protein_coding	False	NULL	Unknown protein	NULL	NULL	NULL	NULL	NULL	NULL	NULL	NULL	NULL	NULL	NULL	NULL	NULL	NULL	NULL
MYZPE13164_G006_v1.0_000141920	5196	4447	4853	1552	2885	4675.8	3971.74	4580.62	2031.4	2858.99	2400	74.3819	66.6223	78.7841	33.3694	47.7301	0.849795	0.182782	3.33203e-06	0.00150621	MYZPE13164_G006_v1.0_000141920.1	protein_coding	False	***	Innexin	IPR000990 (Innexin)	GO:0006811|GO:0005921|GO:0016021|GO:0030054|GO:0016020|GO:0006810	PF00876	IPR000990	NULL	NULL	GO:0005921	NULL	NULL	GO:0005575 (cellular_component)	GO:0006810 (transport)|GO:0008150 (biological_process)	NULL	GO:0005575 (cellular_component)|GO:0016020 (membrane)|GO:0016021 (integral component of membrane)	GO:0006810 (transport)|GO:0044765 (single-organism transport)	NULL
MYZPE13164_G006_v1.0_000029870	176	144	156	32	68	158.38	128.61	147.244	41.8846	67.387	1242	4.86856	4.16874	4.89376	1.32952	2.17393	1.38898	0.301701	4.1479e-06	0.00174108	MYZPE13164_G006_v1.0_000029870.1	protein_coding	False	***	GTP-binding protein 5	IPR014100 (GTP-binding protein Obg/CgtA), IPR027417 (P-loop containing nucleoside triphosphate hydrolase)	GO:0005525|GO:0000287|GO:0003924	PF01926|PF01018	IPR014100	IPR005225|IPR031167|IPR027417|IPR006169|IPR006073	NULL	GO:0003924|GO:0005525|GO:0000287	NULL	NULL	NULL	NULL	GO:0003674 (molecular_function)|GO:0003924 (GTPase activity)|GO:0043167 (ion binding)	NULL	NULL	GO:0046872 (metal ion binding)|GO:0003824 (catalytic activity)|GO:0017076 (purine nucleotide binding)|GO:0032550 (purine ribonucleoside binding)|GO:0032555 (purine ribonucleotide binding)|GO:0035639 (purine ribonucleoside triphosphate binding)
MYZPE13164_G006_v1.0_000030230	874	767	839	161	417	786.499	685.029	791.91	210.732	413.241	1716	17.4986	16.071	19.0495	4.84146	9.64888	1.26864	0.275237	4.04064e-06	0.00174108	MYZPE13164_G006_v1.0_000030230.1	protein_coding	False	***	Translation initiation factor IF-2	NULL	GO:0016021|GO:0006413|GO:0003743|GO:0016020	NULL	NULL	NULL	NULL	NULL	NULL	NULL	GO:0005575 (cellular_component)	GO:0006412 (translation)|GO:0008150 (biological_process)	GO:0008135 (translation factor activity, RNA binding)	GO:0016020 (membrane)|GO:0016021 (integral component of membrane)	GO:0006807 (nitrogen compound metabolic process)|GO:0010467 (gene expression)|GO:0034641 (cellular nitrogen compound metabolic process)|GO:0034645 (cellular macromolecule biosynthetic process)|GO:0044237 (cellular metabolic process)|GO:0044267 (cellular protein metabolic process)|GO:0044271 (cellular nitrogen compound biosynthetic process)|GO:0071704 (organic substance metabolic process)|GO:19015…	GO:0003676 (nucleic acid binding)
MYZPE13164_G006_v1.0_000066890	318	257	300	43	127	286.163	229.534	283.162	56.2825	125.855	760	14.3755	12.1586	15.3797	2.9196	6.63511	1.53395	0.334713	4.58631e-06	0.00183161	MYZPE13164_G006_v1.0_000066890.1	protein_coding	False	*-*	Centrosomal and chromosomal factor	NULL	NULL	NULL	NULL	NULL	NULL	NULL	NULL	NULL	NULL	NULL	NULL	NULL	NULL	NULL
MYZPE13164_G006_v1.0_000086070	110458	122974	94502	51697	61487	99399.5	109831	89198	67665.9	60932.7	2380	1594.52	1857.81	1547.05	1120.87	1025.8	0.629569	0.137495	4.67527e-06	0.00183161	MYZPE13164_G006_v1.0_000086070.1	protein_coding	False	***	Cuticle protein 5	IPR000618 (Insect cuticle protein), IPR031311 (Chitin-binding type R&R consensus)	GO:0042302	PF00379	IPR000618	NULL	IPR031311	GO:0042302	NULL	NULL	NULL	NULL	GO:0005198 (structural molecule activity)	NULL	NULL	GO:0003674 (molecular_function)
MYZPE13164_G006_v1.0_000057020	91	63	63	10	19	81.8895	56.267	59.4641	13.0889	18.8287	429	7.28775	5.28016	5.72167	1.20285	1.75855	2.02723	0.445411	5.32958e-06	0.0020206	MYZPE13164_G006_v1.0_000057020.1	protein_coding	False	NULL	Unknown protein	NULL	NULL	NULL	NULL	NULL	NULL	NULL	NULL	NULL	NULL	NULL	NULL	NULL	NULL	NULL
MYZPE13164_G006_v1.0_000195130	135	92	93	23	33	121.484	82.1677	87.7803	30.1046	32.7025	2506	1.85081	1.31999	1.44591	0.473603	0.522867	1.62594	0.35848	5.74275e-06	0.0021092	MYZPE13164_G006_v1.0_000195130.1	protein_coding	False	*-*	Cuticular protein 2	IPR004145 (Domain of unknown function DUF243)	NULL	PF03103	NULL	IPR004145	NULL	NULL	NULL	NULL	NULL	NULL	NULL	NULL	NULL	NULL
MYZPE13164_G006_v1.0_000141200	727	710	698	308	442	654.216	634.121	658.824	403.14	438.015	3344	7.46926	7.63407	8.13259	4.75283	5.24825	0.623968	0.138729	6.86765e-06	0.00244592	MYZPE13164_G006_v1.0_000141200.1	protein_coding	False	***	Facilitated trehalose transporter Tret1	IPR005828 (Major facilitator, sugar transporter-like), IPR020846 (Major facilitator superfamily domain)	GO:0022857|GO:0016020|GO:0006810|GO:0055085|GO:0022891|GO:0005215|GO:0016021	PF00083	IPR005828	IPR020846	IPR005829	GO:0016021|GO:0005215|GO:0055085|GO:0022857	NULL	NULL	GO:0005575 (cellular_component)	GO:0006810 (transport)|GO:0055085 (transmembrane transport)	GO:0003674 (molecular_function)|GO:0022857 (transmembrane transporter activity)	GO:0016020 (membrane)|GO:0016021 (integral component of membrane)	GO:0006810 (transport)|GO:0055085 (transmembrane transport)	GO:0003674 (molecular_function)
MYZPE13164_G006_v1.0_000162920	391	367	352	110	206	351.855	327.778	332.244	143.978	204.143	3361	3.99685	3.9261	4.0805	1.68885	2.43364	0.946184	0.211497	7.68644e-06	0.00265702	MYZPE13164_G006_v1.0_000162920.1	protein_coding	False	***	Telomerase reverse transcriptase	IPR000477 (Reverse transcriptase domain), IPR021891 (Telomerase ribonucleoprotein complex - RNA-binding domain)	GO:0003964|GO:0003721|GO:0003677|GO:0006278	PF00078|PF12009	NULL	IPR000477|IPR021891	NULL	GO:0003964	NULL	NULL	NULL	GO:0006259 (DNA metabolic process)|GO:0008150 (biological_process)|GO:0009058 (biosynthetic process)	GO:0003677 (DNA binding)|GO:0016779 (nucleotidyltransferase activity)	NULL	GO:0034645 (cellular macromolecule biosynthetic process)|GO:0034654 (nucleobase-containing compound biosynthetic process)|GO:0044260 (cellular macromolecule metabolic process)|GO:0090304 (nucleic acid metabolic process)	GO:0003677 (DNA binding)|GO:0016772 (transferase activity, transferring phosphorus-containing groups)
MYZPE13164_G006_v1.0_000120890	292	303	346	89	163	262.766	270.618	326.58	116.492	161.531	1367	7.33878	7.96963	9.8616	3.35962	4.73453	1.03587	0.234307	9.8257e-06	0.00320782	MYZPE13164_G006_v1.0_000120890.1	protein_coding	False	*-*	Nanos-like protein	IPR008705 (Nanos/Xcat2), IPR024161 (Zinc finger, nanos-type)	GO:0003723|GO:0008270	PF05741	IPR008705	IPR024161	NULL	GO:0003723|GO:0008270	NULL	NULL	NULL	NULL	GO:0003723 (RNA binding)|GO:0043167 (ion binding)	NULL	NULL	GO:0003676 (nucleic acid binding)|GO:0008270 (zinc ion binding)
MYZPE13164_G006_v1.0_000122540	303	266	288	91	152	272.665	237.572	271.836	119.109	150.63	1604	6.49004	5.96267	6.99564	2.92756	3.76268	0.943591	0.213192	9.5993e-06	0.00320782	MYZPE13164_G006_v1.0_000122540.1	protein_coding	False	***	E3 ubiquitin-protein ligase RNF220	IPR013083 (Zinc finger, RING/FYVE/PHD-type), IPR031824 (E3 ubiquitin-protein ligase RNF220, middle domain)	GO:0016567|GO:0008270|GO:0090263|GO:0016874	PF13923|PF15926	NULL	IPR001841|IPR031824|IPR013083	NULL	GO:0005515|GO:0090263|GO:0008270|GO:0016567	EC:6.3.2.-	KEGG: 00380+6.3.2.-|KEGG: 00220+6.3.2.-|KEGG: 00261+6.3.2.-|UniPathway: UPA00143	NULL	GO:0006464 (cellular protein modification process)|GO:0007165 (signal transduction)|GO:0008150 (biological_process)	GO:0003674 (molecular_function)|GO:0016874 (ligase activity)|GO:0043167 (ion binding)	NULL	GO:0006464 (cellular protein modification process)|GO:0050789 (regulation of biological process)|GO:0050794 (regulation of cellular process)|GO:0065007 (biological regulation)	GO:0005515 (protein binding)|GO:0008270 (zinc ion binding)|GO:0003824 (catalytic activity)
MYZPE13164_G006_v1.0_000072560	2003	1905	2244	722	1240	1802.47	1701.41	2118.05	945.022	1228.82	2399	28.6853	28.5515	36.4445	15.5301	20.5234	0.784273	0.17774	1.02197e-05	0.00324629	MYZPE13164_G006_v1.0_000072560.1	protein_coding	False	*-*	Steroid dehydrogenase	IPR002347 (Short-chain dehydrogenase/reductase SDR)	GO:0016021|GO:0016020	PF00106	IPR002347	IPR016040	NULL	NULL	NULL	NULL	GO:0005575 (cellular_component)	NULL	NULL	GO:0016020 (membrane)|GO:0016021 (integral component of membrane)	NULL	NULL
MYZPE13164_G006_v1.0_000189520	579	432	433	97	237	521.033	385.831	408.697	126.963	234.863	288	69.071	53.9331	58.5781	17.3799	32.6749	1.26987	0.288855	1.10154e-05	0.00340696	MYZPE13164_G006_v1.0_000189520.1	protein_coding	False	NULL	Unknown protein	NULL	NULL	NULL	NULL	NULL	NULL	NULL	NULL	NULL	NULL	NULL	NULL	NULL	NULL	NULL
MYZPE13164_G006_v1.0_000026720	1632	1340	1243	546	832	1468.61	1196.79	1173.24	714.657	824.499	1767	31.7317	27.2667	27.4078	15.945	18.6958	0.732274	0.166981	1.1579e-05	0.00348945	MYZPE13164_G006_v1.0_000026720.1	protein_coding	False	***	Delta-like protein	IPR000742 (EGF-like domain), IPR009030 (Growth factor receptor cysteine-rich domain)	GO:0007154|GO:0016020|GO:0005509|GO:0007275|GO:0016021|GO:0007219	PF00008|PF12661	NULL	IPR009030|IPR001881|IPR000742	IPR000152|IPR013032	GO:0005509|GO:0005515	NULL	NULL	GO:0005575 (cellular_component)	GO:0007165 (signal transduction)|GO:0008150 (biological_process)	GO:0003674 (molecular_function)|GO:0043167 (ion binding)	GO:0016020 (membrane)|GO:0016021 (integral component of membrane)	GO:0044763 (single-organism cellular process)|GO:0008150 (biological_process)|GO:0009987 (cellular process)|GO:0044699 (single-organism process)|GO:0050794 (regulation of cellular process)	GO:0046872 (metal ion binding)|GO:0005515 (protein binding)
MYZPE13164_G006_v1.0_000054640	1272	1118	1037	448	707	1144.65	998.517	978.797	586.385	700.626	372	117.477	108.059	108.611	62.1446	75.4631	0.691409	0.15803	1.21332e-05	0.00356503	MYZPE13164_G006_v1.0_000054640.1	protein_coding	False	NULL	Unknown protein	NULL	NULL	NULL	NULL	NULL	NULL	NULL	NULL	NULL	NULL	NULL	NULL	NULL	NULL	NULL
MYZPE13164_G006_v1.0_000097600	2910	2084	2263	854	1384	2618.66	1861.28	2135.99	1117.8	1371.52	1773	56.3889	42.2623	49.7297	24.8552	30.9946	0.824359	0.191954	1.7504e-05	0.00501767	MYZPE13164_G006_v1.0_000097600.1	protein_coding	False	***	Interferon regulatory factor 2-binding protein 2-B	IPR013083 (Zinc finger, RING/FYVE/PHD-type), IPR022750 (Interferon regulatory factor 2-binding protein 1 & 2, zinc finger)	NULL	PF11261	NULL	IPR022750|IPR013083	NULL	NULL	NULL	NULL	NULL	NULL	NULL	NULL	NULL	NULL
MYZPE13164_G006_v1.0_000047550	166	116	147	29	60	149.381	103.603	138.749	37.9579	59.4591	2118	2.69272	1.96923	2.70415	0.706545	1.12482	1.40784	0.332497	2.29432e-05	0.00618149	MYZPE13164_G006_v1.0_000047550.1	protein_coding	False	***	Octopamine receptor	IPR000276 (G protein-coupled receptor, rhodopsin-like), IPR017452 (GPCR, rhodopsin-like, 7TM)	NULL	PF00001	IPR000276	IPR017452	NULL	GO:0007186|GO:0004930|GO:0016021	NULL	Reactome: REACT_14797	GO:0005575 (cellular_component)	GO:0007165 (signal transduction)	GO:0003674 (molecular_function)|GO:0004871 (signal transducer activity)	GO:0016021 (integral component of membrane)	GO:0008150 (biological_process)|GO:0009987 (cellular process)|GO:0044699 (single-organism process)|GO:0044763 (single-organism cellular process)|GO:0050794 (regulation of cellular process)	GO:0003674 (molecular_function)
MYZPE13164_G006_v1.0_000138200	881	754	836	330	505	792.799	673.418	789.079	431.935	500.447	1269	23.8519	21.3636	25.6675	13.419	15.8011	0.68693	0.162154	2.27246e-05	0.00618149	MYZPE13164_G006_v1.0_000138200.1	protein_coding	False	***	Inositol-pentakisphosphate 2-kinase	IPR009286 (Inositol-pentakisphosphate 2-kinase)	GO:0016310|GO:0035299|GO:0005524|GO:0016301	PF06090	IPR009286	NULL	NULL	GO:0005524|GO:0035299	EC:2.7.1.15|EC:2.7.1.158	MetaCyc: PWY-6361|MetaCyc: PWY-6372|MetaCyc: PWY-6369|MetaCyc: PWY-6362|KEGG: 00562+2.7.1.158|KEGG: 04070+2.7.1.158|MetaCyc: PWY-4661|KEGG: 00030+2.7.1.15|MetaCyc: PWY-6554	NULL	GO:0008150 (biological_process)	GO:0003674 (molecular_function)|GO:0016301 (kinase activity)|GO:0043167 (ion binding)	NULL	GO:0016310 (phosphorylation)	GO:0005524 (ATP binding)|GO:0016301 (kinase activity)|GO:0016772 (transferase activity, transferring phosphorus-containing groups)
MYZPE13164_G006_v1.0_000171060	353	205	233	71	107	317.659	183.091	219.923	92.9315	106.035	2305	5.26154	3.19777	3.93844	1.58948	1.84319	1.26919	0.299889	2.31418e-05	0.00618149	MYZPE13164_G006_v1.0_000171060.1	protein_coding	False	*-*	Osiris 16-like protein	IPR012464 (Protein of unknown function DUF1676)	GO:0016021|GO:0016020	PF07898	IPR012464	NULL	NULL	NULL	NULL	NULL	GO:0005575 (cellular_component)	NULL	NULL	GO:0016020 (membrane)|GO:0016021 (integral component of membrane)	NULL	NULL
MYZPE13164_G006_v1.0_000178620	12988	9416	8747	3993	5728	11687.7	8409.69	8256.07	5226.42	5676.36	784	569.162	431.831	434.693	262.816	290.098	0.793794	0.187914	2.39754e-05	0.00626185	MYZPE13164_G006_v1.0_000178620.1	protein_coding	False	***	ACYPI002011 protein	NULL	NULL	NULL	NULL	NULL	NULL	NULL	NULL	NULL	NULL	NULL	NULL	NULL	NULL	NULL
MYZPE13164_G006_v1.0_000007600	6251	4738	4886	1890	3214	5625.18	4231.64	4611.77	2473.81	3185.03	1290	166.483	132.059	147.572	75.6032	98.9269	0.768871	0.184075	2.95464e-05	0.00738849	MYZPE13164_G006_v1.0_000007600.1	protein_coding	False	***	Odorant-binding protein 2	IPR006170 (Pheromone/general odorant binding protein)	GO:0005549	PF01395	IPR006170	NULL	NULL	GO:0005549	NULL	NULL	NULL	NULL	GO:0003674 (molecular_function)	NULL	NULL	GO:0005488 (binding)
MYZPE13164_G006_v1.0_000143970	547	418	397	159	242	492.237	373.327	374.718	208.114	239.818	2583	7.27566	5.81856	5.98833	3.17644	3.72005	0.881827	0.210922	2.9047e-05	0.00738849	MYZPE13164_G006_v1.0_000143970.1	protein_coding	False	*-*	Engrailed 1	IPR009057 (Homeodomain-like), IPR019549 (Homeobox engrailed, C-terminal)	GO:0003677|GO:0005634	PF00046|PF10525	NULL	IPR020479|IPR000747|IPR019549|IPR001356|IPR009057	IPR017970|IPR019737|IPR000047	GO:0003677|GO:0043565|GO:0007275|GO:0005634|GO:0006355	NULL	NULL	GO:0005634 (nucleus)	GO:0008150 (biological_process)|GO:0009058 (biosynthetic process)|GO:0034641 (cellular nitrogen compound metabolic process)	GO:0003677 (DNA binding)	GO:0005634 (nucleus)	GO:0006355 (regulation of transcription, DNA-templated)|GO:0008150 (biological_process)|GO:0044699 (single-organism process)	GO:0003677 (DNA binding)
MYZPE13164_G006_v1.0_000159200	1819	1967	1821	723	1237	1636.89	1756.78	1718.79	946.331	1225.85	2760	22.643	25.6247	25.7064	13.5175	17.7959	0.648003	0.155837	3.20743e-05	0.00785353	MYZPE13164_G006_v1.0_000159200.1	protein_coding	False	*-*	Juvenile hormone-inducible protein 26	IPR004119 (Protein of unknown function DUF227), IPR011009 (Protein kinase-like domain)	GO:0045924|GO:0005575|GO:0003674	PF02958	IPR004119	IPR011009|IPR015897	NULL	NULL	NULL	NULL	GO:0005575 (cellular_component)	GO:0000003 (reproduction)|GO:0008150 (biological_process)	GO:0003674 (molecular_function)	GO:0005575 (cellular_component)	GO:0008150 (biological_process)|GO:0065007 (biological regulation)	GO:0003674 (molecular_function)
MYZPE13164_G006_v1.0_000077760	2129	1595	1646	490	1028	1915.85	1424.54	1553.62	641.358	1018.73	3336	21.926	17.1909	19.224	7.57946	12.2356	0.972843	0.234232	3.27664e-05	0.00785926	MYZPE13164_G006_v1.0_000077760.1	protein_coding	False	***	Protein tiptop	IPR015880 (Zinc finger, C2H2-like), IPR027008 (Teashirt family)	GO:0000122|GO:0048749|GO:0048730|GO:0046872|GO:0010468	PF13912|PF12756	IPR026807|IPR027008	IPR015880|IPR007087	NULL	GO:0048730|GO:0010468|GO:0046872|GO:0048749|GO:0000122	NULL	NULL	NULL	GO:0008150 (biological_process)|GO:0009058 (biosynthetic process)|GO:0034641 (cellular nitrogen compound metabolic process)|GO:0048856 (anatomical structure development)	GO:0043167 (ion binding)	NULL	GO:0006355 (regulation of transcription, DNA-templated)|GO:0009889 (regulation of biosynthetic process)|GO:0010468 (regulation of gene expression)|GO:0010556 (regulation of macromolecule biosynthetic process)|GO:0019219 (regulation of nucleobase-containing compound metabolic process)|GO:0019222 (regulation of metabolic process)|GO:0031323 (regulation of cellular metabolic process)|GO:0031326 (reg…	GO:0046872 (metal ion binding)
MYZPE13164_G006_v1.0_000138990	1976	1584	1762	474	1041	1778.17	1414.71	1663.11	620.416	1031.62	2694	25.1999	21.1408	25.4828	9.07923	15.343	0.968392	0.234549	3.64746e-05	0.00840561	MYZPE13164_G006_v1.0_000138990.1	protein_coding	False	NULL	Unknown protein	NULL	NULL	NULL	NULL	NULL	NULL	NULL	NULL	NULL	NULL	NULL	NULL	NULL	NULL	NULL
MYZPE13164_G006_v1.0_000170080	1264	1229	1239	392	779	1137.45	1097.65	1169.46	513.087	771.977	3021	14.3749	14.6273	15.9794	6.69581	10.2387	0.817518	0.19785	3.59621e-05	0.00840561	MYZPE13164_G006_v1.0_000170080.1	protein_coding	False	***	Reversion-inducing cysteine-rich protein with Kazal motifs	IPR002350 (Kazal domain), IPR008037 (Pacifastin domain)	NULL	PF07648|PF05375	NULL	IPR008037|IPR002350	NULL	GO:0030414|GO:0005515	NULL	NULL	NULL	NULL	GO:0003674 (molecular_function)|GO:0030234 (enzyme regulator activity)	NULL	NULL	GO:0005515 (protein binding)|GO:0003674 (molecular_function)
MYZPE13164_G006_v1.0_000028350	286	265	262	49	137	257.367	236.679	247.295	64.1358	135.765	1743	5.63739	5.46654	5.85657	1.45066	3.12091	1.29237	0.314201	3.90198e-05	0.00881923	MYZPE13164_G006_v1.0_000028350.1	protein_coding	False	*-*	Cell wall protein DAN4	NULL	NULL	NULL	NULL	NULL	NULL	NULL	NULL	NULL	NULL	NULL	NULL	NULL	NULL	NULL
MYZPE13164_G006_v1.0_000094060	193	129	357	416	771	173.678	115.213	336.963	544.5	764.049	324	20.4655	14.3156	42.9302	66.2547	94.486	-1.6504	0.401855	4.00901e-05	0.00889017	MYZPE13164_G006_v1.0_000094060.1	protein_coding	False	NULL	Unknown protein	NULL	NULL	NULL	NULL	NULL	NULL	NULL	NULL	NULL	NULL	NULL	NULL	NULL	NULL	NULL
MYZPE13164_G006_v1.0_000107090	1809	1791	1315	330	886	1627.89	1599.59	1241.19	431.935	878.013	462	134.526	139.385	110.898	36.8587	76.1465	1.18299	0.28935	4.34286e-05	0.00945216	MYZPE13164_G006_v1.0_000107090.1	protein_coding	False	NULL	Unknown protein	NULL	NULL	NULL	NULL	NULL	NULL	NULL	NULL	NULL	NULL	NULL	NULL	NULL	NULL	NULL
MYZPE13164_G006_v1.0_000101880	181	109	132	34	54	162.879	97.3509	124.591	44.5024	53.5132	243	25.5907	16.1281	21.1645	7.22006	8.8236	1.38223	0.338504	4.4389e-05	0.00948553	MYZPE13164_G006_v1.0_000101880.1	protein_coding	False	*-*	Inositol-trisphosphate 3-kinase B	IPR005522 (Inositol polyphosphate kinase)	GO:0016310|GO:0008440|GO:0016301	PF03770	IPR005522	NULL	NULL	GO:0008440	NULL	NULL	NULL	GO:0008150 (biological_process)	GO:0003674 (molecular_function)|GO:0016301 (kinase activity)	NULL	GO:0016310 (phosphorylation)	GO:0016301 (kinase activity)|GO:0016772 (transferase activity, transferring phosphorus-containing groups)
MYZPE13164_G006_v1.0_000119600	185	173	163	44	89	166.479	154.511	153.851	57.5914	88.1977	360	17.6554	17.2786	17.6411	6.30693	9.81625	1.10468	0.271345	4.67882e-05	0.00981968	MYZPE13164_G006_v1.0_000119600.1	protein_coding	False	***	Peptidyl-tRNA hydrolase PTRHD1	IPR002833 (Peptidyl-tRNA hydrolase, PTH2), IPR023476 (Peptidyl-tRNA hydrolase II domain)	GO:0004045|GO:0016787	PF01981	IPR002833	IPR023476	NULL	GO:0004045	NULL	MetaCyc: PWY-6308	NULL	NULL	GO:0003674 (molecular_function)	NULL	NULL	GO:0003824 (catalytic activity)
MYZPE13164_G006_v1.0_000099240	556	558	443	232	283	500.336	498.365	418.136	303.664	280.449	1298	14.7167	15.4569	13.2975	9.22319	8.65705	0.695463	0.173155	5.90867e-05	0.0121833	MYZPE13164_G006_v1.0_000099240.1	protein_coding	False	*-*	ETS-like proteinous factor	IPR011991 (Winged helix-turn-helix DNA-binding domain)	GO:0003677|GO:0043565|GO:0005634|GO:0003700|GO:0006355	PF00178	NULL	IPR011991|IPR000418	NULL	GO:0043565|GO:0003700|GO:0006355	NULL	NULL	GO:0005634 (nucleus)	GO:0008150 (biological_process)|GO:0009058 (biosynthetic process)|GO:0034641 (cellular nitrogen compound metabolic process)	GO:0001071 (nucleic acid binding transcription factor activity)|GO:0003677 (DNA binding)	GO:0005634 (nucleus)	GO:0006355 (regulation of transcription, DNA-templated)	GO:0003677 (DNA binding)|GO:0003674 (molecular_function)
MYZPE13164_G006_v1.0_000000950	325	248	265	100	145	292.463	221.496	250.127	130.889	143.693	1975	5.65361	4.5149	5.22779	2.61277	2.91514	0.888957	0.221615	6.03924e-05	0.0122378	MYZPE13164_G006_v1.0_000000950.1	protein_coding	False	***	Optix protein	IPR009057 (Homeodomain-like), IPR031701 (Homeobox protein SIX1, N-terminal SD domain), IPR032949 (Homeobox protein SIX3)	GO:0003677|GO:0005634	PF00046|PF16878	IPR032949	IPR001356|IPR009057|IPR031701	NULL	GO:0007420|GO:0001654|GO:0006355|GO:0000981|GO:0003677	NULL	NULL	GO:0005634 (nucleus)	GO:0008150 (biological_process)|GO:0009058 (biosynthetic process)|GO:0034641 (cellular nitrogen compound metabolic process)|GO:0048856 (anatomical structure development)	GO:0001071 (nucleic acid binding transcription factor activity)|GO:0003677 (DNA binding)	GO:0005634 (nucleus)	GO:0008150 (biological_process)|GO:0044699 (single-organism process)|GO:0006355 (regulation of transcription, DNA-templated)	GO:0003674 (molecular_function)|GO:0003677 (DNA binding)
MYZPE13164_G006_v1.0_000154620	1593	1293	1289	484	869	1433.52	1154.81	1216.65	633.505	861.166	3193	17.1406	14.5601	15.7287	7.82194	10.8063	0.76092	0.190145	6.28655e-05	0.012523	MYZPE13164_G006_v1.0_000154620.1	protein_coding	False	***	Transcription factor Sp9	IPR014710 (RmlC-like jelly roll fold), IPR030450 (Transcription factor Sp1 family)	GO:0003676|GO:0046872	PF13894|PF00096	IPR030450	IPR007087|IPR014710|IPR013087|IPR015880	NULL	GO:0003676|GO:0046872	NULL	NULL	NULL	NULL	GO:0003674 (molecular_function)|GO:0043167 (ion binding)	NULL	NULL	GO:0003676 (nucleic acid binding)|GO:0046872 (metal ion binding)
MYZPE13164_G006_v1.0_000190440	1376	768	1505	1625	3046	1238.24	685.922	1420.53	2126.95	3018.54	879	53.7823	31.4149	66.7094	95.3965	137.594	-1.20681	0.302839	6.74833e-05	0.0132189	MYZPE13164_G006_v1.0_000190440.1	protein_coding	False	NULL	Unknown protein	NULL	NULL	NULL	NULL	NULL	NULL	NULL	NULL	NULL	NULL	NULL	NULL	NULL	NULL	NULL
MYZPE13164_G006_v1.0_000025490	4913	5093	4434	1447	3069	4421.13	4548.7	4185.14	1893.97	3041.33	2137	78.9863	85.6906	80.8408	34.9407	57.0231	0.828588	0.20862	7.13415e-05	0.0133488	MYZPE13164_G006_v1.0_000025490.1	protein_coding	False	NULL	Unknown protein	NULL	NULL	NULL	NULL	NULL	NULL	NULL	NULL	NULL	NULL	NULL	NULL	NULL	NULL	NULL
MYZPE13164_G006_v1.0_000056300	262	243	228	89	136	235.77	217.03	215.203	116.492	134.774	2106	4.27418	4.1487	4.21809	2.18072	2.56412	0.820841	0.206351	6.95277e-05	0.0133488	MYZPE13164_G006_v1.0_000056300.1	protein_coding	False	***	Noggin-2	IPR029034 (Cystine-knot cytokine)	NULL	PF05806	NULL	IPR029034	NULL	NULL	NULL	NULL	NULL	NULL	NULL	NULL	NULL	NULL
MYZPE13164_G006_v1.0_000138080	263	233	202	85	120	236.67	208.099	190.663	111.256	118.918	3280	2.75481	2.55415	2.39948	1.33725	1.45267	0.878266	0.221167	7.15543e-05	0.0133488	MYZPE13164_G006_v1.0_000138080.1	protein_coding	False	*-*	Fork head domain-containing protein	IPR011991 (Winged helix-turn-helix DNA-binding domain), IPR030456 (Fork head domain conserved site 2)	GO:0003700|GO:0006355|GO:0003677|GO:0043565	PF00250	NULL	IPR011991|IPR001766	IPR030456|IPR018122	GO:0003700|GO:0006355|GO:0043565	NULL	NULL	NULL	GO:0008150 (biological_process)|GO:0009058 (biosynthetic process)|GO:0034641 (cellular nitrogen compound metabolic process)	GO:0001071 (nucleic acid binding transcription factor activity)|GO:0003677 (DNA binding)	NULL	GO:0006355 (regulation of transcription, DNA-templated)	GO:0003677 (DNA binding)|GO:0003674 (molecular_function)
MYZPE13164_G006_v1.0_000011900	213	217	206	81	113	191.675	193.809	194.438	106.02	111.981	2464	2.96994	3.16652	3.25736	1.69634	1.82094	0.824441	0.208669	7.78443e-05	0.0138701	MYZPE13164_G006_v1.0_000011900.1	protein_coding	False	***	G-protein coupled receptor Mth2	IPR000832 (GPCR, family 2, secretin-like), IPR017981 (GPCR, family 2-like)	GO:0016020|GO:0007166|GO:0004930|GO:0007186|GO:0004888|GO:0016021	PF00002	IPR000832	IPR017981	NULL	GO:0016021|GO:0004930|GO:0007186|GO:0004888|GO:0016020|GO:0007166	NULL	NULL	GO:0005575 (cellular_component)	GO:0007165 (signal transduction)	GO:0003674 (molecular_function)|GO:0004871 (signal transducer activity)	GO:0016020 (membrane)|GO:0016021 (integral component of membrane)	GO:0008150 (biological_process)|GO:0009987 (cellular process)|GO:0044699 (single-organism process)|GO:0044763 (single-organism cellular process)|GO:0050794 (regulation of cellular process)	GO:0003674 (molecular_function)
MYZPE13164_G006_v1.0_000056310	424	374	380	124	235	381.551	334.03	358.672	162.303	232.881	1305	11.1626	10.3045	11.3452	4.9032	7.15016	0.850428	0.215612	8.00524e-05	0.0138701	MYZPE13164_G006_v1.0_000056310.1	protein_coding	False	***	Noggin-3	IPR008717 (Noggin), IPR029034 (Cystine-knot cytokine)	NULL	PF05806	IPR008717	IPR029034	NULL	GO:0030514|GO:0045596	NULL	NULL	NULL	GO:0007165 (signal transduction)|GO:0008150 (biological_process)|GO:0009058 (biosynthetic process)|GO:0030154 (cell differentiation)|GO:0034641 (cellular nitrogen compound metabolic process)	NULL	NULL	GO:0006355 (regulation of transcription, DNA-templated)|GO:0050789 (regulation of biological process)|GO:0050794 (regulation of cellular process)|GO:0065007 (biological regulation)	NULL
MYZPE13164_G006_v1.0_000094370	306	286	275	107	169	275.365	255.434	259.565	140.052	167.476	2281	4.60899	4.50821	4.69729	2.42062	2.94184	0.77129	0.195516	7.98386e-05	0.0138701	MYZPE13164_G006_v1.0_000094370.1	protein_coding	False	***	Scavenger receptor class A-like, lysyl oxidase	IPR001695 (Lysyl oxidase), IPR017448 (SRCR-like domain)	GO:0016641|GO:0016020|GO:0006898|GO:0005507|GO:0055114|GO:0005044	PF01186|PF00530	IPR001695	IPR017448|IPR001190	NULL	GO:0016020|GO:0016641|GO:0055114|GO:0005044|GO:0005507	NULL	NULL	GO:0005575 (cellular_component)	GO:0008150 (biological_process)|GO:0016192 (vesicle-mediated transport)	GO:0003674 (molecular_function)|GO:0016491 (oxidoreductase activity)|GO:0043167 (ion binding)	GO:0016020 (membrane)	GO:0006810 (transport)|GO:0055114 (oxidation-reduction process)	GO:0003674 (molecular_function)|GO:0046914 (transition metal ion binding)|GO:0003824 (catalytic activity)
MYZPE13164_G006_v1.0_000111710	161	125	131	20	62	144.881	111.641	123.647	26.1779	61.4411	288	19.2063	15.6056	17.7222	3.58348	8.54786	1.51002	0.3829	8.02492e-05	0.0138701	MYZPE13164_G006_v1.0_000111710.1	protein_coding	False	NULL	Unknown protein	NULL	NULL	NULL	NULL	NULL	NULL	NULL	NULL	NULL	NULL	NULL	NULL	NULL	NULL	NULL
MYZPE13164_G006_v1.0_000178410	129	109	90	112	655	116.085	97.3509	84.9487	146.596	649.095	1231	3.60032	3.1837	2.84855	4.69492	21.1272	-2.00229	0.507143	7.87493e-05	0.0138701	MYZPE13164_G006_v1.0_000178410.1	protein_coding	False	***	ACYPI006265 protein	IPR010562 (Haemolymph juvenile hormone binding)	GO:0016020|GO:0016021	PF06585	IPR010562	NULL	NULL	NULL	NULL	NULL	GO:0005575 (cellular_component)	NULL	NULL	GO:0016020 (membrane)|GO:0016021 (integral component of membrane)	NULL	NULL
MYZPE13164_G006_v1.0_000183390	295	267	286	71	158	265.466	238.465	269.948	92.9315	156.576	2159	4.69439	4.44654	5.16123	1.69697	2.90578	1.03697	0.263392	8.25148e-05	0.0139061	MYZPE13164_G006_v1.0_000183390.1	protein_coding	False	*-*	Inhibin beta chain	IPR015615 (Transforming growth factor-beta-related), IPR029034 (Cystine-knot cytokine)	GO:0040007|GO:0008083|GO:0005576	PF00019	IPR015615	IPR029034|IPR001839	IPR017948	GO:0008083	NULL	NULL	GO:0005576 (extracellular region)	GO:0040007 (growth)	GO:0003674 (molecular_function)	GO:0005576 (extracellular region)	GO:0008150 (biological_process)	GO:0005515 (protein binding)
MYZPE13164_G006_v1.0_000202910	1632	1400	1460	486	952	1468.61	1250.38	1378.06	636.123	943.418	5443	10.3013	9.24812	10.4509	4.60751	6.94475	0.787694	0.200122	8.28238e-05	0.0139061	MYZPE13164_G006_v1.0_000202910.1	protein_coding	False	***	Suppressor-of-rudimentary dihydropyrimidine dehydrogenase mutant	IPR005720 (Dihydroorotate dehydrogenase domain), IPR009051 (Alpha-helical ferredoxin), IPR013785 (Aldolase-type TIM barrel), IPR016040 (NAD(P)-binding domain), IPR017896 (4Fe-4S ferredoxin-type, iron-sulphur binding domain), IPR023753 (FAD/NAD(P)-binding domain), IPR028261 (Dihydroprymidine dehydrogenase domain II)	GO:0003824|GO:0016491|GO:0016627|GO:0055114|GO:0005737|GO:0004152|GO:0051536|GO:0006207	PF07992|PF14697|PF01180|PF14691	NULL	IPR023753|IPR028261|IPR016040|IPR009051|IPR005720|IPR017896|IPR013785	IPR017900	GO:0005737|GO:0055114|GO:0016627|GO:0016491|GO:0051536|GO:0003824	NULL	NULL	GO:0005737 (cytoplasm)	GO:0008150 (biological_process)|GO:0009058 (biosynthetic process)|GO:0034641 (cellular nitrogen compound metabolic process)|GO:0044281 (small molecule metabolic process)	GO:0003674 (molecular_function)|GO:0016491 (oxidoreductase activity)	GO:0005737 (cytoplasm)	GO:0006139 (nucleobase-containing compound metabolic process)|GO:0006807 (nitrogen compound metabolic process)|GO:0009058 (biosynthetic process)|GO:0018130 (heterocycle biosynthetic process)|GO:0034641 (cellular nitrogen compound metabolic process)|GO:0044271 (cellular nitrogen compound biosynthetic process)|GO:0044710 (single-organism metabolic process)|GO:0044763 (single-organism cellular proce…	GO:0003824 (catalytic activity)|GO:0005488 (binding)
MYZPE13164_G006_v1.0_000084290	752	533	588	212	354	676.713	476.037	554.998	277.486	350.809	2241	11.5288	8.55164	10.2229	4.8816	6.2722	0.854602	0.217628	8.60499e-05	0.0142443	MYZPE13164_G006_v1.0_000084290.1	protein_coding	False	*-*	Topoisomerase II-associated PAT1 domain-containing protein	NULL	GO:0016853	NULL	NULL	NULL	NULL	NULL	NULL	NULL	NULL	NULL	GO:0016853 (isomerase activity)	NULL	NULL	GO:0003824 (catalytic activity)
MYZPE13164_G006_v1.0_000170300	1237	1165	1118	502	796	1113.16	1040.49	1055.25	657.065	788.824	402	105.719	104.199	108.357	64.4385	78.6222	0.562808	0.143543	8.82407e-05	0.0144041	MYZPE13164_G006_v1.0_000170300.1	protein_coding	False	***	Astakine	IPR023569 (Prokineticin domain)	NULL	PF06607	NULL	IPR023569	NULL	NULL	NULL	NULL	NULL	NULL	NULL	NULL	NULL	NULL
MYZPE13164_G006_v1.0_000050930	208	220	255	64	121	187.176	196.488	240.688	83.7693	119.909	996	7.17486	7.94195	9.97517	3.3158	4.82374	1.02121	0.260875	9.05714e-05	0.014582	MYZPE13164_G006_v1.0_000050930.1	protein_coding	False	***	UDP-glucuronosyltransferase	IPR002213 (UDP-glucuronosyl/UDP-glucosyltransferase)	GO:0015020|GO:0008152|GO:0016020|GO:0016757|GO:0016021|GO:0016758|GO:0016740	PF00201	IPR002213	NULL	NULL	GO:0008152|GO:0016758	NULL	NULL	GO:0005575 (cellular_component)	GO:0008150 (biological_process)	GO:0003674 (molecular_function)|GO:0016757 (transferase activity, transferring glycosyl groups)	GO:0016020 (membrane)|GO:0016021 (integral component of membrane)	GO:0008152 (metabolic process)	GO:0016740 (transferase activity)
MYZPE13164_G006_v1.0_000079170	4192	3355	3206	1478	2281	3772.32	2996.44	3026.06	1934.55	2260.44	5649	25.4952	21.3543	22.1122	13.5012	16.0329	0.637868	0.163152	9.24308e-05	0.0146321	MYZPE13164_G006_v1.0_000079170.1	protein_coding	False	*-*	Zinc finger protein, putative	NULL	GO:0046872|GO:0003676	PF12874	NULL	IPR013087|IPR007087|IPR015880	NULL	GO:0046872|GO:0003676	NULL	NULL	NULL	NULL	GO:0003674 (molecular_function)|GO:0043167 (ion binding)	NULL	NULL	GO:0003676 (nucleic acid binding)|GO:0046872 (metal ion binding)
MYZPE13164_G006_v1.0_000094250	3740	3022	2566	1172	1886	3365.57	2699.03	2421.98	1534.02	1869	555	231.52	195.779	180.137	108.969	134.929	0.732806	0.187553	9.33723e-05	0.0146321	MYZPE13164_G006_v1.0_000094250.1	protein_coding	False	***	Simila to CG34115	NULL	NULL	NULL	NULL	NULL	NULL	NULL	NULL	NULL	NULL	NULL	NULL	NULL	NULL	NULL
MYZPE13164_G006_v1.0_000105510	2635	1942	1986	764	1331	2371.2	1734.45	1874.53	999.996	1319	741	122.172	94.2312	104.424	53.2039	71.3211	0.780578	0.20002	9.52018e-05	0.0147225	MYZPE13164_G006_v1.0_000105510.1	protein_coding	False	*-*	TOX high mobility group box family member 4	IPR009071 (High mobility group box domain)	NULL	PF00505	NULL	IPR009071	NULL	NULL	NULL	NULL	NULL	NULL	NULL	NULL	NULL	NULL
MYZPE13164_G006_v1.0_000059350	198	154	200	22	82	178.177	137.542	188.775	28.7957	81.2608	1359	5.00559	4.07441	5.7339	0.835355	2.39581	1.59258	0.410797	0.000105838	0.0161547	MYZPE13164_G006_v1.0_000059350.1	protein_coding	False	*-*	Transmembrane protein FAM155B	NULL	GO:0016021|GO:0016020	NULL	NULL	NULL	NULL	NULL	NULL	NULL	GO:0005575 (cellular_component)	NULL	NULL	GO:0016020 (membrane)|GO:0016021 (integral component of membrane)	NULL	NULL
MYZPE13164_G006_v1.0_000071170	17779	12894	9511	4052	7125	15999.1	11516	8977.19	5303.64	7060.77	2279	268.023	203.426	162.6	91.7473	124.136	0.976303	0.252694	0.000111739	0.0166236	MYZPE13164_G006_v1.0_000071170.1	protein_coding	False	*-*	ACYPI001947 protein	NULL	NULL	NULL	NULL	NULL	NULL	NULL	NULL	NULL	NULL	NULL	NULL	NULL	NULL	NULL
MYZPE13164_G006_v1.0_000089160	287	266	265	78	158	258.267	237.572	250.127	102.094	156.576	833	11.8371	11.4815	12.3948	4.8319	7.5313	0.932636	0.241241	0.00011064	0.0166236	MYZPE13164_G006_v1.0_000089160.1	protein_coding	False	***	ACYPI001887 protein	NULL	NULL	NULL	NULL	NULL	NULL	NULL	NULL	NULL	NULL	NULL	NULL	NULL	NULL	NULL
MYZPE13164_G006_v1.0_000027360	1915	1824	1803	933	1286	1723.28	1629.06	1701.8	1221.2	1274.41	1609	40.8905	40.7599	43.6596	29.9222	31.7353	0.432559	0.112099	0.000113984	0.0167457	MYZPE13164_G006_v1.0_000027360.1	protein_coding	False	***	Acyl-CoA desaturase 4	IPR015876 (Fatty acid desaturase, type 1, core)	GO:0006629|GO:0016021|GO:0016491|GO:0006633|GO:0055114|GO:0016020|GO:0016717	PF00487	IPR015876	IPR005804	NULL	GO:0006629|GO:0055114|GO:0016717	NULL	NULL	GO:0005575 (cellular_component)	GO:0006629 (lipid metabolic process)|GO:0008150 (biological_process)|GO:0009058 (biosynthetic process)|GO:0044281 (small molecule metabolic process)	GO:0016491 (oxidoreductase activity)	GO:0016020 (membrane)|GO:0016021 (integral component of membrane)	GO:0044238 (primary metabolic process)|GO:0044710 (single-organism metabolic process)|GO:0071704 (organic substance metabolic process)|GO:0009058 (biosynthetic process)|GO:0044237 (cellular metabolic process)|GO:0044249 (cellular biosynthetic process)|GO:0044763 (single-organism cellular process)|GO:1901576 (organic substance biosynthetic process)|GO:0055114 (oxidation-reduction process)	GO:0003824 (catalytic activity)
MYZPE13164_G006_v1.0_000131970	987	915	948	371	632	888.186	817.212	894.793	485.6	626.302	3994	8.49021	8.23715	9.24783	4.79329	6.283	0.637357	0.165753	0.000120442	0.017476	MYZPE13164_G006_v1.0_000131970.1	protein_coding	False	*-*	Proton-coupled amino acid transporter 1	NULL	NULL	NULL	NULL	NULL	NULL	NULL	NULL	NULL	NULL	NULL	NULL	NULL	NULL	NULL
MYZPE13164_G006_v1.0_000166250	9208	7961	10096	9072	14351	8286.14	7110.19	9529.35	11874.3	14221.6	318	994.827	900.128	1236.98	1472.12	1791.9	-0.651275	0.169746	0.00012467	0.0176578	MYZPE13164_G006_v1.0_000166250.1	protein_coding	False	NULL	Unknown protein	NULL	NULL	NULL	NULL	NULL	NULL	NULL	NULL	NULL	NULL	NULL	NULL	NULL	NULL	NULL
MYZPE13164_G006_v1.0_000188630	342	246	302	62	155	307.761	219.709	285.05	81.1515	153.603	657	17.8842	13.4627	17.9094	4.86961	9.36752	1.19598	0.311722	0.0001247	0.0176578	MYZPE13164_G006_v1.0_000188630.1	protein_coding	False	*-*	Tropomyosin	NULL	NULL	NULL	NULL	NULL	NULL	NULL	NULL	NULL	NULL	NULL	NULL	NULL	NULL	NULL
MYZPE13164_G006_v1.0_000056170	5157	4027	3875	1868	2731	4640.71	3596.62	3657.51	2445.02	2706.38	12606	14.0549	11.486	11.9766	7.64659	8.60206	0.622066	0.162423	0.000128187	0.0179355	MYZPE13164_G006_v1.0_000056170.1	protein_coding	False	***	Protocadherin Fat	IPR015919 (Cadherin-like)	GO:0007156|GO:0016021|GO:0005509|GO:0007155|GO:0016020|GO:0005886	PF00028	NULL	IPR015919|IPR002126	IPR020894	GO:0005886|GO:0016020|GO:0007155|GO:0005509|GO:0007156	NULL	NULL	GO:0005575 (cellular_component)|GO:0005886 (plasma membrane)	GO:0007155 (cell adhesion)	GO:0043167 (ion binding)	GO:0005886 (plasma membrane)|GO:0016020 (membrane)|GO:0016021 (integral component of membrane)	GO:0008150 (biological_process)	GO:0046872 (metal ion binding)
MYZPE13164_G006_v1.0_000175870	176	143	138	48	74	158.38	127.717	130.255	62.827	73.3329	2359	2.56327	2.17958	2.27924	1.04998	1.24555	1.02206	0.267517	0.000133149	0.0184106	MYZPE13164_G006_v1.0_000175870.1	protein_coding	False	***	Eukaryotic translation initiation factor 4E-1B	IPR013783 (Immunoglobulin-like fold)	GO:0003743|GO:0006413	NULL	NULL	IPR013783|IPR003599|IPR007110	NULL	GO:0005515	NULL	NULL	NULL	GO:0006412 (translation)|GO:0008150 (biological_process)	GO:0003674 (molecular_function)|GO:0008135 (translation factor activity, RNA binding)	NULL	GO:0006807 (nitrogen compound metabolic process)|GO:0010467 (gene expression)|GO:0034641 (cellular nitrogen compound metabolic process)|GO:0034645 (cellular macromolecule biosynthetic process)|GO:0044237 (cellular metabolic process)|GO:0044267 (cellular protein metabolic process)|GO:0044271 (cellular nitrogen compound biosynthetic process)|GO:0071704 (organic substance metabolic process)|GO:19015…	GO:0003676 (nucleic acid binding)|GO:0005515 (protein binding)
MYZPE13164_G006_v1.0_000073110	2081	1508	1446	516	994	1872.66	1346.84	1364.84	675.39	985.039	4381	16.3196	12.3763	12.8598	6.07777	9.00889	0.878572	0.230286	0.000136105	0.0186005	MYZPE13164_G006_v1.0_000073110.1	protein_coding	False	*-*	Broad-complex, isoform Z5	IPR011333 (SKP1/BTB/POZ domain), IPR015880 (Zinc finger, C2H2-like)	GO:0046872	PF00651	NULL	IPR000210|IPR011333|IPR007087|IPR015880	NULL	GO:0046872|GO:0005515	NULL	NULL	NULL	NULL	GO:0003674 (molecular_function)|GO:0043167 (ion binding)	NULL	NULL	GO:0005515 (protein binding)|GO:0046872 (metal ion binding)
MYZPE13164_G006_v1.0_000044240	87	57	72	12	26	78.29	50.9083	67.9589	15.7067	25.7656	426	7.01648	4.81093	6.5851	1.45358	2.42338	1.64295	0.434207	0.000154453	0.0208654	MYZPE13164_G006_v1.0_000044240.1	protein_coding	False	*-*	Ecdysone-induced protein 78C	NULL	GO:0003677|GO:0008270|GO:0043565|GO:0005634|GO:0003700|GO:0006355|GO:0003707|GO:0043401	NULL	NULL	NULL	NULL	NULL	NULL	NULL	GO:0005634 (nucleus)	GO:0007165 (signal transduction)|GO:0008150 (biological_process)|GO:0009058 (biosynthetic process)|GO:0034641 (cellular nitrogen compound metabolic process)	GO:0001071 (nucleic acid binding transcription factor activity)|GO:0003674 (molecular_function)|GO:0003677 (DNA binding)|GO:0004871 (signal transducer activity)|GO:0043167 (ion binding)	GO:0005634 (nucleus)	GO:0006355 (regulation of transcription, DNA-templated)|GO:0008150 (biological_process)|GO:0009987 (cellular process)|GO:0044699 (single-organism process)|GO:0044763 (single-organism cellular process)|GO:0050794 (regulation of cellular process)	GO:0003677 (DNA binding)|GO:0003674 (molecular_function)|GO:0008270 (zinc ion binding)
MYZPE13164_G006_v1.0_000042320	1246	1111	1139	546	785	1121.26	992.265	1075.07	714.657	777.923	3478	12.3083	11.4855	12.7595	8.10086	8.96186	0.508895	0.134705	0.000158187	0.0211269	MYZPE13164_G006_v1.0_000042320.1	protein_coding	False	***	Sulfate transporter	IPR001902 (SLC26A/SulP transporter)	GO:0008272|GO:0055085|GO:0016021|GO:0015116|GO:0006810|GO:0008271|GO:0016020|GO:1902358	PF01740|PF00916	IPR001902	IPR002645|IPR011547	NULL	GO:0008271|GO:0015116|GO:0016020|GO:0016021|GO:0008272|GO:0055085	NULL	Reactome: REACT_15518	GO:0005575 (cellular_component)	GO:0006810 (transport)|GO:0008150 (biological_process)|GO:0055085 (transmembrane transport)	GO:0003674 (molecular_function)|GO:0022857 (transmembrane transporter activity)	GO:0016020 (membrane)|GO:0016021 (integral component of membrane)	GO:0006810 (transport)|GO:0044765 (single-organism transport)|GO:0055085 (transmembrane transport)	GO:0003674 (molecular_function)
MYZPE13164_G006_v1.0_000174820	1951	1800	1804	831	1293	1755.68	1607.63	1702.75	1087.69	1281.34	6846	9.79106	9.45365	10.2669	6.26372	7.49928	0.510105	0.13515	0.000160426	0.0211852	MYZPE13164_G006_v1.0_000174820.1	protein_coding	False	***	Wiskott-Aldrich syndrome protein family member 1	NULL	NULL	NULL	NULL	NULL	NULL	NULL	NULL	NULL	NULL	NULL	NULL	NULL	NULL	NULL
MYZPE13164_G006_v1.0_000078850	2122	1473	1612	438	1014	1909.56	1315.58	1521.52	573.296	1004.86	2710	26.9021	19.5433	23.1758	8.34013	14.8569	1.00179	0.266245	0.000168116	0.0219541	MYZPE13164_G006_v1.0_000078850.1	protein_coding	False	***	Homeobox protein araucan	IPR003893 (Iroquois-class homeodomain protein), IPR009057 (Homeodomain-like)	GO:0005634|GO:0006355|GO:0003677|GO:0043565	PF05920	NULL	IPR001356|IPR009057|IPR003893|IPR008422	IPR017970	GO:0043565|GO:0003677|GO:0006355|GO:0005634	NULL	NULL	GO:0005634 (nucleus)	GO:0008150 (biological_process)|GO:0009058 (biosynthetic process)|GO:0034641 (cellular nitrogen compound metabolic process)	GO:0003677 (DNA binding)	GO:0005634 (nucleus)	GO:0006355 (regulation of transcription, DNA-templated)	GO:0003677 (DNA binding)
MYZPE13164_G006_v1.0_000071510	2187	3738	2861	917	1629	1968.05	3338.51	2700.42	1200.26	1614.31	2192	34.2782	61.3144	50.853	21.5872	29.5079	0.922702	0.245486	0.000170812	0.0220611	MYZPE13164_G006_v1.0_000071510.1	protein_coding	False	***	Thaumatin-like protein 1	IPR001938 (Thaumatin)	NULL	PF00314	IPR001938	NULL	NULL	NULL	NULL	NULL	NULL	NULL	NULL	NULL	NULL	NULL
MYZPE13164_G006_v1.0_000200600	657	480	534	134	318	591.224	428.701	504.029	175.392	315.133	1125	20.0642	15.341	18.4939	6.14639	11.2236	1.04468	0.27869	0.000177873	0.0227233	MYZPE13164_G006_v1.0_000200600.1	protein_coding	False	*-*	CCR4-NOT transcription complex subunit 6-like Protein	NULL	NULL	NULL	NULL	NULL	NULL	NULL	NULL	NULL	NULL	NULL	NULL	NULL	NULL	NULL
MYZPE13164_G006_v1.0_000045040	1011	962	1035	244	611	909.784	859.189	976.91	319.37	605.492	2618	13.2676	13.212	15.4032	4.80937	9.2668	0.981171	0.262807	0.000188893	0.0238716	MYZPE13164_G006_v1.0_000045040.1	protein_coding	False	***	Leucine rich repeat protein	NULL	GO:0016021|GO:0016020	NULL	NULL	NULL	NULL	NULL	NULL	NULL	GO:0005575 (cellular_component)	NULL	NULL	GO:0016020 (membrane)|GO:0016021 (integral component of membrane)	NULL	NULL
MYZPE13164_G006_v1.0_000112670	121	54	52	93	451	108.886	48.2289	49.0814	121.727	446.934	2788	1.49108	0.69641	0.726692	1.72131	6.42306	-2.05079	0.550072	0.00019283	0.0241099	MYZPE13164_G006_v1.0_000112670.1	protein_coding	False	***	Lipase	IPR029058 (Alpha/Beta hydrolase fold)	GO:0016788|GO:0016020|GO:0016042|GO:0016021|GO:0016787	PF00561	NULL	IPR029058|IPR000073	NULL	NULL	NULL	NULL	GO:0005575 (cellular_component)	GO:0006629 (lipid metabolic process)|GO:0008150 (biological_process)|GO:0009056 (catabolic process)	GO:0003674 (molecular_function)	GO:0016020 (membrane)|GO:0016021 (integral component of membrane)	GO:0008152 (metabolic process)|GO:0044238 (primary metabolic process)|GO:0044710 (single-organism metabolic process)|GO:0071704 (organic substance metabolic process)	GO:0003824 (catalytic activity)
MYZPE13164_G006_v1.0_000105350	455	397	310	134	219	409.448	354.572	292.601	175.392	217.026	2189	7.14126	6.52092	5.51767	3.15884	3.97243	0.840385	0.225839	0.000198304	0.0245333	MYZPE13164_G006_v1.0_000105350.1	protein_coding	False	NULL	Unknown protein	NULL	NULL	NULL	NULL	NULL	NULL	NULL	NULL	NULL	NULL	NULL	NULL	NULL	NULL	NULL
MYZPE13164_G006_v1.0_000035080	164	144	112	45	63	147.581	128.61	105.714	58.9003	62.432	1167	4.82817	4.43665	3.73927	1.9898	2.14352	1.0679	0.28802	0.000209144	0.0256049	MYZPE13164_G006_v1.0_000035080.1	protein_coding	False	*-*	cAMP-specific 3,5-cyclic phosphodiesterase, isoform I	NULL	GO:0007614|GO:0045475|GO:0010738|GO:0007613|GO:0008355|GO:0040040|GO:0048477|GO:0048675|GO:0008306|GO:0046331|GO:0009187|GO:0007611|GO:0000003|GO:0004114|GO:0007623|GO:0007617|GO:0007619|GO:0016787|GO:0007165|GO:0007268|GO:0006198|GO:0046958|GO:0019933|GO:0007612|GO:0048149|GO:0046872|GO:0001661|GO:0008081|GO:0005622	NULL	NULL	NULL	NULL	NULL	NULL	NULL	GO:0005622 (intracellular)	GO:0000003 (reproduction)|GO:0000902 (cell morphogenesis)|GO:0007165 (signal transduction)|GO:0007267 (cell-cell signaling)|GO:0008150 (biological_process)|GO:0009056 (catabolic process)|GO:0030154 (cell differentiation)|GO:0034641 (cellular nitrogen compound metabolic process)|GO:0034655 (nucleobase-containing compound catabolic process)|GO:0040007 (growth)|GO:0044281 (small molecule metabolic p…	GO:0003674 (molecular_function)|GO:0043167 (ion binding)	GO:0005622 (intracellular)	GO:0008150 (biological_process)|GO:0044699 (single-organism process)|GO:0006139 (nucleobase-containing compound metabolic process)|GO:0006725 (cellular aromatic compound metabolic process)|GO:0006793 (phosphorus metabolic process)|GO:0006796 (phosphate-containing compound metabolic process)|GO:0006807 (nitrogen compound metabolic process)|GO:0008152 (metabolic process)|GO:0034641 (cellular nitrog…	GO:0003824 (catalytic activity)|GO:0046872 (metal ion binding)
MYZPE13164_G006_v1.0_000026770	1873	1918	1924	1736	2351	1685.48	1713.02	1816.01	2272.24	2329.81	4837	13.3037	14.2573	15.4977	18.52	19.299	-0.404968	0.109338	0.000212365	0.025667	MYZPE13164_G006_v1.0_000026770.1	protein_coding	False	*-*	Neurogenic locus notch-like protein protein 1	NULL	GO:0016021|GO:0005509|GO:0016020	NULL	NULL	NULL	NULL	NULL	NULL	NULL	GO:0005575 (cellular_component)	NULL	GO:0043167 (ion binding)	GO:0016020 (membrane)|GO:0016021 (integral component of membrane)	NULL	GO:0046872 (metal ion binding)
MYZPE13164_G006_v1.0_000090930	261	196	190	47	113	234.87	175.053	179.336	61.5181	111.981	1539	5.82655	4.57911	4.81011	1.5759	2.9154	1.1667	0.315819	0.000220583	0.025667	MYZPE13164_G006_v1.0_000090930.1	protein_coding	False	***	Potassium channel subfamily K member 18	IPR000253 (Forkhead-associated (FHA) domain), IPR003280 (Two pore domain potassium channel)	GO:0006810|GO:0071805|GO:0016020|GO:0016021|GO:0005267|GO:0006811	PF07885	IPR003280	IPR000253|IPR013099	NULL	GO:0005267|GO:0071805|GO:0016020|GO:0005515	NULL	NULL	GO:0005575 (cellular_component)	GO:0006810 (transport)|GO:0008150 (biological_process)|GO:0055085 (transmembrane transport)	GO:0003674 (molecular_function)|GO:0022857 (transmembrane transporter activity)	GO:0016020 (membrane)|GO:0016021 (integral component of membrane)	GO:0006810 (transport)|GO:0044765 (single-organism transport)|GO:0044763 (single-organism cellular process)|GO:0055085 (transmembrane transport)	GO:0003674 (molecular_function)|GO:0005515 (protein binding)
MYZPE13164_G006_v1.0_000091050	2435	2219	2117	995	1580	2191.22	1981.85	1998.18	1302.35	1565.76	1428	58.5842	55.8718	57.7607	35.9553	43.9326	0.519253	0.140654	0.000222755	0.025667	MYZPE13164_G006_v1.0_000091050.1	protein_coding	False	*-*	AGAP000086-PD-like protein	NULL	NULL	NULL	NULL	NULL	NULL	NULL	NULL	NULL	NULL	NULL	NULL	NULL	NULL	NULL
MYZPE13164_G006_v1.0_000101640	419	429	440	142	271	377.052	383.152	415.305	185.863	268.557	1078	13.3538	14.3088	15.9028	6.79732	9.9818	0.779268	0.211002	0.000221475	0.025667	MYZPE13164_G006_v1.0_000101640.1	protein_coding	False	***	NADH dehydrogenase [ubiquinone] 1 alpha subcomplex assembly factor 3	IPR007523 (NDUFAF3/Mth938 domain-containing protein)	NULL	PF04430	IPR007523	NULL	NULL	NULL	NULL	NULL	NULL	NULL	NULL	NULL	NULL	NULL
MYZPE13164_G006_v1.0_000111700	1279	1133	1004	384	736	1150.95	1011.91	947.649	502.616	729.365	1548	28.3863	26.3162	25.2698	12.8005	18.8784	0.748438	0.202327	0.000216325	0.025667	MYZPE13164_G006_v1.0_000111700.1	protein_coding	False	***	Zinc finger protein 36	NULL	GO:0003676|GO:0046872	PF00096	NULL	IPR007087|IPR013087|IPR015880	NULL	GO:0003676|GO:0046872	NULL	NULL	NULL	NULL	GO:0003674 (molecular_function)|GO:0043167 (ion binding)	NULL	NULL	GO:0003676 (nucleic acid binding)|GO:0046872 (metal ion binding)
MYZPE13164_G006_v1.0_000177310	119	79	69	23	29	107.086	70.5571	65.1273	30.1046	28.7386	1895	2.15748	1.49893	1.41866	0.626306	0.607641	1.46209	0.395343	0.000217057	0.025667	MYZPE13164_G006_v1.0_000177310.1	protein_coding	False	NULL	Unknown protein	NULL	NULL	NULL	NULL	NULL	NULL	NULL	NULL	NULL	NULL	NULL	NULL	NULL	NULL	NULL
MYZPE13164_G006_v1.0_000146950	204	144	167	51	86	183.577	128.61	157.627	66.7536	85.2247	1212	5.78278	4.27193	5.36851	2.17138	2.81744	1.03584	0.282742	0.000248724	0.0283811	MYZPE13164_G006_v1.0_000146950.1	protein_coding	False	*-*	Neurensin-1	IPR024883 (Neurensin)	GO:0016021|GO:0030133|GO:0016020	PF14927	IPR024883	NULL	NULL	GO:0030133	NULL	NULL	GO:0005575 (cellular_component)|GO:0005623 (cell)|GO:0016023 (cytoplasmic, membrane-bounded vesicle)	NULL	NULL	GO:0016020 (membrane)|GO:0016021 (integral component of membrane)|GO:0005622 (intracellular)|GO:0005737 (cytoplasm)|GO:0043227 (membrane-bounded organelle)|GO:0043231 (intracellular membrane-bounded organelle)|GO:0044424 (intracellular part)|GO:0044444 (cytoplasmic part)|GO:0044464 (cell part)	NULL	NULL
MYZPE13164_G006_v1.0_000057320	24599	14493	21093	5380	11405	22136.3	12944.1	19909.1	7041.85	11302.2	2469	342.299	211.058	332.856	112.442	183.414	0.998744	0.272799	0.00025114	0.0283813	MYZPE13164_G006_v1.0_000057320.1	protein_coding	False	***	ACYPI007459 protein	NULL	NULL	NULL	NULL	NULL	NULL	NULL	NULL	NULL	NULL	NULL	NULL	NULL	NULL	NULL
MYZPE13164_G006_v1.0_000047570	32452	28343	18350	7618	15133	29203.1	25313.9	17320.1	9971.16	14996.6	1622	687.385	628.288	440.783	242.358	370.452	0.939611	0.257015	0.000256321	0.0286909	MYZPE13164_G006_v1.0_000047570.1	protein_coding	False	*-*	Cuticle protein 6	IPR000618 (Insect cuticle protein)	GO:0042302	PF00379	IPR000618	NULL	NULL	GO:0042302	NULL	NULL	NULL	NULL	GO:0005198 (structural molecule activity)	NULL	NULL	GO:0003674 (molecular_function)
MYZPE13164_G006_v1.0_000160740	17	11	14	24	76	15.298	9.8244	13.2142	31.4135	75.3148	1884	0.310011	0.209931	0.289525	0.657353	1.60174	-2.07318	0.567727	0.000260485	0.0288819	MYZPE13164_G006_v1.0_000160740.1	protein_coding	False	***	Circadian clock-controlled protein-like Protein	IPR010562 (Haemolymph juvenile hormone binding)	NULL	PF06585	IPR010562	NULL	NULL	NULL	NULL	NULL	NULL	NULL	NULL	NULL	NULL	NULL
MYZPE13164_G006_v1.0_000000700	136	127	173	14	63	122.384	113.427	163.29	18.3245	62.432	240	19.4687	19.0264	28.085	3.01013	10.4229	1.69706	0.465146	0.000263835	0.02898	MYZPE13164_G006_v1.0_000000700.1	protein_coding	False	*-*	cGMP-dependent protein kinase	NULL	GO:0016310|GO:0004692|GO:0004672|GO:0030553|GO:0016301|GO:0005524|GO:0006468|GO:0004674|GO:0016740|GO:0000166	NULL	NULL	NULL	NULL	NULL	NULL	NULL	NULL	GO:0006464 (cellular protein modification process)|GO:0008150 (biological_process)	GO:0003674 (molecular_function)|GO:0016301 (kinase activity)|GO:0043167 (ion binding)	NULL	GO:0006468 (protein phosphorylation)|GO:0016310 (phosphorylation)	GO:0000166 (nucleotide binding)|GO:0016301 (kinase activity)|GO:0016772 (transferase activity, transferring phosphorus-containing groups)|GO:0005524 (ATP binding)|GO:0016740 (transferase activity)|GO:0017076 (purine nucleotide binding)|GO:0032555 (purine ribonucleotide binding)
MYZPE13164_G006_v1.0_000150990	59	62	59	13	22	53.0932	55.3739	55.6886	17.0156	21.8017	282	7.18807	7.90508	8.15159	2.37882	3.09765	1.48252	0.407603	0.00027566	0.0299984	MYZPE13164_G006_v1.0_000150990.1	protein_coding	False	*-*	Spondin-2	IPR009465 (Spondin, N-terminal)	NULL	PF06468	NULL	IPR009465	NULL	NULL	NULL	NULL	NULL	NULL	NULL	NULL	NULL	NULL
MYZPE13164_G006_v1.0_000008820	701	659	748	207	445	630.819	588.571	706.018	270.941	440.988	4100	5.87413	5.77917	7.10816	2.60528	4.30957	0.845553	0.234506	0.000311349	0.0310109	MYZPE13164_G006_v1.0_000008820.1	protein_coding	False	*-*	Voltage-gated potassium channel	IPR011333 (SKP1/BTB/POZ domain), IPR027359 (Voltage-dependent channel, four helix bundle domain), IPR028325 (Voltage-gated potassium channel)	GO:0006813|GO:0034765|GO:0006811|GO:0055085|GO:0005244|GO:0051260|GO:0016020|GO:0005249|GO:0071805|GO:0006810|GO:0008076|GO:0005267|GO:0005216|GO:0016021	PF02214|PF00520	IPR003971|IPR028325|IPR003968	IPR003131|IPR005821|IPR027359|IPR000210|IPR011333	NULL	GO:0006813|GO:0005515|GO:0051260|GO:0055085|GO:0006811|GO:0016020|GO:0005249|GO:0005216|GO:0008076	NULL	NULL	GO:0005575 (cellular_component)|GO:0005623 (cell)|GO:0005886 (plasma membrane)|GO:0043234 (protein complex)	GO:0006461 (protein complex assembly)|GO:0006810 (transport)|GO:0008150 (biological_process)|GO:0055085 (transmembrane transport)	GO:0003674 (molecular_function)|GO:0022857 (transmembrane transporter activity)	GO:0005886 (plasma membrane)|GO:0016020 (membrane)|GO:0016021 (integral component of membrane)|GO:0031224 (intrinsic component of membrane)|GO:0032991 (macromolecular complex)|GO:0044425 (membrane part)|GO:0044464 (cell part)	GO:0006810 (transport)|GO:0044765 (single-organism transport)|GO:0050789 (regulation of biological process)|GO:0050794 (regulation of cellular process)|GO:0065007 (biological regulation)|GO:0008150 (biological_process)|GO:0009987 (cellular process)|GO:0055085 (transmembrane transport)|GO:0044763 (single-organism cellular process)	GO:0003674 (molecular_function)|GO:0005515 (protein binding)
MYZPE13164_G006_v1.0_000033980	597	588	512	236	374	537.231	525.159	483.263	308.899	370.628	1891	10.8466	11.1802	10.5492	6.44004	7.85305	0.597115	0.165476	0.000308014	0.0310109	MYZPE13164_G006_v1.0_000033980.1	protein_coding	False	*-*	Proton-coupled folate transporter	IPR011701 (Major facilitator superfamily), IPR020846 (Major facilitator superfamily domain)	GO:0016020|GO:0016021|GO:0055085	PF07690	IPR011701	IPR020846	NULL	GO:0016021|GO:0055085	NULL	NULL	GO:0005575 (cellular_component)	GO:0055085 (transmembrane transport)	NULL	GO:0016020 (membrane)|GO:0016021 (integral component of membrane)	GO:0055085 (transmembrane transport)	NULL
MYZPE13164_G006_v1.0_000054650	1489	1293	1205	621	885	1339.93	1154.81	1137.37	812.824	877.022	1851	27.6374	25.1163	25.3641	17.3122	18.9843	0.518187	0.14367	0.000310016	0.0310109	MYZPE13164_G006_v1.0_000054650.1	protein_coding	False	*-*	Enhancer of split m3 protein	IPR003650 (Orange domain), IPR011598 (Myc-type, basic helix-loop-helix (bHLH) domain)	GO:0006351|GO:0005634|GO:0006355|GO:0003677|GO:0046983	PF00010|PF07527	NULL	IPR011598|IPR003650	NULL	GO:0003677|GO:0046983|GO:0006355	NULL	NULL	GO:0005634 (nucleus)	GO:0008150 (biological_process)|GO:0009058 (biosynthetic process)|GO:0034641 (cellular nitrogen compound metabolic process)	GO:0003674 (molecular_function)|GO:0003677 (DNA binding)	GO:0005634 (nucleus)	GO:0006351 (transcription, DNA-templated)|GO:0006355 (regulation of transcription, DNA-templated)	GO:0003677 (DNA binding)|GO:0046983 (protein dimerization activity)
MYZPE13164_G006_v1.0_000060190	199	167	150	28	87	179.077	149.152	141.581	36.6491	86.2157	227	30.1187	26.4518	25.7457	6.36503	15.2178	1.33254	0.369093	0.000305828	0.0310109	MYZPE13164_G006_v1.0_000060190.1	protein_coding	False	NULL	Unknown protein	NULL	NULL	NULL	NULL	NULL	NULL	NULL	NULL	NULL	NULL	NULL	NULL	NULL	NULL	NULL
MYZPE13164_G006_v1.0_000062140	48702	42524	38228	8898	26159	43826.2	37979.4	36082.4	11646.5	25923.2	1255	1333.25	1218.3	1186.8	365.862	827.629	1.06472	0.295184	0.000309795	0.0310109	MYZPE13164_G006_v1.0_000062140.1	protein_coding	False	***	ACYPI005624 protein	NULL	NULL	NULL	NULL	NULL	NULL	NULL	NULL	NULL	NULL	NULL	NULL	NULL	NULL	NULL
MYZPE13164_G006_v1.0_000064810	188	160	175	69	39	169.178	142.9	165.178	90.3137	38.6484	3176	2.0337	1.81135	2.14683	1.12108	0.487576	1.32051	0.364917	0.000296149	0.0310109	MYZPE13164_G006_v1.0_000064810.1	protein_coding	False	***	Glucose dehydrogenase (FAD, quinone)	IPR012132 (Glucose-methanol-choline oxidoreductase), IPR023753 (FAD/NAD(P)-binding domain)	GO:0050660|GO:0055114|GO:0016614|GO:0016020|GO:0016021|GO:0016491	PF05199|PF00732	IPR012132	IPR023753|IPR007867|IPR000172	NULL	GO:0016491|GO:0050660|GO:0055114|GO:0016614	EC:1.2.1.8+1.1.99.1	MetaCyc: PWY-7494|KEGG: 00260+1.2.1.8+1.1.99.1|UniPathway: UPA00529|MetaCyc: PWY-3722	GO:0005575 (cellular_component)	GO:0008150 (biological_process)	GO:0003674 (molecular_function)|GO:0016491 (oxidoreductase activity)|GO:0043167 (ion binding)	GO:0016020 (membrane)|GO:0016021 (integral component of membrane)	GO:0055114 (oxidation-reduction process)	GO:0003824 (catalytic activity)|GO:0000166 (nucleotide binding)|GO:0005488 (binding)
MYZPE13164_G006_v1.0_000102430	60	44	47	10	15	53.9931	39.2976	44.3621	13.0889	14.8648	456	4.5206	3.46938	4.01581	1.13163	1.30612	1.7083	0.472946	0.000303793	0.0310109	MYZPE13164_G006_v1.0_000102430.1	protein_coding	True	NULL	Unknown protein	NULL	NULL	NULL	NULL	NULL	NULL	NULL	NULL	NULL	NULL	NULL	NULL	NULL	NULL	NULL
MYZPE13164_G006_v1.0_000137120	227	158	117	57	46	204.274	141.114	110.433	74.607	45.5853	2476	3.14981	2.29441	1.84109	1.18793	0.737675	1.34956	0.372953	0.000296232	0.0310109	MYZPE13164_G006_v1.0_000137120.1	protein_coding	False	***	Nuclease harbi1-like protein	IPR027806 (Harbinger transposase-derived nuclease domain)	NULL	PF13359	NULL	IPR027806	NULL	NULL	NULL	NULL	NULL	NULL	NULL	NULL	NULL	NULL
MYZPE13164_G006_v1.0_000168520	6168	6520	4353	2334	3469	5550.49	5823.19	4108.68	3054.96	3437.73	2407	88.0395	97.3947	70.4615	50.0372	57.2251	0.668612	0.184537	0.000290988	0.0310109	MYZPE13164_G006_v1.0_000168520.1	protein_coding	False	***	Neurogenic locus notch-like protein 1	IPR000742 (EGF-like domain)	NULL	PF12661	NULL	IPR000742	IPR013032	GO:0005515	NULL	NULL	NULL	NULL	GO:0003674 (molecular_function)	NULL	NULL	GO:0005515 (protein binding)
MYZPE13164_G006_v1.0_000200660	3895	3456	3298	1178	2382	3505.05	3086.65	3112.9	1541.88	2360.53	1758	76.1199	70.6836	73.0923	34.5776	53.7998	0.728301	0.201161	0.000294053	0.0310109	MYZPE13164_G006_v1.0_000200660.1	protein_coding	False	***	Facilitated trehalose transporter Tret1	IPR005828 (Major facilitator, sugar transporter-like), IPR020846 (Major facilitator superfamily domain)	GO:0005215|GO:0016021|GO:0022891|GO:0055085|GO:0006810|GO:0016020|GO:0022857	PF00083	IPR003663|IPR005828	IPR020846	IPR005829	GO:0016020|GO:0022857|GO:0005215|GO:0016021|GO:0022891|GO:0055085	NULL	Reactome: REACT_15518	GO:0005575 (cellular_component)	GO:0006810 (transport)|GO:0055085 (transmembrane transport)	GO:0003674 (molecular_function)|GO:0022857 (transmembrane transporter activity)	GO:0016020 (membrane)|GO:0016021 (integral component of membrane)	GO:0006810 (transport)|GO:0055085 (transmembrane transport)	GO:0003674 (molecular_function)
MYZPE13164_G006_v1.0_000186320	540	374	361	146	233	485.938	334.03	340.739	191.099	230.899	1752	10.5893	7.67541	8.0281	4.30018	5.28056	0.871987	0.242307	0.000319821	0.031587	MYZPE13164_G006_v1.0_000186320.1	protein_coding	False	***	Transcriptional repressor scratch 1	NULL	GO:0003676|GO:0046872	PF12874|PF00096	NULL	IPR007087|IPR013087|IPR015880	NULL	GO:0046872|GO:0003676	NULL	NULL	NULL	NULL	GO:0003674 (molecular_function)|GO:0043167 (ion binding)	NULL	NULL	GO:0003676 (nucleic acid binding)|GO:0046872 (metal ion binding)
MYZPE13164_G006_v1.0_000044260	1875	1524	1211	561	931	1687.28	1361.13	1143.03	734.29	922.607	1068	60.317	51.3071	44.1787	27.1056	34.6128	0.752883	0.209687	0.000330031	0.0322957	MYZPE13164_G006_v1.0_000044260.1	protein_coding	False	***	Outer dense fiber protein 3	IPR010736 (Sperm-tail PG-rich repeat)	NULL	PF07004	NULL	NULL	IPR010736	NULL	NULL	NULL	NULL	NULL	NULL	NULL	NULL	NULL
MYZPE13164_G006_v1.0_000090310	586	429	489	152	301	527.332	383.152	461.554	198.952	298.286	1509	13.3419	10.2219	12.6258	5.19783	7.92019	0.874103	0.243579	0.000332493	0.0322957	MYZPE13164_G006_v1.0_000090310.1	protein_coding	False	***	Protein mab-21-like	IPR024810 (Mab-21 domain)	GO:0008150|GO:0005575|GO:0003674	PF03281	NULL	IPR024810	NULL	NULL	NULL	NULL	GO:0005575 (cellular_component)	GO:0008150 (biological_process)	GO:0003674 (molecular_function)	GO:0005575 (cellular_component)	GO:0008150 (biological_process)	GO:0003674 (molecular_function)
MYZPE13164_G006_v1.0_000119610	681	529	555	192	367	612.822	472.464	523.85	251.308	363.691	1538	15.2125	12.367	14.0597	6.44189	9.47475	0.798072	0.222927	0.000343632	0.0330529	MYZPE13164_G006_v1.0_000119610.1	protein_coding	False	***	Potassium channel subfamily K member 9	IPR003280 (Two pore domain potassium channel)	GO:0005267|GO:0016020|GO:0071805	PF07885	IPR003280	IPR013099	NULL	GO:0071805|GO:0016020|GO:0005267	NULL	NULL	GO:0005575 (cellular_component)	GO:0006810 (transport)|GO:0008150 (biological_process)|GO:0055085 (transmembrane transport)	GO:0003674 (molecular_function)|GO:0022857 (transmembrane transporter activity)	GO:0016020 (membrane)	GO:0044763 (single-organism cellular process)|GO:0044765 (single-organism transport)|GO:0055085 (transmembrane transport)	GO:0003674 (molecular_function)
MYZPE13164_G006_v1.0_000175560	2439	1833	1243	2042	4071	2194.82	1637.1	1173.24	2672.76	4034.3	878	95.4392	75.064	55.159	120.013	184.105	-1.00745	0.281549	0.000345913	0.0330529	MYZPE13164_G006_v1.0_000175560.1	protein_coding	False	NULL	Unknown protein	NULL	NULL	NULL	NULL	NULL	NULL	NULL	NULL	NULL	NULL	NULL	NULL	NULL	NULL	NULL
MYZPE13164_G006_v1.0_000166440	6088	4559	4163	1994	3063	5478.5	4071.77	3929.35	2609.94	3035.39	4751	44.025	34.5023	34.1398	21.6575	25.5988	0.670416	0.187973	0.000361702	0.0342829	MYZPE13164_G006_v1.0_000166440.1	protein_coding	False	***	B-cell lymphoma/leukemia 11A	NULL	GO:0003676|GO:0046872	PF00096	NULL	IPR013087|IPR007087|IPR015880	NULL	GO:0046872|GO:0003676	NULL	NULL	NULL	NULL	GO:0003674 (molecular_function)|GO:0043167 (ion binding)	NULL	NULL	GO:0003676 (nucleic acid binding)|GO:0046872 (metal ion binding)
MYZPE13164_G006_v1.0_000122880	512	428	406	115	271	460.741	382.259	383.213	150.523	268.557	2037	8.63552	7.55469	7.76559	2.91323	5.28246	0.956903	0.268959	0.00037397	0.0351622	MYZPE13164_G006_v1.0_000122880.1	protein_coding	False	***	Zinc finger protein	NULL	GO:0003676|GO:0046872	PF00096	NULL	IPR015880|IPR007087|IPR013087	NULL	GO:0046872|GO:0003676	NULL	NULL	NULL	NULL	GO:0003674 (molecular_function)|GO:0043167 (ion binding)	NULL	NULL	GO:0003676 (nucleic acid binding)|GO:0046872 (metal ion binding)
MYZPE13164_G006_v1.0_000116520	293	254	217	105	135	263.666	226.854	204.821	137.434	133.783	2794	3.60289	3.26867	3.02603	1.93924	1.91852	0.774509	0.217847	0.000377564	0.0352183	MYZPE13164_G006_v1.0_000116520.1	protein_coding	False	*-*	Cytochrome c oxidase subunit 1	NULL	GO:0016021|GO:0016020	NULL	NULL	NULL	NULL	NULL	NULL	NULL	GO:0005575 (cellular_component)	NULL	NULL	GO:0016020 (membrane)|GO:0016021 (integral component of membrane)	NULL	NULL
MYZPE13164_G006_v1.0_000083190	1461	1072	950	433	686	1314.73	957.433	896.68	566.751	679.816	3824	13.1263	10.0795	9.67933	5.84303	7.12302	0.759896	0.213928	0.000382167	0.035367	MYZPE13164_G006_v1.0_000083190.1	protein_coding	False	*-*	Serine protease	IPR001314 (Peptidase S1A, chymotrypsin family), IPR009003 (Peptidase S1, PA clan), IPR033116 (Serine proteases, trypsin family, serine active site)	GO:0006508|GO:0016787|GO:0008236|GO:0004252|GO:0008233	PF00089	IPR001314	IPR009003|IPR001254	IPR033116|IPR018114	GO:0004252|GO:0006508	NULL	NULL	NULL	GO:0008150 (biological_process)	GO:0003674 (molecular_function)|GO:0008233 (peptidase activity)	NULL	GO:0006508 (proteolysis)	GO:0003824 (catalytic activity)
MYZPE13164_G006_v1.0_000127410	3060	2622	2680	1006	1905	2753.65	2341.78	2529.58	1316.75	1887.83	3045	34.5258	30.9606	34.2915	17.0482	24.8408	0.664395	0.187637	0.000398833	0.0363371	MYZPE13164_G006_v1.0_000127410.1	protein_coding	False	***	Netrin receptor UNC5C	IPR000884 (Thrombospondin type-1 (TSP1) repeat), IPR000906 (ZU5 domain), IPR011029 (Death-like domain), IPR013783 (Immunoglobulin-like fold)	GO:0007165	PF00531|PF13927|PF00791|PF00090	NULL	IPR011029|IPR003598|IPR013783|IPR000906|IPR007110|IPR000488|IPR003599	IPR000884	GO:0007165|GO:0005515	NULL	NULL	NULL	GO:0007165 (signal transduction)	GO:0003674 (molecular_function)	NULL	GO:0008150 (biological_process)|GO:0009987 (cellular process)|GO:0044699 (single-organism process)|GO:0044763 (single-organism cellular process)|GO:0050794 (regulation of cellular process)	GO:0005515 (protein binding)
MYZPE13164_G006_v1.0_000179630	1158	1025	956	405	708	1042.07	915.456	902.344	530.102	701.617	1052	37.8183	35.0326	35.4064	19.8659	26.7224	0.627571	0.177193	0.000397511	0.0363371	MYZPE13164_G006_v1.0_000179630.1	protein_coding	False	*-*	Carboxyl-ester lipase	NULL	NULL	NULL	NULL	NULL	NULL	NULL	NULL	NULL	NULL	NULL	NULL	NULL	NULL	NULL
MYZPE13164_G006_v1.0_000120820	6380	4638	4661	2194	3280	5741.27	4142.33	4399.4	2871.72	3250.43	729	300.679	228.753	249.11	155.302	178.651	0.636993	0.180322	0.000411611	0.0372128	MYZPE13164_G006_v1.0_000120820.1	protein_coding	False	NULL	Unknown protein	NULL	NULL	NULL	NULL	NULL	NULL	NULL	NULL	NULL	NULL	NULL	NULL	NULL	NULL	NULL
MYZPE13164_G006_v1.0_000047580	17189	17909	12020	5218	9965	15468.1	15995	11345.4	6829.81	9875.16	2159	273.532	298.251	216.916	124.715	183.266	0.772488	0.218897	0.000417135	0.0374243	MYZPE13164_G006_v1.0_000047580.1	protein_coding	False	***	Cuticle protein 6	IPR000618 (Insect cuticle protein)	GO:0042302	PF00379	IPR000618	NULL	NULL	GO:0042302	NULL	NULL	NULL	NULL	GO:0005198 (structural molecule activity)	NULL	NULL	GO:0003674 (molecular_function)
MYZPE13164_G006_v1.0_000096410	1165	1181	1065	495	803	1048.37	1054.78	1005.23	647.903	795.761	2107	18.9964	20.1534	19.6936	12.123	15.1324	0.518984	0.147364	0.000428634	0.0378777	MYZPE13164_G006_v1.0_000096410.1	protein_coding	False	***	UPF0392 protein F13G3.3	IPR008166 (Glycosyltransferase family 92)	NULL	PF01697	IPR008166	NULL	NULL	NULL	NULL	NULL	NULL	NULL	NULL	NULL	NULL	NULL
MYZPE13164_G006_v1.0_000145830	128	94	94	26	49	115.185	83.954	88.7242	34.0313	48.5583	945	4.65358	3.57651	3.87557	1.41974	2.05884	1.2037	0.341606	0.000425659	0.0378777	MYZPE13164_G006_v1.0_000145830.1	protein_coding	False	NULL	Unknown protein	NULL	NULL	NULL	NULL	NULL	NULL	NULL	NULL	NULL	NULL	NULL	NULL	NULL	NULL	NULL
MYZPE13164_G006_v1.0_000183450	15096	13179	13054	4417	9344	13584.7	11770.5	12321.3	5781.39	9259.76	447	1160.28	1060.08	1137.83	509.903	830.01	0.739513	0.210345	0.000438562	0.0384658	MYZPE13164_G006_v1.0_000183450.1	protein_coding	False	***	ACYPI007111 protein	NULL	NULL	NULL	NULL	NULL	NULL	NULL	NULL	NULL	NULL	NULL	NULL	NULL	NULL	NULL
MYZPE13164_G006_v1.0_000117290	866	665	739	306	481	779.3	593.93	697.523	400.522	476.664	2326	12.7914	10.2796	12.3787	6.78859	8.21095	0.651967	0.185624	0.000444261	0.0386375	MYZPE13164_G006_v1.0_000117290.1	protein_coding	False	***	Homeobox protein araucan-like Protein	IPR003893 (Iroquois-class homeodomain protein), IPR009057 (Homeodomain-like)	GO:0003677|GO:0043565|GO:0005634|GO:0006355	PF05920	NULL	IPR001356|IPR009057|IPR003893|IPR008422	IPR017970	GO:0005634|GO:0006355|GO:0003677|GO:0043565	NULL	NULL	GO:0005634 (nucleus)	GO:0008150 (biological_process)|GO:0009058 (biosynthetic process)|GO:0034641 (cellular nitrogen compound metabolic process)	GO:0003677 (DNA binding)	GO:0005634 (nucleus)	GO:0006355 (regulation of transcription, DNA-templated)	GO:0003677 (DNA binding)
MYZPE13164_G006_v1.0_000128810	129	101	100	30	53	116.085	90.2059	94.3874	39.2668	52.5222	204	21.7255	17.8014	19.0989	7.58856	10.3158	1.11602	0.3179	0.000447094	0.0386375	MYZPE13164_G006_v1.0_000128810.1	protein_coding	False	NULL	Unknown protein	NULL	NULL	NULL	NULL	NULL	NULL	NULL	NULL	NULL	NULL	NULL	NULL	NULL	NULL	NULL
MYZPE13164_G006_v1.0_000046440	9107	7123	6748	3168	5063	8195.25	6361.75	6369.26	4146.58	5017.36	2774	112.792	92.3252	94.7782	58.9314	72.4702	0.606052	0.173096	0.000463094	0.0397281	MYZPE13164_G006_v1.0_000046440.1	protein_coding	False	NULL	Unknown protein	NULL	NULL	NULL	NULL	NULL	NULL	NULL	NULL	NULL	NULL	NULL	NULL	NULL	NULL	NULL
MYZPE13164_G006_v1.0_000090320	930	859	921	319	610	836.893	767.197	869.308	417.537	604.501	2652	12.0481	11.6462	13.5309	6.20705	9.13302	0.686406	0.196501	0.000477365	0.0406556	MYZPE13164_G006_v1.0_000090320.1	protein_coding	False	***	Protein mab-21	IPR024810 (Mab-21 domain)	NULL	PF03281	NULL	IPR024810	NULL	NULL	NULL	NULL	NULL	NULL	NULL	NULL	NULL	NULL
MYZPE13164_G006_v1.0_000178390	10504	10876	8032	8904	21886	9452.39	9713.66	7581.2	11654.4	21688.7	2011	179.454	194.456	155.615	228.476	432.128	-0.903057	0.258715	0.000482023	0.0407569	MYZPE13164_G006_v1.0_000178390.1	protein_coding	False	***	Protein takeout	IPR010562 (Haemolymph juvenile hormone binding)	NULL	PF06585	IPR010562	NULL	NULL	NULL	NULL	NULL	NULL	NULL	NULL	NULL	NULL	NULL
MYZPE13164_G006_v1.0_000156170	1419	869	1007	395	620	1276.94	776.128	950.481	517.013	614.411	1546	31.5342	20.2104	25.3781	13.1843	15.9236	0.822506	0.236182	0.000496727	0.0417002	MYZPE13164_G006_v1.0_000156170.1	protein_coding	False	***	Cyclin-dependent kinase 5 activator 1-like Protein	IPR004944 (Cyclin-dependent kinase 5 activator)	GO:0016533|GO:0016301|GO:0071902|GO:0016310|GO:0016534	PF03261	IPR004944	IPR013763	NULL	GO:0016534|GO:0016533	NULL	NULL	GO:0043234 (protein complex)	GO:0006464 (cellular protein modification process)|GO:0008150 (biological_process)	GO:0016301 (kinase activity)|GO:0030234 (enzyme regulator activity)	GO:0032991 (macromolecular complex)	GO:0016310 (phosphorylation)|GO:0019222 (regulation of metabolic process)|GO:0031323 (regulation of cellular metabolic process)|GO:0050789 (regulation of biological process)|GO:0050794 (regulation of cellular process)|GO:0060255 (regulation of macromolecule metabolic process)|GO:0065007 (biological regulation)|GO:0080090 (regulation of primary metabolic process)	GO:0016301 (kinase activity)|GO:0003674 (molecular_function)
MYZPE13164_G006_v1.0_000012050	199	174	227	45	110	179.077	155.404	214.259	58.9003	109.008	993	6.88515	6.30034	8.90669	2.33847	4.39847	1.11027	0.320824	0.000538826	0.0449137	MYZPE13164_G006_v1.0_000012050.1	protein_coding	False	***	Heparan sulfate glucosamine 3-O-sulfotransferase 5	IPR027417 (P-loop containing nucleoside triphosphate hydrolase)	GO:0016020|GO:0016740|GO:0008146|GO:0016021	PF00685	NULL	IPR000863|IPR027417	NULL	GO:0008146	NULL	NULL	GO:0005575 (cellular_component)	NULL	GO:0003674 (molecular_function)	GO:0016020 (membrane)|GO:0016021 (integral component of membrane)	NULL	GO:0016740 (transferase activity)
MYZPE13164_G006_v1.0_000056250	2364	1962	1982	716	1420	2127.33	1752.32	1870.76	937.169	1407.2	2437	33.3274	28.9472	31.6875	15.1609	23.1361	0.707901	0.204804	0.000547279	0.045297	MYZPE13164_G006_v1.0_000056250.1	protein_coding	False	*-*	Myc protein	IPR011598 (Myc-type, basic helix-loop-helix (bHLH) domain)	GO:0046983	NULL	NULL	IPR011598	NULL	GO:0046983	NULL	NULL	NULL	NULL	GO:0003674 (molecular_function)	NULL	NULL	GO:0046983 (protein dimerization activity)
MYZPE13164_G006_v1.0_000155980	6319	5492	6037	2282	4162	5686.37	4905.06	5698.17	2986.9	4124.48	2705	80.2584	73.0007	86.9548	43.5328	61.0932	0.610203	0.17679	0.000557334	0.0458066	MYZPE13164_G006_v1.0_000155980.1	protein_coding	False	***	Phosphoenolpyruvate carboxykinase	IPR008209 (Phosphoenolpyruvate carboxykinase, GTP-utilising)	GO:0016301|GO:0005525|GO:0004613|GO:0006094|GO:0016310|GO:0017076|GO:0004611	PF00821	IPR008209	IPR008210|IPR013035	IPR018091	GO:0004613|GO:0005525|GO:0017076|GO:0004611|GO:0006094	EC:4.1.1.32	KEGG: 00010+4.1.1.32|KEGG: 00020+4.1.1.32|UniPathway: UPA00138|Reactome: REACT_474|MetaCyc: PWY-7383|KEGG: 00620+4.1.1.32	NULL	GO:0005975 (carbohydrate metabolic process)|GO:0008150 (biological_process)|GO:0009058 (biosynthetic process)|GO:0044281 (small molecule metabolic process)	GO:0003674 (molecular_function)|GO:0016301 (kinase activity)|GO:0016829 (lyase activity)|GO:0043167 (ion binding)	NULL	GO:0009058 (biosynthetic process)|GO:0044238 (primary metabolic process)|GO:0044710 (single-organism metabolic process)|GO:0071704 (organic substance metabolic process)|GO:1901576 (organic substance biosynthetic process)|GO:0016310 (phosphorylation)	GO:0003824 (catalytic activity)|GO:0017076 (purine nucleotide binding)|GO:0032550 (purine ribonucleoside binding)|GO:0032555 (purine ribonucleotide binding)|GO:0035639 (purine ribonucleoside triphosphate binding)|GO:0016301 (kinase activity)
MYZPE13164_G006_v1.0_000168940	881	693	965	228	515	792.799	618.937	910.838	298.428	510.357	1795	16.8625	13.8814	20.9461	6.55448	11.392	0.933343	0.270571	0.000561557	0.0458332	MYZPE13164_G006_v1.0_000168940.1	protein_coding	False	***	ACYPI007464 protein	NULL	NULL	NULL	NULL	NULL	NULL	NULL	NULL	NULL	NULL	NULL	NULL	NULL	NULL	NULL
MYZPE13164_G006_v1.0_000044450	614	519	493	237	347	552.529	463.533	465.33	310.208	343.872	2986	7.06461	6.24944	6.43275	4.09569	4.61421	0.592555	0.172232	0.000580755	0.0467257	MYZPE13164_G006_v1.0_000044450.1	protein_coding	False	***	Glucose dehydrogenase (FAD, quinone)	IPR012132 (Glucose-methanol-choline oxidoreductase), IPR023753 (FAD/NAD(P)-binding domain)	GO:0016614|GO:0050660|GO:0055114|GO:0016491	PF05199|PF00732	IPR012132	IPR023753|IPR007867|IPR000172	NULL	GO:0016491|GO:0016614|GO:0050660|GO:0055114	EC:1.2.1.8+1.1.99.1	MetaCyc: PWY-3722|MetaCyc: PWY-7494|KEGG: 00260+1.2.1.8+1.1.99.1|UniPathway: UPA00529	NULL	GO:0008150 (biological_process)	GO:0003674 (molecular_function)|GO:0016491 (oxidoreductase activity)|GO:0043167 (ion binding)	NULL	GO:0055114 (oxidation-reduction process)	GO:0003824 (catalytic activity)|GO:0000166 (nucleotide binding)|GO:0005488 (binding)
MYZPE13164_G006_v1.0_000081600	1520	1290	1380	502	952	1367.82	1152.13	1302.55	657.065	943.418	2216	23.5659	20.9307	24.2632	11.6897	17.0579	0.668706	0.194522	0.000586696	0.0467257	MYZPE13164_G006_v1.0_000081600.1	protein_coding	False	***	Protein phosphatase 1 regulatory subunit	IPR005036 (CBM21 (carbohydrate binding type-21) domain)	GO:0005977|GO:0005975	PF03370	NULL	IPR005036	NULL	GO:0005515	NULL	NULL	NULL	GO:0005975 (carbohydrate metabolic process)|GO:0006091 (generation of precursor metabolites and energy)|GO:0008150 (biological_process)	GO:0003674 (molecular_function)	NULL	GO:0044238 (primary metabolic process)|GO:0071704 (organic substance metabolic process)|GO:0043170 (macromolecule metabolic process)|GO:0044237 (cellular metabolic process)|GO:0044260 (cellular macromolecule metabolic process)|GO:0044710 (single-organism metabolic process)|GO:0044763 (single-organism cellular process)|GO:0055114 (oxidation-reduction process)	GO:0005515 (protein binding)
MYZPE13164_G006_v1.0_000097300	51	36	39	6	13	45.8941	32.1526	36.8111	7.85337	12.8828	2200	0.796447	0.588361	0.690687	0.140733	0.234627	1.85901	0.540453	0.000582278	0.0467257	MYZPE13164_G006_v1.0_000097300.1	protein_coding	False	*-*	Cuticular protein 27	IPR000618 (Insect cuticle protein)	GO:0042302	PF00379	IPR000618	NULL	NULL	GO:0042302	NULL	NULL	NULL	NULL	GO:0005198 (structural molecule activity)	NULL	NULL	GO:0003674 (molecular_function)
MYZPE13164_G006_v1.0_000202400	391	299	208	117	109	351.855	267.045	196.326	153.141	108.017	2579	5.20877	4.16854	3.14233	2.34101	1.67816	1.06305	0.309303	0.000588395	0.0467257	MYZPE13164_G006_v1.0_000202400.1	protein_coding	True	*-*	THAP domain-containing protein 9	IPR006612 (Zinc finger, C2CH-type), IPR021896 (Transposase protein)	GO:0004803|GO:0006313	PF05485|PF12017	IPR021896	IPR006612	NULL	GO:0003676|GO:0006313|GO:0004803	EC:2.7.7.-	KEGG: 00520+2.7.7.-	NULL	GO:0006259 (DNA metabolic process)|GO:0008150 (biological_process)|GO:0032196 (transposition)	GO:0003674 (molecular_function)	NULL	GO:0044260 (cellular macromolecule metabolic process)|GO:0044710 (single-organism metabolic process)|GO:0044763 (single-organism cellular process)|GO:0090304 (nucleic acid metabolic process)	GO:0003676 (nucleic acid binding)|GO:0003824 (catalytic activity)
MYZPE13164_G006_v1.0_000026710	367	381	381	123	244	330.258	340.282	359.616	160.994	241.8	597	21.1204	22.9464	24.8651	10.6316	16.2283	0.76207	0.222683	0.000621122	0.0477521	MYZPE13164_G006_v1.0_000026710.1	protein_coding	False	*-*	Delta-like protein	IPR001774 (Delta/Serrate/lag-2 (DSL) protein), IPR011651 (Notch ligand, N-terminal domain)	GO:0016021|GO:0007219|GO:0007275|GO:0005509|GO:0007154|GO:0016020	PF07657|PF01414	NULL	IPR001774|IPR011651	NULL	GO:0007275|GO:0016021|GO:0007219|GO:0007154|GO:0016020	NULL	Reactome: REACT_299	GO:0005575 (cellular_component)	GO:0007165 (signal transduction)|GO:0008150 (biological_process)	GO:0043167 (ion binding)	GO:0016020 (membrane)|GO:0016021 (integral component of membrane)	GO:0044763 (single-organism cellular process)|GO:0008150 (biological_process)|GO:0009987 (cellular process)|GO:0044699 (single-organism process)|GO:0050794 (regulation of cellular process)	GO:0046872 (metal ion binding)
MYZPE13164_G006_v1.0_000064870	2151	1835	1617	925	1166	1935.65	1638.89	1526.24	1210.73	1155.49	3363	21.9747	19.6188	18.7337	14.1933	13.7667	0.523598	0.152848	0.000613434	0.0477521	MYZPE13164_G006_v1.0_000064870.1	protein_coding	False	*-*	LIM domain-binding protein	NULL	NULL	NULL	NULL	NULL	NULL	NULL	NULL	NULL	NULL	NULL	NULL	NULL	NULL	NULL
MYZPE13164_G006_v1.0_000082910	2902	2923	3137	978	2045	2611.47	2610.61	2960.93	1280.1	2026.56	2877	34.6551	36.5303	42.4829	17.5415	28.2235	0.72105	0.210655	0.000619576	0.0477521	MYZPE13164_G006_v1.0_000082910.1	protein_coding	False	***	Na(+)/H(+) exchange regulatory cofactor NHE-RF2	IPR001478 (PDZ domain)	NULL	PF00595	NULL	IPR001478	NULL	GO:0005515	NULL	NULL	NULL	NULL	GO:0003674 (molecular_function)	NULL	NULL	GO:0005515 (protein binding)
MYZPE13164_G006_v1.0_000128630	234	175	149	21	89	210.573	156.297	140.637	27.4868	88.1977	519	15.4902	12.1237	11.1856	2.08795	6.80896	1.53159	0.447573	0.000621635	0.0477521	MYZPE13164_G006_v1.0_000128630.1	protein_coding	False	***	Serine hydrolase-like protein	IPR029058 (Alpha/Beta hydrolase fold)	GO:0016787	NULL	NULL	IPR029058	NULL	NULL	NULL	NULL	NULL	NULL	GO:0003674 (molecular_function)	NULL	NULL	GO:0003824 (catalytic activity)
MYZPE13164_G006_v1.0_000163500	112	105	99	29	54	100.787	93.7784	93.4435	37.9579	53.5132	1151	3.34312	3.28003	3.35119	1.30014	1.86284	1.05612	0.308433	0.000616726	0.0477521	MYZPE13164_G006_v1.0_000163500.1	protein_coding	False	*-*	Tachykinin	NULL	NULL	NULL	NULL	NULL	NULL	NULL	NULL	NULL	NULL	NULL	NULL	NULL	NULL	NULL
MYZPE13164_G006_v1.0_000189540	499	478	472	148	316	449.043	426.915	445.509	193.716	313.151	2142	8.00369	8.02365	8.58543	3.56542	5.85768	0.790817	0.231301	0.000628508	0.0479666	MYZPE13164_G006_v1.0_000189540.1	protein_coding	False	*-*	Insulinoma-associated protein 1	NULL	GO:0046872|GO:0003676	PF12874	NULL	IPR015880|IPR013087|IPR007087	NULL	GO:0046872|GO:0003676	NULL	NULL	NULL	NULL	GO:0003674 (molecular_function)|GO:0043167 (ion binding)	NULL	NULL	GO:0003676 (nucleic acid binding)|GO:0046872 (metal ion binding)
MYZPE13164_G006_v1.0_000180150	168	149	168	57	89	151.181	133.076	158.571	74.607	88.1977	1268	4.55197	4.22504	5.16214	2.31966	2.78695	0.852251	0.249433	0.000633738	0.0480537	MYZPE13164_G006_v1.0_000180150.1	protein_coding	False	NULL	Unknown protein	NULL	NULL	NULL	NULL	NULL	NULL	NULL	NULL	NULL	NULL	NULL	NULL	NULL	NULL	NULL
MYZPE13164_G006_v1.0_000010410	838	784	803	245	538	754.103	700.212	757.931	320.679	533.15	2538	11.3439	11.1068	12.3272	4.9813	8.41683	0.784217	0.23008	0.000653325	0.0486167	MYZPE13164_G006_v1.0_000010410.1	protein_coding	False	*-*	Zinc finger protein	IPR013087 (Zinc finger C2H2-type/integrase DNA-binding domain)	GO:0046872|GO:0003676	NULL	NULL	IPR007087|IPR013087	NULL	GO:0046872|GO:0003676	NULL	NULL	NULL	NULL	GO:0003674 (molecular_function)|GO:0043167 (ion binding)	NULL	NULL	GO:0003676 (nucleic acid binding)|GO:0046872 (metal ion binding)
MYZPE13164_G006_v1.0_000086770	480	265	818	1527	2028	431.945	236.679	772.089	1998.68	2009.72	292	56.4765	32.6307	109.147	269.851	275.768	-2.06135	0.604832	0.00065409	0.0486167	MYZPE13164_G006_v1.0_000086770.1	protein_coding	False	NULL	Unknown protein	NULL	NULL	NULL	NULL	NULL	NULL	NULL	NULL	NULL	NULL	NULL	NULL	NULL	NULL	NULL
MYZPE13164_G006_v1.0_000087810	5	1	2	4	67	4.49942	0.893128	1.88775	5.23558	66.396	918	0.187127	0.0391671	0.0848842	0.224846	2.89795	-3.89118	1.14224	0.00065771	0.0486167	MYZPE13164_G006_v1.0_000087810.1	protein_coding	False	***	ACYPI000160 protein	NULL	NULL	NULL	NULL	NULL	NULL	NULL	NULL	NULL	NULL	NULL	NULL	NULL	NULL	NULL
MYZPE13164_G006_v1.0_000155220	256	214	191	91	116	230.371	191.129	180.28	119.109	114.954	2012	4.37141	3.82428	3.69867	2.3339	2.28922	0.778819	0.228427	0.000650851	0.0486167	MYZPE13164_G006_v1.0_000155220.1	protein_coding	False	***	Visual system homeobox 2-like Protein	IPR003654 (OAR domain), IPR009057 (Homeodomain-like), IPR023339 (CVC domain)	GO:0006355|GO:0005634|GO:0043565|GO:0003677	PF00046|PF03826	NULL	IPR023339|IPR001356|IPR009057|IPR003654	IPR017970	GO:0043565|GO:0003677|GO:0006355	NULL	NULL	GO:0005634 (nucleus)	GO:0008150 (biological_process)|GO:0009058 (biosynthetic process)|GO:0034641 (cellular nitrogen compound metabolic process)	GO:0003677 (DNA binding)	GO:0005634 (nucleus)	GO:0006355 (regulation of transcription, DNA-templated)	GO:0003677 (DNA binding)
MYZPE13164_G006_v1.0_000128130	790	704	739	301	511	710.909	628.762	697.523	393.977	506.393	3229	8.4056	7.83914	8.91694	4.81024	6.28364	0.589391	0.173127	0.000663148	0.0487123	MYZPE13164_G006_v1.0_000128130.1	protein_coding	False	***	Paired box protein Pax-6	IPR001523 (Paired domain), IPR009057 (Homeodomain-like), IPR011991 (Winged helix-turn-helix DNA-binding domain)	GO:0003677|GO:0007275|GO:0043565|GO:0005634|GO:0006355|GO:0006351	PF00046|PF00292	NULL	IPR009057|IPR001523|IPR011991|IPR001356	IPR017970	GO:0043565|GO:0003677|GO:0006355	NULL	NULL	GO:0005634 (nucleus)	GO:0008150 (biological_process)|GO:0009058 (biosynthetic process)|GO:0034641 (cellular nitrogen compound metabolic process)	GO:0003677 (DNA binding)	GO:0005634 (nucleus)	GO:0006351 (transcription, DNA-templated)|GO:0006355 (regulation of transcription, DNA-templated)|GO:0008150 (biological_process)|GO:0044699 (single-organism process)	GO:0003677 (DNA binding)
MYZPE13164_G006_v1.0_000017480	585	453	486	168	323	526.433	404.587	458.723	219.894	320.088	3077	6.53187	5.2934	6.15387	2.81741	4.16805	0.773763	0.227623	0.000675556	0.0487979	MYZPE13164_G006_v1.0_000017480.1	protein_coding	False	NULL	Unknown protein	NULL	NULL	NULL	NULL	NULL	NULL	NULL	NULL	NULL	NULL	NULL	NULL	NULL	NULL	NULL
MYZPE13164_G006_v1.0_000023850	1542	1650	1776	691	1148	1387.62	1473.66	1676.32	904.446	1137.65	1961	27.0157	30.2531	35.2862	18.1831	23.2446	0.565231	0.166269	0.000675103	0.0487979	MYZPE13164_G006_v1.0_000023850.1	protein_coding	False	*-*	Deoxyribonuclease i	IPR001604 (DNA/RNA non-specific endonuclease)	GO:0046872|GO:0016787|GO:0003676	PF01223	NULL	IPR001604|IPR020821	NULL	GO:0046872|GO:0016787|GO:0003676	NULL	NULL	NULL	NULL	GO:0003674 (molecular_function)|GO:0043167 (ion binding)	NULL	NULL	GO:0003676 (nucleic acid binding)|GO:0003824 (catalytic activity)|GO:0046872 (metal ion binding)
MYZPE13164_G006_v1.0_000094010	812	689	661	295	483	730.706	615.365	623.901	386.124	478.646	4657	5.99045	5.31957	5.53012	3.26877	4.11812	0.599837	0.176484	0.000676769	0.0487979	MYZPE13164_G006_v1.0_000094010.1	protein_coding	False	***	Mushroom body large-type Kenyon cell-specific protein 1	IPR009057 (Homeodomain-like)	GO:0003677	PF05225	NULL	IPR009057|IPR007889	NULL	GO:0003677	NULL	NULL	NULL	NULL	GO:0003677 (DNA binding)	NULL	NULL	GO:0003677 (DNA binding)
MYZPE13164_G006_v1.0_000114250	6445	4812	4644	2124	3462	5799.76	4297.73	4383.35	2780.09	3430.79	2557	86.5968	67.6642	70.7622	42.8639	53.7594	0.635949	0.187479	0.000693596	0.0497063	MYZPE13164_G006_v1.0_000114250.1	protein_coding	False	*-*	Transcription factor SOX-4-like protein	IPR009071 (High mobility group box domain)	NULL	PF00505	NULL	IPR009071	NULL	NULL	NULL	NULL	NULL	NULL	NULL	NULL	NULL	NULL
MYZPE13164_G006_v1.0_000141730	701	670	692	354	447	630.819	598.395	653.161	463.349	442.97	4134	5.82582	5.82731	6.52192	4.41876	4.29334	0.470324	0.139602	0.000754341	0.0537319	MYZPE13164_G006_v1.0_000141730.1	protein_coding	False	***	Chondroitin sulfate synthase, putative	IPR008428 (Chondroitin N-acetylgalactosaminyltransferase), IPR029044 (Nucleotide-diphospho-sugar transferases)	GO:0008376|GO:0032580|GO:0047238|GO:0016757|GO:0016740	PF05679	IPR008428	IPR029044	NULL	GO:0032580|GO:0008376	NULL	NULL	GO:0005575 (cellular_component)|GO:0005622 (intracellular)|GO:0005623 (cell)|GO:0005737 (cytoplasm)|GO:0005794 (Golgi apparatus)|GO:0043226 (organelle)	NULL	GO:0003674 (molecular_function)|GO:0016757 (transferase activity, transferring glycosyl groups)	GO:0005575 (cellular_component)|GO:0016020 (membrane)|GO:0043226 (organelle)|GO:0043227 (membrane-bounded organelle)|GO:0043229 (intracellular organelle)|GO:0043231 (intracellular membrane-bounded organelle)|GO:0044424 (intracellular part)|GO:0044444 (cytoplasmic part)|GO:0044464 (cell part)	NULL	GO:0016740 (transferase activity)
MYZPE13164_G006_v1.0_000046400	2434	1743	1808	583	1276	2190.32	1556.72	1706.52	763.086	1264.5	2205	37.9246	28.4219	31.947	13.6436	22.9774	0.840952	0.250132	0.000773707	0.053807	MYZPE13164_G006_v1.0_000046400.1	protein_coding	False	*-*	Bile salt-activated lipase	IPR011993 (PH domain-like)	NULL	NULL	NULL	IPR011993|IPR006020	NULL	GO:0005515	NULL	NULL	NULL	NULL	GO:0003674 (molecular_function)	NULL	NULL	GO:0005515 (protein binding)
MYZPE13164_G006_v1.0_000075840	1231	970	1093	342	723	1107.76	866.334	1031.65	447.642	716.482	849	49.815	41.0798	50.1594	20.7867	33.8134	0.780602	0.232178	0.000773567	0.053807	MYZPE13164_G006_v1.0_000075840.1	protein_coding	False	***	Misexpression suppressor of ras 3	IPR011993 (PH domain-like)	NULL	NULL	NULL	IPR011993	NULL	NULL	NULL	NULL	NULL	NULL	NULL	NULL	NULL	NULL
MYZPE13164_G006_v1.0_000103980	1395	1200	1242	535	895	1255.34	1071.75	1172.29	700.259	886.931	828	57.8833	52.1092	58.4428	33.342	42.9191	0.553508	0.164586	0.000770928	0.053807	MYZPE13164_G006_v1.0_000103980.1	protein_coding	False	***	1-(5-phosphoribosyl)-5-[(5-phosphoribosylamino)methylideneamino] imidazole-4-carboxamide isomerase	NULL	GO:0016020|GO:0016853|GO:0016021	NULL	NULL	NULL	NULL	NULL	NULL	NULL	GO:0005575 (cellular_component)	NULL	GO:0016853 (isomerase activity)	GO:0016020 (membrane)|GO:0016021 (integral component of membrane)	NULL	GO:0003824 (catalytic activity)
MYZPE13164_G006_v1.0_000118910	111	100	112	22	56	99.8872	89.3128	105.714	28.7957	55.4952	2004	1.90298	1.79418	2.17751	0.566491	1.10955	1.20064	0.35678	0.000764863	0.053807	MYZPE13164_G006_v1.0_000118910.1	protein_coding	False	***	Leucine-rich repeat-containing protein 4	IPR000483 (Cysteine-rich flanking region, C-terminal), IPR001611 (Leucine-rich repeat), IPR003591 (Leucine-rich repeat, typical subtype), IPR013783 (Immunoglobulin-like fold), IPR032675 (Leucine-rich repeat domain, L domain-like)	NULL	PF07679|PF13855	NULL	IPR003598|IPR032675|IPR013783|IPR007110|IPR003599|IPR013098|IPR000483	IPR003591|IPR001611	GO:0005515	NULL	NULL	NULL	NULL	GO:0003674 (molecular_function)	NULL	NULL	GO:0005515 (protein binding)
MYZPE13164_G006_v1.0_000084410	680	532	531	267	349	611.922	475.144	501.197	349.475	345.854	3291	7.09889	5.81229	6.28646	4.1865	4.21071	0.60698	0.180658	0.000779919	0.0539199	MYZPE13164_G006_v1.0_000084410.1	protein_coding	False	***	Temperature induced paralysis locus E-like protein 4	IPR031578 (Na+ channel auxiliary subunit TipE)	GO:0016021|GO:0016020	NULL	IPR031578	NULL	NULL	NULL	NULL	NULL	GO:0005575 (cellular_component)	NULL	NULL	GO:0016020 (membrane)|GO:0016021 (integral component of membrane)	NULL	NULL
MYZPE13164_G006_v1.0_000032460	1	2	1	3	43	0.899885	1.78626	0.943874	3.92668	42.6123	2131	0.0161223	0.0337451	0.0182834	0.072645	0.801204	-4.27398	1.27285	0.00078562	0.0539965	MYZPE13164_G006_v1.0_000032460.1	protein_coding	False	***	U3 small nucleolar RNA-associated protein 6-like protein	IPR003107 (HAT (Half-A-TPR) repeat)	GO:0000462|GO:0006396|GO:0030515	NULL	NULL	NULL	IPR003107	GO:0006396	NULL	NULL	NULL	GO:0008150 (biological_process)|GO:0034641 (cellular nitrogen compound metabolic process)|GO:0042254 (ribosome biogenesis)	GO:0003723 (RNA binding)	NULL	GO:0008150 (biological_process)|GO:0010467 (gene expression)|GO:0016070 (RNA metabolic process)	GO:0003676 (nucleic acid binding)
MYZPE13164_G006_v1.0_000084430	223	184	174	37	108	200.674	164.335	164.234	48.4291	107.026	1434	5.34275	4.61352	4.72759	1.33144	2.99042	1.16774	0.348461	0.000804777	0.0546737	MYZPE13164_G006_v1.0_000084430.1	protein_coding	False	***	Calcium-activated potassium channel subunit beta-2	IPR031578 (Na+ channel auxiliary subunit TipE)	GO:0016021|GO:0016020	NULL	IPR031578	NULL	NULL	NULL	NULL	NULL	GO:0005575 (cellular_component)	NULL	NULL	GO:0016020 (membrane)|GO:0016021 (integral component of membrane)	NULL	NULL
MYZPE13164_G006_v1.0_000085400	332	241	234	84	155	298.762	215.244	220.867	109.947	153.603	2052	5.55866	4.22283	4.44302	2.11237	2.99925	0.887898	0.264925	0.00080372	0.0546737	MYZPE13164_G006_v1.0_000085400.1	protein_coding	False	***	Protein msta	NULL	NULL	NULL	NULL	NULL	NULL	NULL	NULL	NULL	NULL	NULL	NULL	NULL	NULL	NULL
MYZPE13164_G006_v1.0_000094760	79	73	74	10	35	71.0909	65.1983	69.8467	13.0889	34.6845	402	6.75166	6.52921	7.17208	1.28364	3.45701	1.49166	0.446467	0.000834669	0.0563785	MYZPE13164_G006_v1.0_000094760.1	protein_coding	False	NULL	Unknown protein	NULL	NULL	NULL	NULL	NULL	NULL	NULL	NULL	NULL	NULL	NULL	NULL	NULL	NULL	NULL
MYZPE13164_G006_v1.0_000014310	262	215	224	65	141	235.77	192.022	211.428	85.0782	139.729	204	44.1246	37.8941	42.7816	16.4419	27.444	0.911838	0.273127	0.000842263	0.0565664	MYZPE13164_G006_v1.0_000014310.1	protein_coding	False	NULL	Unknown protein	NULL	NULL	NULL	NULL	NULL	NULL	NULL	NULL	NULL	NULL	NULL	NULL	NULL	NULL	NULL
MYZPE13164_G006_v1.0_000036290	592	615	455	272	274	532.732	549.273	429.463	356.019	271.53	2693	7.55257	8.21112	6.58286	5.21195	4.03992	0.687388	0.206174	0.000856021	0.0571637	MYZPE13164_G006_v1.0_000036290.1	protein_coding	False	***	Chorion peroxidase	IPR010255 (Haem peroxidase)	GO:0098869|GO:0006979|GO:0020037|GO:0055114|GO:0004601	PF03098	IPR010255|IPR019791	NULL	NULL	GO:0055114|GO:0020037|GO:0004601|GO:0006979	NULL	NULL	NULL	GO:0006950 (response to stress)|GO:0008150 (biological_process)	GO:0003674 (molecular_function)|GO:0016491 (oxidoreductase activity)	NULL	GO:0008150 (biological_process)|GO:0055114 (oxidation-reduction process)|GO:0009987 (cellular process)	GO:0003674 (molecular_function)|GO:0003824 (catalytic activity)|GO:0097159 (organic cyclic compound binding)|GO:1901363 (heterocyclic compound binding)
MYZPE13164_G006_v1.0_000159410	191	128	143	38	81	171.878	114.32	134.974	49.738	80.2698	611	10.7399	7.53239	9.11873	3.2093	5.26383	1.0987	0.32975	0.000862523	0.0572725	MYZPE13164_G006_v1.0_000159410.1	protein_coding	False	NULL	Unknown protein	NULL	NULL	NULL	NULL	NULL	NULL	NULL	NULL	NULL	NULL	NULL	NULL	NULL	NULL	NULL
MYZPE13164_G006_v1.0_000028410	1846	1223	1515	506	962	1661.19	1092.29	1429.97	662.301	953.327	690	91.9162	63.7296	85.5467	37.8416	55.3585	0.786043	0.23676	0.000900179	0.059105	MYZPE13164_G006_v1.0_000028410.1	protein_coding	False	***	Transcription cofactor vestigial-like protein 4	IPR006627 (TDU repeat), IPR028184 (Transcription cofactor vestigial-like protein 4)	GO:0006355	PF15245	IPR028184	NULL	IPR006627	GO:0006355	NULL	NULL	NULL	GO:0008150 (biological_process)|GO:0009058 (biosynthetic process)|GO:0034641 (cellular nitrogen compound metabolic process)	NULL	NULL	GO:0006355 (regulation of transcription, DNA-templated)	NULL
MYZPE13164_G006_v1.0_000156720	236	228	197	78	135	212.373	203.633	185.943	102.094	133.783	4207	1.9273	1.94862	1.82446	0.956732	1.27415	0.758895	0.22852	0.000897245	0.059105	MYZPE13164_G006_v1.0_000156720.1	protein_coding	False	*-*	Dorsal-ventral patterning tolloid-like protein 1	IPR000859 (CUB domain), IPR002172 (Low-density lipoprotein (LDL) receptor class A repeat), IPR023415 (Low-density lipoprotein (LDL) receptor class A, conserved site)	GO:0016020|GO:0016021	PF00057	NULL	IPR000859	IPR002172|IPR023415	GO:0005515	NULL	NULL	GO:0005575 (cellular_component)	NULL	GO:0003674 (molecular_function)	GO:0016020 (membrane)|GO:0016021 (integral component of membrane)	NULL	GO:0005515 (protein binding)
MYZPE13164_G006_v1.0_000055120	1342	1088	1105	513	802	1207.65	971.723	1042.98	671.463	794.77	4100	11.2455	9.54133	10.5007	6.45657	7.76692	0.549424	0.165618	0.000908538	0.0593225	MYZPE13164_G006_v1.0_000055120.1	protein_coding	False	***	Ras-responsive element-binding protein 1	NULL	GO:0003676|GO:0046872	NULL	NULL	IPR013087|IPR007087|IPR015880	NULL	GO:0046872|GO:0003676	NULL	NULL	NULL	NULL	GO:0003674 (molecular_function)|GO:0043167 (ion binding)	NULL	NULL	GO:0003676 (nucleic acid binding)|GO:0046872 (metal ion binding)
MYZPE13164_G006_v1.0_000118840	256	211	156	206	544	230.371	188.45	147.244	269.632	539.096	4015	2.1906	1.88956	1.51384	2.64758	5.37987	-1.10226	0.332597	0.000919367	0.0596979	MYZPE13164_G006_v1.0_000118840.1	protein_coding	False	***	Transient receptor potential channel pyrexia	IPR005821 (Ion transport domain), IPR020683 (Ankyrin repeat-containing domain)	GO:0034220|GO:0016020|GO:0006810|GO:0055085|GO:0006811|GO:0016021|GO:0005216	PF12796|PF00520	NULL	IPR005821|IPR020683	IPR002110	GO:0006811|GO:0055085|GO:0005216|GO:0016020|GO:0005515	NULL	NULL	GO:0005575 (cellular_component)	GO:0006810 (transport)|GO:0008150 (biological_process)|GO:0055085 (transmembrane transport)	GO:0003674 (molecular_function)|GO:0022857 (transmembrane transporter activity)	GO:0016020 (membrane)|GO:0016021 (integral component of membrane)	GO:0006810 (transport)|GO:0044765 (single-organism transport)|GO:0055085 (transmembrane transport)	GO:0003674 (molecular_function)|GO:0005515 (protein binding)
MYZPE13164_G006_v1.0_000081850	4772	4072	3970	2093	3025	4294.25	3636.82	3747.18	2739.52	2997.73	3045	53.8422	48.0822	50.7976	35.4691	39.4454	0.440095	0.132931	0.000930614	0.0597792	MYZPE13164_G006_v1.0_000081850.1	protein_coding	False	*-*	Protein naked cuticle-like protein	NULL	GO:0005509	NULL	NULL	NULL	NULL	NULL	NULL	NULL	NULL	NULL	GO:0043167 (ion binding)	NULL	NULL	GO:0046872 (metal ion binding)
MYZPE13164_G006_v1.0_000153880	1358	1073	994	491	741	1222.04	958.326	938.211	642.667	734.32	2533	18.4193	15.231	15.2894	10.0026	11.6156	0.593333	0.179219	0.000930791	0.0597792	MYZPE13164_G006_v1.0_000153880.1	protein_coding	False	*-*	Ubiquitin carboxyl-terminal hydrolase 2	IPR028889 (Ubiquitin specific protease domain)	GO:0016579|GO:0036459|GO:0016787|GO:0006511	PF00443	NULL	IPR001394|IPR028889	IPR018200	GO:0016579|GO:0036459|GO:0006511	NULL	NULL	NULL	GO:0006464 (cellular protein modification process)|GO:0008150 (biological_process)|GO:0009056 (catabolic process)	GO:0003674 (molecular_function)|GO:0008233 (peptidase activity)	NULL	GO:0006508 (proteolysis)|GO:0008152 (metabolic process)|GO:0019538 (protein metabolic process)|GO:0043170 (macromolecule metabolic process)|GO:0044237 (cellular metabolic process)|GO:0044260 (cellular macromolecule metabolic process)|GO:0044267 (cellular protein metabolic process)|GO:0071704 (organic substance metabolic process)|GO:0006464 (cellular protein modification process)	GO:0003824 (catalytic activity)
MYZPE13164_G006_v1.0_000077870	231	204	146	71	97	207.873	182.198	137.806	92.9315	96.1255	2650	2.99485	2.76789	2.14658	1.38255	1.4534	0.896209	0.270999	0.000942827	0.0598975	MYZPE13164_G006_v1.0_000077870.1	protein_coding	True	***	Zinc finger mym-type protein 1-like protein	IPR006580 (Zinc finger, TTF-type), IPR012337 (Ribonuclease H-like domain), IPR025398 (Domain of unknown function DUF4371)	GO:0046983|GO:0003676	PF14291	NULL	IPR025398|IPR012337|IPR006580	NULL	GO:0003676	NULL	NULL	NULL	NULL	GO:0003674 (molecular_function)	NULL	NULL	GO:0003676 (nucleic acid binding)|GO:0046983 (protein dimerization activity)
MYZPE13164_G006_v1.0_000153970	981	1200	1033	547	680	882.787	1071.75	975.022	715.965	673.87	2342	14.391	18.4229	17.1851	12.0523	11.5287	0.491606	0.148604	0.000939132	0.0598975	MYZPE13164_G006_v1.0_000153970.1	protein_coding	False	***	Cytochrome P450	IPR001128 (Cytochrome P450)	GO:0020037|GO:0055114|GO:0016705|GO:0016020|GO:0016021|GO:0016491|GO:0004497|GO:0046872|GO:0005506	PF00067	IPR001128|IPR002402	NULL	NULL	GO:0005506|GO:0020037|GO:0055114|GO:0016705|GO:0004497	NULL	Reactome: REACT_13433	GO:0005575 (cellular_component)	GO:0008150 (biological_process)	GO:0003674 (molecular_function)|GO:0016491 (oxidoreductase activity)|GO:0043167 (ion binding)	GO:0016020 (membrane)|GO:0016021 (integral component of membrane)	GO:0055114 (oxidation-reduction process)	GO:0003824 (catalytic activity)|GO:0046914 (transition metal ion binding)|GO:0097159 (organic cyclic compound binding)|GO:1901363 (heterocyclic compound binding)|GO:0046872 (metal ion binding)
MYZPE13164_G006_v1.0_000018150	325	304	271	106	193	292.463	271.511	255.79	138.743	191.26	3071	3.63591	3.55924	3.43818	1.78112	2.49537	0.720367	0.218207	0.000962392	0.0608118	MYZPE13164_G006_v1.0_000018150.1	protein_coding	False	*-*	Protein SPEC3	IPR026673 (SPEC3/Stum)	NULL	PF15795	IPR026673	NULL	NULL	NULL	NULL	NULL	NULL	NULL	NULL	NULL	NULL	NULL
MYZPE13164_G006_v1.0_000159110	543	567	459	254	331	488.637	506.403	433.238	332.459	328.016	1236	15.0935	16.4941	14.4688	10.6043	10.6333	0.528358	0.160563	0.000999563	0.0628228	MYZPE13164_G006_v1.0_000159110.1	protein_coding	False	***	Juvenile hormone-inducible protein 26	IPR004119 (Protein of unknown function DUF227), IPR011009 (Protein kinase-like domain)	GO:0003674|GO:0045924|GO:0005575	PF02958	IPR004119	IPR011009|IPR015897	NULL	NULL	NULL	NULL	GO:0005575 (cellular_component)	GO:0000003 (reproduction)|GO:0008150 (biological_process)	GO:0003674 (molecular_function)	GO:0005575 (cellular_component)	GO:0008150 (biological_process)|GO:0065007 (biological regulation)	GO:0003674 (molecular_function)
MYZPE13164_G006_v1.0_000014220	2897	2782	2206	1153	1820	2606.97	2484.68	2082.19	1509.16	1803.59	2893	34.404	34.5758	29.7096	20.566	24.9793	0.529021	0.161321	0.00104063	0.065056	MYZPE13164_G006_v1.0_000014220.1	protein_coding	False	***	UL48 protein	NULL	NULL	NULL	NULL	NULL	NULL	NULL	NULL	NULL	NULL	NULL	NULL	NULL	NULL	NULL
MYZPE13164_G006_v1.0_000071720	606	457	490	149	329	545.33	408.159	462.498	195.025	326.034	825	25.2364	19.9171	23.141	9.31967	15.8343	0.851829	0.260213	0.00106194	0.0660372	MYZPE13164_G006_v1.0_000071720.1	protein_coding	False	***	Ribonuclease zc3h12b	IPR000571 (Zinc finger, CCCH-type)	GO:0046872	NULL	NULL	IPR000571	NULL	GO:0046872	NULL	NULL	NULL	NULL	GO:0043167 (ion binding)	NULL	NULL	GO:0046872 (metal ion binding)
MYZPE13164_G006_v1.0_000038490	1574	1438	1309	677	1028	1416.42	1284.32	1235.53	886.122	1018.73	4844	11.1637	10.6738	10.5287	7.21195	8.4265	0.460841	0.141583	0.00113424	0.0701616	MYZPE13164_G006_v1.0_000038490.1	protein_coding	False	***	Leucine-rich repeat-containing protein 70	IPR000483 (Cysteine-rich flanking region, C-terminal), IPR001611 (Leucine-rich repeat), IPR003591 (Leucine-rich repeat, typical subtype), IPR032675 (Leucine-rich repeat domain, L domain-like)	GO:0016020|GO:0016021	PF13855	NULL	IPR000483|IPR032675	IPR001611|IPR003591	GO:0005515	NULL	NULL	GO:0005575 (cellular_component)	NULL	GO:0003674 (molecular_function)	GO:0016020 (membrane)|GO:0016021 (integral component of membrane)	NULL	GO:0005515 (protein binding)
MYZPE13164_G006_v1.0_000086680	634	603	545	290	401	570.527	538.556	514.411	379.579	397.385	2874	7.579	7.54387	7.38838	5.2069	5.54008	0.47734	0.146978	0.00116342	0.07159	MYZPE13164_G006_v1.0_000086680.1	protein_coding	False	NULL	Unknown protein	NULL	NULL	NULL	NULL	NULL	NULL	NULL	NULL	NULL	NULL	NULL	NULL	NULL	NULL	NULL
MYZPE13164_G006_v1.0_000149650	867	901	845	403	628	780.2	804.708	797.574	527.485	622.338	4468	6.66677	7.25062	7.36857	4.65436	5.5809	0.463375	0.142848	0.00117932	0.0721905	MYZPE13164_G006_v1.0_000149650.1	protein_coding	False	***	Broad-complex core protein isoform 6	IPR009721 (O-acyltransferase WSD1, C-terminal)	GO:0046872|GO:0016020|GO:0003676|GO:0016021|GO:0004144	PF06974	NULL	IPR009721	NULL	GO:0004144	EC:2.3.1.20	KEGG: 00073+2.3.1.20|UniPathway: UPA00282|KEGG: 00561+2.3.1.20	GO:0005575 (cellular_component)	NULL	GO:0003674 (molecular_function)|GO:0016746 (transferase activity, transferring acyl groups)|GO:0043167 (ion binding)	GO:0016020 (membrane)|GO:0016021 (integral component of membrane)	NULL	GO:0003676 (nucleic acid binding)|GO:0016740 (transferase activity)|GO:0046872 (metal ion binding)
MYZPE13164_G006_v1.0_000125830	371	357	336	164	230	333.857	318.847	317.142	214.659	227.927	749	17.0177	17.1376	17.4782	11.2987	12.1928	0.545115	0.168164	0.0011887	0.0723877	MYZPE13164_G006_v1.0_000125830.1	protein_coding	False	***	Ras-like protein 3	IPR001806 (Small GTPase superfamily), IPR027417 (P-loop containing nucleoside triphosphate hydrolase)	GO:0005622|GO:0007264|GO:0007165|GO:0000166|GO:0005525|GO:0016020	PF00071	IPR020849|IPR001806	IPR005225|IPR027417	NULL	GO:0007264|GO:0007165|GO:0016020|GO:0005525	NULL	NULL	GO:0005575 (cellular_component)|GO:0005622 (intracellular)	GO:0007165 (signal transduction)	GO:0003674 (molecular_function)|GO:0043167 (ion binding)	GO:0005622 (intracellular)|GO:0016020 (membrane)	GO:0008150 (biological_process)|GO:0009987 (cellular process)|GO:0044699 (single-organism process)|GO:0044763 (single-organism cellular process)|GO:0050794 (regulation of cellular process)	GO:0000166 (nucleotide binding)|GO:0017076 (purine nucleotide binding)|GO:0032550 (purine ribonucleoside binding)|GO:0032555 (purine ribonucleotide binding)|GO:0035639 (purine ribonucleoside triphosphate binding)
MYZPE13164_G006_v1.0_000021700	190	183	177	76	106	170.978	163.442	167.066	99.476	105.044	426	15.3233	15.4456	16.1884	9.20602	9.87994	0.706947	0.218381	0.00120703	0.0731246	MYZPE13164_G006_v1.0_000021700.1	protein_coding	False	*-*	Longitudinals lacking protein, isoforms A/B/D/L	NULL	GO:0046872	NULL	NULL	IPR007087|IPR013087|IPR015880	NULL	GO:0046872|GO:0003676	NULL	NULL	NULL	NULL	GO:0003674 (molecular_function)|GO:0043167 (ion binding)	NULL	NULL	GO:0003676 (nucleic acid binding)|GO:0046872 (metal ion binding)
MYZPE13164_G006_v1.0_000114480	2939	2204	2232	1110	1612	2644.76	1968.45	2106.73	1452.87	1597.47	2735	36.9191	28.9746	31.7963	20.9428	23.4027	0.554121	0.17126	0.00121405	0.0731727	MYZPE13164_G006_v1.0_000114480.1	protein_coding	False	*-*	SERTA domain-containing protein 4	IPR009263 (SERTA domain)	NULL	PF06031	NULL	IPR009263	NULL	NULL	NULL	NULL	NULL	NULL	NULL	NULL	NULL	NULL
MYZPE13164_G006_v1.0_000009820	1910	1835	1838	726	1348	1718.78	1638.89	1734.84	950.258	1335.85	4225	15.5316	15.6161	16.9496	8.86703	12.6684	0.568638	0.1763	0.00125799	0.0754348	MYZPE13164_G006_v1.0_000009820.1	protein_coding	False	***	Protein neuralized	IPR006573 (Neuralized homology repeat (NHR) domain), IPR013083 (Zinc finger, RING/FYVE/PHD-type)	GO:0046872|GO:0008270	PF13920|PF07177	NULL	IPR013083|IPR001841|IPR006573	NULL	GO:0008270|GO:0005515	NULL	NULL	NULL	NULL	GO:0003674 (molecular_function)|GO:0043167 (ion binding)	NULL	NULL	GO:0005515 (protein binding)|GO:0008270 (zinc ion binding)|GO:0046872 (metal ion binding)
MYZPE13164_G006_v1.0_000069710	299	296	240	134	143	269.066	264.366	226.53	175.392	141.711	4614	2.2264	2.30663	2.02662	1.49863	1.2306	0.682062	0.211703	0.00127394	0.0758833	MYZPE13164_G006_v1.0_000069710.1	protein_coding	False	***	Acyl-coenzyme A:6-aminopenicillanic-acid-acyltransferase 40 kDa form	IPR005079 (Peptidase C45)	GO:0016746|GO:0016740	PF03417	IPR005079	NULL	NULL	NULL	NULL	NULL	NULL	NULL	GO:0003674 (molecular_function)|GO:0016746 (transferase activity, transferring acyl groups)	NULL	NULL	GO:0016740 (transferase activity)
MYZPE13164_G006_v1.0_000190360	1304	1020	1077	428	773	1173.45	910.99	1016.55	560.207	766.031	2567	17.4526	14.2869	16.3467	8.60371	11.9567	0.638095	0.198118	0.00127839	0.0758833	MYZPE13164_G006_v1.0_000190360.1	protein_coding	False	NULL	Unknown protein	NULL	NULL	NULL	NULL	NULL	NULL	NULL	NULL	NULL	NULL	NULL	NULL	NULL	NULL	NULL
MYZPE13164_G006_v1.0_000141210	467	416	463	139	297	420.246	371.541	437.014	181.936	294.323	2649	6.05682	5.64645	6.80987	2.7077	4.45177	0.775803	0.241006	0.00128631	0.0759697	MYZPE13164_G006_v1.0_000141210.1	protein_coding	False	*-*	tRNA pseudouridine synthase A	NULL	GO:0016020|GO:0016021	NULL	NULL	NULL	NULL	NULL	NULL	NULL	GO:0005575 (cellular_component)	NULL	NULL	GO:0016020 (membrane)|GO:0016021 (integral component of membrane)	NULL	NULL
MYZPE13164_G006_v1.0_000071710	707	572	610	185	416	636.219	510.869	575.763	242.146	412.25	933	26.0344	22.0434	25.4735	10.2319	17.7039	0.806688	0.250847	0.00130054	0.0764264	MYZPE13164_G006_v1.0_000071710.1	protein_coding	False	*-*	Zinc finger CCCH domain-containing protein 12C	IPR021869 (Ribonuclease Zc3h12a-like, NYN domain)	GO:0046872	PF11977	NULL	IPR021869	NULL	NULL	NULL	NULL	NULL	NULL	GO:0043167 (ion binding)	NULL	NULL	GO:0046872 (metal ion binding)
MYZPE13164_G006_v1.0_000090720	2617	1814	2013	531	1375	2355	1620.13	1900.02	695.023	1362.6	1854	48.4957	35.1796	42.3032	14.7793	29.4477	0.927187	0.288627	0.00131628	0.0769538	MYZPE13164_G006_v1.0_000090720.1	protein_coding	False	***	Glucose dehydrogenase, putative	IPR012132 (Glucose-methanol-choline oxidoreductase), IPR023753 (FAD/NAD(P)-binding domain)	GO:0016491|GO:0050660|GO:0004344|GO:0055114|GO:0016614	PF00732|PF05199	IPR012132	IPR000172|IPR007867|IPR023753	NULL	GO:0016614|GO:0055114|GO:0050660|GO:0016491	EC:1.2.1.8+1.1.99.1	MetaCyc: PWY-3722|KEGG: 00260+1.2.1.8+1.1.99.1|UniPathway: UPA00529|MetaCyc: PWY-7494	NULL	GO:0008150 (biological_process)	GO:0003674 (molecular_function)|GO:0016491 (oxidoreductase activity)|GO:0043167 (ion binding)	NULL	GO:0055114 (oxidation-reduction process)	GO:0003824 (catalytic activity)|GO:0000166 (nucleotide binding)|GO:0005488 (binding)
MYZPE13164_G006_v1.0_000118510	3315	2803	2521	1309	2001	2983.12	2503.44	2379.51	1713.34	1982.96	1852	61.4967	54.4184	53.0361	36.4726	42.9007	0.504014	0.157054	0.00133116	0.0769538	MYZPE13164_G006_v1.0_000118510.1	protein_coding	False	***	Glutaryl-CoA dehydrogenase, mitochondrial	IPR009075 (Acyl-CoA dehydrogenase/oxidase C-terminal), IPR009100 (Acyl-CoA dehydrogenase/oxidase, N-terminal and middle domain), IPR013786 (Acyl-CoA dehydrogenase/oxidase, N-terminal)	GO:0003995|GO:0055114|GO:0050660|GO:0008152|GO:0016491|GO:0016627	PF02771|PF02770|PF00441	NULL	IPR009100|IPR013786|IPR006091|IPR009075	IPR006089	GO:0016627|GO:0050660|GO:0008152|GO:0003995|GO:0055114	NULL	NULL	NULL	GO:0008150 (biological_process)	GO:0003674 (molecular_function)|GO:0016491 (oxidoreductase activity)|GO:0043167 (ion binding)	NULL	GO:0008152 (metabolic process)|GO:0055114 (oxidation-reduction process)	GO:0003824 (catalytic activity)|GO:0000166 (nucleotide binding)|GO:0005488 (binding)
MYZPE13164_G006_v1.0_000148500	239	281	204	213	702	215.072	250.969	192.55	278.795	695.671	2626	3.12689	3.84747	3.02674	4.18555	10.6145	-1.15273	0.359401	0.00133959	0.0769538	MYZPE13164_G006_v1.0_000148500.1	protein_coding	False	***	ABC transporter G family member 23	IPR003439 (ABC transporter-like), IPR013525 (ABC-2 type transporter), IPR027417 (P-loop containing nucleoside triphosphate hydrolase)	GO:0005524|GO:0016887	PF00005|PF01061	NULL	IPR003593|IPR013525|IPR027417|IPR003439	IPR017871	GO:0005524|GO:0016020|GO:0016887	NULL	NULL	GO:0005575 (cellular_component)	NULL	GO:0003674 (molecular_function)|GO:0016887 (ATPase activity)|GO:0043167 (ion binding)	GO:0016020 (membrane)	NULL	GO:0005524 (ATP binding)|GO:0003824 (catalytic activity)
MYZPE13164_G006_v1.0_000160470	7	4	6	9	54	6.29919	3.57251	5.66324	11.7801	53.5132	2325	0.103439	0.0618587	0.100547	0.19975	0.922208	-2.67047	0.832755	0.00134226	0.0769538	MYZPE13164_G006_v1.0_000160470.1	protein_coding	False	*-*	E3 SUMO-protein ligase PIAS1-like Protein	IPR004181 (Zinc finger, MIZ-type), IPR013083 (Zinc finger, RING/FYVE/PHD-type), IPR023321 (PINIT domain), IPR027229 (E3 SUMO protein ligase)	GO:0008270|GO:0016874	PF14324|PF02891	IPR027229	IPR004181|IPR023321|IPR013083	NULL	GO:0008270|GO:0019789	EC:6.3.2.-	UniPathway: UPA00886|KEGG: 00380+6.3.2.-|KEGG: 00220+6.3.2.-|KEGG: 00261+6.3.2.-	NULL	NULL	GO:0003674 (molecular_function)|GO:0016874 (ligase activity)|GO:0043167 (ion binding)	NULL	NULL	GO:0008270 (zinc ion binding)|GO:0003824 (catalytic activity)|GO:0016740 (transferase activity)
MYZPE13164_G006_v1.0_000183300	4027	3558	3042	3133	5753	3623.84	3177.75	2871.26	4100.77	5701.14	2018	68.5599	63.3941	58.7324	80.1138	113.196	-0.604423	0.188364	0.00133292	0.0769538	MYZPE13164_G006_v1.0_000183300.1	protein_coding	False	***	Eukaryotic translation initiation factor 3 subunit I-like Protein	IPR015943 (WD40/YVTN repeat-like-containing domain)	GO:0003743|GO:0006413	PF00400	NULL	IPR015943|IPR017986	IPR019775|IPR001680	GO:0005515	NULL	NULL	NULL	GO:0006412 (translation)|GO:0008150 (biological_process)	GO:0003674 (molecular_function)|GO:0008135 (translation factor activity, RNA binding)	NULL	GO:0006807 (nitrogen compound metabolic process)|GO:0010467 (gene expression)|GO:0034641 (cellular nitrogen compound metabolic process)|GO:0034645 (cellular macromolecule biosynthetic process)|GO:0044237 (cellular metabolic process)|GO:0044267 (cellular protein metabolic process)|GO:0044271 (cellular nitrogen compound biosynthetic process)|GO:0071704 (organic substance metabolic process)|GO:19015…	GO:0003676 (nucleic acid binding)|GO:0005515 (protein binding)
MYZPE13164_G006_v1.0_000158120	30	27	25	3	7	26.9965	24.1144	23.5968	3.92668	6.93689	585	1.76187	1.65948	1.66504	0.264627	0.475117	2.16306	0.675098	0.00135498	0.0773062	MYZPE13164_G006_v1.0_000158120.1	protein_coding	False	NULL	Unknown protein	NULL	NULL	NULL	NULL	NULL	NULL	NULL	NULL	NULL	NULL	NULL	NULL	NULL	NULL	NULL
MYZPE13164_G006_v1.0_000119050	148	144	170	55	86	133.183	128.61	160.459	71.9892	85.2247	2527	2.01218	2.0489	2.6211	1.12312	1.3513	0.83401	0.260979	0.00139495	0.079202	MYZPE13164_G006_v1.0_000119050.1	protein_coding	False	***	WD repeat-containing protein 16-like Protein	IPR015943 (WD40/YVTN repeat-like-containing domain), IPR033015 (Cilia- and flagella-associated protein 52)	NULL	PF00400	IPR033015	IPR015943|IPR017986	IPR019775|IPR001680	GO:0005515	NULL	NULL	NULL	NULL	GO:0003674 (molecular_function)	NULL	NULL	GO:0005515 (protein binding)
MYZPE13164_G006_v1.0_000008700	3660	3074	2447	1064	2043	3293.58	2745.47	2309.66	1392.66	2024.58	1573	79.9396	70.265	60.6101	34.9045	51.5701	0.702924	0.220654	0.00144437	0.0811839	MYZPE13164_G006_v1.0_000008700.1	protein_coding	False	***	Cuticular protein analogous to peritrophins 3-A1	IPR002557 (Chitin binding domain)	GO:0005576|GO:0006030|GO:0008061	PF01607	NULL	IPR002557	NULL	GO:0006030|GO:0005576|GO:0008061	NULL	NULL	GO:0005576 (extracellular region)	GO:0008150 (biological_process)	GO:0003674 (molecular_function)	GO:0005576 (extracellular region)	GO:0006807 (nitrogen compound metabolic process)|GO:0043170 (macromolecule metabolic process)|GO:0071704 (organic substance metabolic process)	GO:0097367 (carbohydrate derivative binding)
MYZPE13164_G006_v1.0_000031010	2468	2340	2284	1019	1750	2220.92	2089.92	2155.81	1333.76	1734.22	4053	20.9208	20.7588	21.9563	12.9738	17.1443	0.489348	0.154066	0.00149202	0.0811839	MYZPE13164_G006_v1.0_000031010.1	protein_coding	False	***	Division abnormally delayed protein	IPR001863 (Glypican)	GO:0005578|GO:0008101|GO:0043395|GO:0016055|GO:0016020	PF01153	IPR031187|IPR001863	NULL	NULL	GO:0008101|GO:0043395|GO:0005578|GO:0016055|GO:0016020	NULL	NULL	GO:0005575 (cellular_component)|GO:0005578 (proteinaceous extracellular matrix)	GO:0007165 (signal transduction)	GO:0003674 (molecular_function)|GO:0043167 (ion binding)	GO:0005575 (cellular_component)|GO:0005576 (extracellular region)|GO:0016020 (membrane)	GO:0008150 (biological_process)|GO:0009987 (cellular process)|GO:0044699 (single-organism process)|GO:0044763 (single-organism cellular process)|GO:0050794 (regulation of cellular process)	GO:0005488 (binding)|GO:0097367 (carbohydrate derivative binding)
MYZPE13164_G006_v1.0_000093410	1137	814	791	288	588	1023.17	727.006	746.604	376.962	582.699	2742	14.2463	10.6738	11.2395	5.41992	8.51467	0.791759	0.24927	0.00149164	0.0811839	MYZPE13164_G006_v1.0_000093410.1	protein_coding	False	*-*	Fork head domain-containing protein	IPR011991 (Winged helix-turn-helix DNA-binding domain), IPR030456 (Fork head domain conserved site 2)	GO:0006355|GO:0003700|GO:0043565|GO:0003677	PF00250	NULL	IPR011991|IPR001766	IPR030456|IPR018122	GO:0003700|GO:0006355|GO:0043565	NULL	NULL	NULL	GO:0008150 (biological_process)|GO:0009058 (biosynthetic process)|GO:0034641 (cellular nitrogen compound metabolic process)	GO:0001071 (nucleic acid binding transcription factor activity)|GO:0003677 (DNA binding)	NULL	GO:0006355 (regulation of transcription, DNA-templated)	GO:0003677 (DNA binding)|GO:0003674 (molecular_function)
MYZPE13164_G006_v1.0_000110940	295	221	230	63	150	265.466	197.381	217.091	82.4604	148.648	2034	4.98288	3.90666	4.40572	1.5983	2.92818	0.961682	0.302012	0.00145128	0.0811839	MYZPE13164_G006_v1.0_000110940.1	protein_coding	False	NULL	Unknown protein	NULL	NULL	NULL	NULL	NULL	NULL	NULL	NULL	NULL	NULL	NULL	NULL	NULL	NULL	NULL
MYZPE13164_G006_v1.0_000141810	220	173	179	78	105	197.975	154.511	168.953	102.094	104.053	2184	3.46082	2.84811	3.1933	1.84294	1.90895	0.7533	0.237158	0.00149132	0.0811839	MYZPE13164_G006_v1.0_000141810.1	protein_coding	False	*-*	Rap gtpase-activating protein	IPR001781 (Zinc finger, LIM-type)	GO:0051056|GO:0005096|GO:0043547|GO:0008270	PF00412	NULL	IPR001781	NULL	GO:0008270	NULL	NULL	NULL	GO:0007165 (signal transduction)|GO:0008150 (biological_process)	GO:0030234 (enzyme regulator activity)|GO:0043167 (ion binding)	NULL	GO:0065007 (biological regulation)|GO:0050789 (regulation of biological process)|GO:0050794 (regulation of cellular process)	GO:0003674 (molecular_function)|GO:0008270 (zinc ion binding)
MYZPE13164_G006_v1.0_000156680	1383	1475	1514	1271	2074	1244.54	1317.36	1429.03	1663.61	2055.3	1215	39.1071	43.6495	48.55	53.9806	67.7783	-0.484182	0.152047	0.00145043	0.0811839	MYZPE13164_G006_v1.0_000156680.1	protein_coding	False	NULL	Unknown protein	NULL	NULL	NULL	NULL	NULL	NULL	NULL	NULL	NULL	NULL	NULL	NULL	NULL	NULL	NULL
MYZPE13164_G006_v1.0_000171600	249	244	223	84	154	224.071	217.923	210.484	109.947	152.612	2662	3.21367	3.29568	3.2639	1.62832	2.29705	0.719481	0.226368	0.00148107	0.0811839	MYZPE13164_G006_v1.0_000171600.1	protein_coding	False	*-*	Eyes absent homolog	IPR006545 (EYA domain), IPR028472 (Eyes absent family)	GO:0004725|GO:0016787|GO:0006355|GO:0046872|GO:0035335|GO:0004721|GO:0007275|GO:0006470	NULL	IPR028472	IPR006545	NULL	GO:0004725|GO:0007275	NULL	NULL	NULL	GO:0006464 (cellular protein modification process)|GO:0008150 (biological_process)|GO:0009058 (biosynthetic process)|GO:0034641 (cellular nitrogen compound metabolic process)	GO:0003674 (molecular_function)|GO:0016791 (phosphatase activity)|GO:0043167 (ion binding)	NULL	GO:0006355 (regulation of transcription, DNA-templated)|GO:0006464 (cellular protein modification process)|GO:0006796 (phosphate-containing compound metabolic process)|GO:0008150 (biological_process)|GO:0044699 (single-organism process)	GO:0003824 (catalytic activity)|GO:0046872 (metal ion binding)
MYZPE13164_G006_v1.0_000181660	2814	1844	2071	747	1445	2532.28	1646.93	1954.76	977.744	1431.97	4130	23.409	16.0537	19.5375	9.33337	13.8924	0.761923	0.239731	0.00148173	0.0811839	MYZPE13164_G006_v1.0_000181660.1	protein_coding	False	*-*	PDZ domain-containing protein	IPR001478 (PDZ domain)	NULL	PF00595	NULL	IPR001478	NULL	GO:0005515	NULL	NULL	NULL	NULL	GO:0003674 (molecular_function)	NULL	NULL	GO:0005515 (protein binding)
MYZPE13164_G006_v1.0_000191690	26	30	18	24	150	23.397	26.7938	16.9897	31.4135	148.648	1027	0.869786	1.0503	0.682876	1.20589	5.79935	-2.01378	0.63313	0.0014693	0.0811839	MYZPE13164_G006_v1.0_000191690.1	protein_coding	False	NULL	Unknown protein	NULL	NULL	NULL	NULL	NULL	NULL	NULL	NULL	NULL	NULL	NULL	NULL	NULL	NULL	NULL
MYZPE13164_G006_v1.0_000037360	537	460	443	197	324	483.238	410.839	418.136	257.852	321.079	855	21.5783	19.3444	20.1873	11.8896	15.0466	0.591521	0.186425	0.00150887	0.0813475	MYZPE13164_G006_v1.0_000037360.1	protein_coding	False	***	Fibroblast growth factor 17	IPR008996 (Cytokine, IL-1-like)	GO:0008083	PF00167	IPR008996|IPR002209	NULL	NULL	GO:0008083	NULL	NULL	NULL	NULL	GO:0003674 (molecular_function)	NULL	NULL	GO:0005515 (protein binding)
MYZPE13164_G006_v1.0_000178180	1282	842	972	464	585	1153.65	752.013	917.446	607.327	579.726	3786	11.6337	7.99641	10.0029	6.3242	6.13527	0.665283	0.209671	0.00150878	0.0813475	MYZPE13164_G006_v1.0_000178180.1	protein_coding	False	*-*	CHRM3_0 protein	NULL	GO:0016021|GO:0016020	NULL	NULL	NULL	NULL	NULL	NULL	NULL	GO:0005575 (cellular_component)	NULL	NULL	GO:0016020 (membrane)|GO:0016021 (integral component of membrane)	NULL	NULL
MYZPE13164_G006_v1.0_000002640	802	658	645	231	475	721.708	587.678	608.799	302.355	470.718	1973	13.9655	11.9912	12.7371	6.04161	9.55927	0.721955	0.228473	0.00157817	0.0839682	MYZPE13164_G006_v1.0_000002640.1	protein_coding	False	***	POU domain protein	IPR000327 (POU-specific domain), IPR009057 (Homeodomain-like), IPR013847 (POU domain)	GO:0006351|GO:0006355|GO:0005634|GO:0003700|GO:0043565|GO:0003677	PF00157|PF00046	NULL	IPR010982|IPR001356|IPR013847|IPR000327|IPR009057	IPR017970	GO:0006355|GO:0003700|GO:0043565|GO:0003677	NULL	NULL	GO:0005634 (nucleus)	GO:0008150 (biological_process)|GO:0009058 (biosynthetic process)|GO:0034641 (cellular nitrogen compound metabolic process)	GO:0001071 (nucleic acid binding transcription factor activity)|GO:0003677 (DNA binding)	GO:0005634 (nucleus)	GO:0006351 (transcription, DNA-templated)|GO:0006355 (regulation of transcription, DNA-templated)	GO:0003677 (DNA binding)|GO:0003674 (molecular_function)
MYZPE13164_G006_v1.0_000035270	224	149	111	57	61	201.574	133.076	104.77	74.607	60.4501	2085	3.69106	2.56947	2.07423	1.41071	1.16167	1.12229	0.355475	0.0015932	0.0839682	MYZPE13164_G006_v1.0_000035270.1	protein_coding	False	***	Sodium channel protein Nach-like Protein	IPR001873 (Na+ channel, amiloride-sensitive)	GO:0005272|GO:0006811|GO:0035725|GO:0016021|GO:0016020|GO:0006814|GO:0006810	PF00858	IPR001873	NULL	NULL	GO:0005272|GO:0006814|GO:0016020	NULL	NULL	GO:0005575 (cellular_component)	GO:0006810 (transport)|GO:0008150 (biological_process)|GO:0055085 (transmembrane transport)	GO:0003674 (molecular_function)|GO:0022857 (transmembrane transporter activity)	GO:0016020 (membrane)|GO:0016021 (integral component of membrane)	GO:0006810 (transport)|GO:0044765 (single-organism transport)|GO:0055085 (transmembrane transport)	GO:0003674 (molecular_function)
MYZPE13164_G006_v1.0_000076840	507	437	443	141	309	456.242	390.297	418.136	184.554	306.214	1700	10.2463	9.24265	10.153	4.27995	7.21718	0.77423	0.245147	0.00158731	0.0839682	MYZPE13164_G006_v1.0_000076840.1	protein_coding	False	***	Transcription factor Adf-1-like protein	IPR004210 (BESS motif), IPR006578 (MADF domain)	GO:0003677	PF10545|PF02944	NULL	IPR004210|IPR006578	NULL	GO:0003677	NULL	NULL	NULL	NULL	GO:0003677 (DNA binding)	NULL	NULL	GO:0003677 (DNA binding)
MYZPE13164_G006_v1.0_000077530	125	94	112	39	53	112.486	83.954	105.714	51.0469	52.5222	2551	1.68348	1.32489	1.71059	0.7889	0.824942	0.958299	0.303414	0.00158647	0.0839682	MYZPE13164_G006_v1.0_000077530.1	protein_coding	False	*-*	Homeobox protein SIX1	IPR009057 (Homeodomain-like), IPR031701 (Homeobox protein SIX1, N-terminal SD domain)	GO:0003677|GO:0043565|GO:0005634|GO:0006355	PF00046|PF16878	NULL	IPR031701|IPR001356|IPR009057	IPR017970	GO:0043565|GO:0003677|GO:0006355	NULL	NULL	GO:0005634 (nucleus)	GO:0008150 (biological_process)|GO:0009058 (biosynthetic process)|GO:0034641 (cellular nitrogen compound metabolic process)	GO:0003677 (DNA binding)	GO:0005634 (nucleus)	GO:0006355 (regulation of transcription, DNA-templated)	GO:0003677 (DNA binding)
MYZPE13164_G006_v1.0_000171200	761	564	506	261	360	684.812	503.724	477.6	341.622	356.755	1310	19.9583	15.48	15.0494	10.281	10.9116	0.669124	0.211784	0.00158055	0.0839682	MYZPE13164_G006_v1.0_000171200.1	protein_coding	False	***	Osiris 8	IPR012464 (Protein of unknown function DUF1676)	GO:0016020|GO:0016021	PF07898	IPR012464	NULL	NULL	NULL	NULL	NULL	GO:0005575 (cellular_component)	NULL	NULL	GO:0016020 (membrane)|GO:0016021 (integral component of membrane)	NULL	NULL
MYZPE13164_G006_v1.0_000100030	97	66	65	23	30	87.2888	58.9464	61.3518	30.1046	29.7295	456	7.3083	5.20407	5.55377	2.60274	2.61225	1.21061	0.38453	0.00164235	0.0861722	MYZPE13164_G006_v1.0_000100030.1	protein_coding	False	*-*	Protein grainyhead-like protein	NULL	NULL	NULL	NULL	NULL	NULL	NULL	NULL	NULL	NULL	NULL	NULL	NULL	NULL	NULL
MYZPE13164_G006_v1.0_000072480	1850	1363	1384	587	1028	1664.79	1217.33	1306.32	768.321	1018.73	4148	15.323	11.8147	12.9998	7.30243	9.84039	0.64242	0.204273	0.00166143	0.0867856	MYZPE13164_G006_v1.0_000072480.1	protein_coding	False	*-*	Rhophilin-2 protein RHPN2P1	IPR004328 (BRO1 domain), IPR011072 (HR1 rho-binding repeat)	GO:0007165	PF03097|PF02185	NULL	IPR004328	IPR011072	GO:0007165	NULL	NULL	NULL	GO:0007165 (signal transduction)	NULL	NULL	GO:0008150 (biological_process)|GO:0009987 (cellular process)|GO:0044699 (single-organism process)|GO:0044763 (single-organism cellular process)|GO:0050794 (regulation of cellular process)	NULL
MYZPE13164_G006_v1.0_000196700	57	58	48	72	94	51.2934	51.8014	45.306	94.2404	93.1526	2122	0.922867	0.982758	0.881324	1.75088	1.7589	-0.9205	0.29311	0.00168686	0.087724	MYZPE13164_G006_v1.0_000196700.1	protein_coding	True	*-*	Tol2 transposase	IPR000477 (Reverse transcriptase domain), IPR012337 (Ribonuclease H-like domain)	GO:0003676	PF00078	NULL	IPR012337|IPR000477	NULL	GO:0003676	NULL	NULL	NULL	NULL	GO:0003674 (molecular_function)	NULL	NULL	GO:0003676 (nucleic acid binding)
MYZPE13164_G006_v1.0_000101400	1583	1085	1131	428	822	1424.52	969.043	1067.52	560.207	814.59	1482	36.698	26.3236	29.734	14.9027	22.0233	0.745199	0.237583	0.00170928	0.0881104	MYZPE13164_G006_v1.0_000101400.1	protein_coding	False	***	Transcription factor AP-2-epsilon	IPR004979 (Transcription factor AP-2)	GO:0006355|GO:0005634|GO:0003700	PF03299	IPR004979	IPR013854	NULL	GO:0006355|GO:0003700|GO:0005634	NULL	NULL	GO:0005634 (nucleus)	GO:0008150 (biological_process)|GO:0009058 (biosynthetic process)|GO:0034641 (cellular nitrogen compound metabolic process)	GO:0001071 (nucleic acid binding transcription factor activity)	GO:0005634 (nucleus)	GO:0006355 (regulation of transcription, DNA-templated)	GO:0003674 (molecular_function)
MYZPE13164_G006_v1.0_000187220	200	163	194	53	112	179.977	145.58	183.112	69.3714	110.99	4343	1.58216	1.34946	1.74041	0.62973	1.02397	0.899051	0.286624	0.00170867	0.0881104	MYZPE13164_G006_v1.0_000187220.1	protein_coding	False	*-*	Toll receptor 13	IPR001611 (Leucine-rich repeat), IPR003591 (Leucine-rich repeat, typical subtype), IPR032675 (Leucine-rich repeat domain, L domain-like)	GO:0016020|GO:0007165|GO:0016021	PF13855	NULL	IPR032675	IPR001611|IPR003591	GO:0005515	NULL	NULL	GO:0005575 (cellular_component)	GO:0007165 (signal transduction)	GO:0003674 (molecular_function)	GO:0016020 (membrane)|GO:0016021 (integral component of membrane)	GO:0008150 (biological_process)|GO:0009987 (cellular process)|GO:0044699 (single-organism process)|GO:0044763 (single-organism cellular process)|GO:0050794 (regulation of cellular process)	GO:0005515 (protein binding)
MYZPE13164_G006_v1.0_000201690	1099	785	784	389	548	988.973	701.105	739.997	509.16	543.06	2570	14.6918	10.9825	11.8856	7.8106	8.46653	0.622075	0.198655	0.00173957	0.0892802	MYZPE13164_G006_v1.0_000201690.1	protein_coding	False	***	Aromatic-amino-acid aminotransferase	NULL	GO:0016020|GO:0016021|GO:0008483|GO:0016740	NULL	NULL	NULL	NULL	NULL	NULL	NULL	GO:0005575 (cellular_component)	NULL	GO:0003674 (molecular_function)	GO:0016020 (membrane)|GO:0016021 (integral component of membrane)	NULL	GO:0016740 (transferase activity)
MYZPE13164_G006_v1.0_000104080	3320	2597	2355	1134	1869	2987.62	2319.45	2222.82	1484.29	1852.15	3887	29.3449	24.0227	23.6057	15.0545	19.0921	0.588664	0.188106	0.00175145	0.0894993	MYZPE13164_G006_v1.0_000104080.1	protein_coding	False	*-*	Pleckstrin homology-like domain family B member 1	IPR011993 (PH domain-like)	NULL	PF00169	NULL	IPR011993|IPR001849	NULL	NULL	NULL	NULL	NULL	NULL	NULL	NULL	NULL	NULL
MYZPE13164_G006_v1.0_000002250	36	19	38	3	8	32.3959	16.9694	35.8672	3.92668	7.92788	1418	0.872239	0.481772	1.04411	0.109172	0.224012	2.22448	0.71229	0.00179017	0.0910818	MYZPE13164_G006_v1.0_000002250.1	protein_coding	False	*-*	AGAP012960-PA	NULL	NULL	NULL	NULL	NULL	NULL	NULL	NULL	NULL	NULL	NULL	NULL	NULL	NULL	NULL
MYZPE13164_G006_v1.0_000084460	117	78	87	24	46	105.287	69.6639	82.117	31.4135	45.5853	894	4.49633	3.13705	3.79159	1.38529	2.04305	1.14158	0.36581	0.00180435	0.0914072	MYZPE13164_G006_v1.0_000084460.1	protein_coding	False	***	TipE	IPR031578 (Na+ channel auxiliary subunit TipE)	GO:0016021|GO:0016020	PF16972	IPR031578	NULL	NULL	NULL	NULL	NULL	GO:0005575 (cellular_component)	NULL	NULL	GO:0016020 (membrane)|GO:0016021 (integral component of membrane)	NULL	NULL
MYZPE13164_G006_v1.0_000004270	105	72	79	14	42	94.4879	64.3052	74.566	18.3245	41.6214	1914	1.88476	1.35255	1.60814	0.377445	0.871296	1.35154	0.433764	0.00183423	0.0925222	MYZPE13164_G006_v1.0_000004270.1	protein_coding	False	NULL	Unknown protein	IPR028082 (Periplasmic binding protein-like I)	NULL	NULL	NULL	IPR028082	NULL	NULL	NULL	NULL	NULL	NULL	NULL	NULL	NULL	NULL
MYZPE13164_G006_v1.0_000085230	1037	923	1831	1714	2229	933.181	824.357	1728.23	2243.45	2208.91	665	53.5755	49.905	107.277	133.002	133.09	-0.938221	0.301324	0.0018478	0.0928083	MYZPE13164_G006_v1.0_000085230.1	protein_coding	False	NULL	Unknown protein	NULL	NULL	NULL	NULL	NULL	NULL	NULL	NULL	NULL	NULL	NULL	NULL	NULL	NULL	NULL
MYZPE13164_G006_v1.0_000064470	3480	3002	2687	1493	2142	3131.6	2681.17	2536.19	1954.18	2122.69	4579	26.1107	23.5724	22.8632	16.8251	18.5741	0.448842	0.144432	0.00188598	0.094323	MYZPE13164_G006_v1.0_000064470.1	protein_coding	False	*-*	Zonadhesin	NULL	GO:0016020|GO:0016021	NULL	NULL	NULL	NULL	NULL	NULL	NULL	GO:0005575 (cellular_component)	NULL	NULL	GO:0016020 (membrane)|GO:0016021 (integral component of membrane)	NULL	NULL
MYZPE13164_G006_v1.0_000045060	804	599	652	230	457	723.507	534.983	615.406	301.046	452.88	2978	9.27557	7.23213	8.53026	3.98539	6.09326	0.724777	0.233689	0.00192568	0.0954959	MYZPE13164_G006_v1.0_000045060.1	protein_coding	False	***	Reticulon-4 receptor	IPR011050 (Pectin lyase fold/virulence factor), IPR032675 (Leucine-rich repeat domain, L domain-like)	GO:0016021|GO:0016020	NULL	NULL	IPR011050|IPR032675	NULL	NULL	NULL	NULL	GO:0005575 (cellular_component)	NULL	NULL	GO:0016020 (membrane)|GO:0016021 (integral component of membrane)	NULL	NULL
MYZPE13164_G006_v1.0_000100020	4510	3381	3519	1480	2637	4058.48	3019.66	3321.49	1937.16	2613.23	3051	50.786	39.8444	44.9383	25.0315	34.3183	0.606839	0.195628	0.00192215	0.0954959	MYZPE13164_G006_v1.0_000100020.1	protein_coding	False	*-*	Dna-binding protein elf-1	IPR007604 (CP2 transcription factor)	GO:0003677	PF04516	NULL	IPR007604	NULL	NULL	NULL	NULL	NULL	NULL	GO:0003677 (DNA binding)	NULL	NULL	GO:0003677 (DNA binding)
MYZPE13164_G006_v1.0_000127440	4573	4415	3017	978	2606	4115.17	3943.16	2847.67	1280.1	2582.51	2310	68.0141	68.7199	50.8865	21.8472	44.7941	0.911741	0.294244	0.00194446	0.0960218	MYZPE13164_G006_v1.0_000127440.1	protein_coding	False	***	ACYPI002333 protein	NULL	NULL	NULL	NULL	NULL	NULL	NULL	NULL	NULL	NULL	NULL	NULL	NULL	NULL	NULL
MYZPE13164_G006_v1.0_000059720	4988	4269	4290	1771	3290	4488.63	3812.76	4049.22	2318.05	3260.34	5708	30.0228	26.8909	29.2828	16.0104	22.886	0.560971	0.1814	0.00198507	0.0968073	MYZPE13164_G006_v1.0_000059720.1	protein_coding	False	***	Toll-10	IPR000157 (Toll/interleukin-1 receptor homology (TIR) domain), IPR000372 (Leucine-rich repeat N-terminal domain), IPR001611 (Leucine-rich repeat), IPR003591 (Leucine-rich repeat, typical subtype), IPR032675 (Leucine-rich repeat domain, L domain-like)	GO:0007165|GO:0016021|GO:0016020	PF13855|PF01582	NULL	IPR000157|IPR032675|IPR000372	IPR001611|IPR003591	GO:0005515|GO:0007165	NULL	NULL	GO:0005575 (cellular_component)	GO:0007165 (signal transduction)	GO:0003674 (molecular_function)	GO:0016020 (membrane)|GO:0016021 (integral component of membrane)	GO:0008150 (biological_process)|GO:0009987 (cellular process)|GO:0044699 (single-organism process)|GO:0044763 (single-organism cellular process)|GO:0050794 (regulation of cellular process)	GO:0005515 (protein binding)
MYZPE13164_G006_v1.0_000078610	609	639	700	254	451	548.03	570.709	660.712	332.459	446.934	2584	8.09719	8.89144	10.5547	5.07235	6.93014	0.602001	0.194638	0.00198193	0.0968073	MYZPE13164_G006_v1.0_000078610.1	protein_coding	False	*-*	Fork head domain-containing protein FD4	IPR011991 (Winged helix-turn-helix DNA-binding domain), IPR030456 (Fork head domain conserved site 2)	GO:0000981|GO:0007275|GO:0006351|GO:0006355|GO:0006357|GO:0003700|GO:0005634|GO:0043565|GO:0003677	PF00250	NULL	IPR011991|IPR001766	IPR030456|IPR018122	GO:0043565|GO:0003700|GO:0006355	NULL	NULL	GO:0005634 (nucleus)	GO:0008150 (biological_process)|GO:0009058 (biosynthetic process)|GO:0034641 (cellular nitrogen compound metabolic process)	GO:0001071 (nucleic acid binding transcription factor activity)|GO:0003677 (DNA binding)	GO:0005634 (nucleus)	GO:0006351 (transcription, DNA-templated)|GO:0006355 (regulation of transcription, DNA-templated)|GO:0008150 (biological_process)|GO:0044699 (single-organism process)	GO:0003674 (molecular_function)|GO:0003677 (DNA binding)
MYZPE13164_G006_v1.0_000109320	303	234	175	103	69	272.665	208.992	165.178	134.816	68.378	2514	4.14082	3.34668	2.71214	2.11417	1.08979	1.09581	0.354338	0.00198436	0.0968073	MYZPE13164_G006_v1.0_000109320.1	protein_coding	False	NULL	Unknown protein	NULL	NULL	NULL	NULL	NULL	NULL	NULL	NULL	NULL	NULL	NULL	NULL	NULL	NULL	NULL
MYZPE13164_G006_v1.0_000093080	146	108	70	27	48	131.383	96.4578	66.0712	35.3402	47.5673	2651	1.89214	1.4648	1.02879	0.52556	0.718935	1.23361	0.400672	0.00207806	0.100923	MYZPE13164_G006_v1.0_000093080.1	protein_coding	False	***	Zinc finger MYM-type protein 1	IPR008906 (HAT, C-terminal dimerisation domain), IPR012337 (Ribonuclease H-like domain), IPR025398 (Domain of unknown function DUF4371)	GO:0046983|GO:0003676	PF14291|PF05699	NULL	IPR025398|IPR008906|IPR012337	NULL	GO:0003676|GO:0046983	NULL	NULL	NULL	NULL	GO:0003674 (molecular_function)	NULL	NULL	GO:0003676 (nucleic acid binding)|GO:0046983 (protein dimerization activity)
MYZPE13164_G006_v1.0_000054620	1988	1887	1633	797	1341	1788.97	1685.33	1541.35	1043.19	1328.91	1500	45.5339	45.2319	42.4165	27.418	35.4973	0.493831	0.160537	0.00209716	0.101016	MYZPE13164_G006_v1.0_000054620.1	protein_coding	False	NULL	Unknown protein	NULL	NULL	NULL	NULL	NULL	NULL	NULL	NULL	NULL	NULL	NULL	NULL	NULL	NULL	NULL
MYZPE13164_G006_v1.0_000071450	477	387	382	183	269	429.245	345.64	360.56	239.528	266.575	4831	3.39227	2.8803	3.08082	1.95471	2.21092	0.578619	0.188072	0.00209383	0.101016	MYZPE13164_G006_v1.0_000071450.1	protein_coding	False	***	Muscarinic acetylcholine receptor A-type	IPR000276 (G protein-coupled receptor, rhodopsin-like), IPR017452 (GPCR, rhodopsin-like, 7TM)	GO:0007213|GO:0016021|GO:0004930|GO:0016907|GO:0007186|GO:0005887	PF00001	IPR000276	IPR017452	NULL	GO:0016021|GO:0004930|GO:0007186	NULL	Reactome: REACT_14797	GO:0005575 (cellular_component)|GO:0005623 (cell)|GO:0005886 (plasma membrane)	GO:0007165 (signal transduction)	GO:0003674 (molecular_function)|GO:0004871 (signal transducer activity)	GO:0005886 (plasma membrane)|GO:0016021 (integral component of membrane)|GO:0031224 (intrinsic component of membrane)|GO:0044425 (membrane part)|GO:0044464 (cell part)	GO:0008150 (biological_process)|GO:0009987 (cellular process)|GO:0044699 (single-organism process)|GO:0044763 (single-organism cellular process)|GO:0050794 (regulation of cellular process)	GO:0003674 (molecular_function)
MYZPE13164_G006_v1.0_000173180	452	373	428	142	280	406.748	333.137	403.978	185.863	277.476	1799	8.6321	7.45489	9.26941	4.0731	6.17995	0.712588	0.231824	0.00211325	0.101376	MYZPE13164_G006_v1.0_000173180.1	protein_coding	False	*-*	AGAP008826-PA-like protein	NULL	NULL	NULL	NULL	NULL	NULL	NULL	NULL	NULL	NULL	NULL	NULL	NULL	NULL	NULL
MYZPE13164_G006_v1.0_000152460	501	369	290	122	228	450.842	329.564	273.723	159.685	225.945	1438	11.9698	9.22638	7.8574	4.37793	6.29556	0.861747	0.280729	0.0021429	0.10238	MYZPE13164_G006_v1.0_000152460.1	protein_coding	False	*-*	Fork head domain protein, putative	IPR011991 (Winged helix-turn-helix DNA-binding domain), IPR030456 (Fork head domain conserved site 2)	GO:0043565|GO:0003677|GO:0006357|GO:0000981|GO:0006355|GO:0003700|GO:0005634	PF00250	NULL	IPR001766|IPR011991	IPR030456	GO:0043565|GO:0006355|GO:0003700	NULL	NULL	GO:0005634 (nucleus)	GO:0008150 (biological_process)|GO:0009058 (biosynthetic process)|GO:0034641 (cellular nitrogen compound metabolic process)	GO:0001071 (nucleic acid binding transcription factor activity)|GO:0003677 (DNA binding)	GO:0005634 (nucleus)	GO:0006355 (regulation of transcription, DNA-templated)	GO:0003674 (molecular_function)|GO:0003677 (DNA binding)
MYZPE13164_G006_v1.0_000036380	101	92	83	36	40	90.8884	82.1677	78.3415	47.1202	39.6394	1080	3.21297	3.06287	2.99429	1.72007	1.4706	0.95754	0.313085	0.00222522	0.105587	MYZPE13164_G006_v1.0_000036380.1	protein_coding	False	NULL	Unknown protein	NULL	NULL	NULL	NULL	NULL	NULL	NULL	NULL	NULL	NULL	NULL	NULL	NULL	NULL	NULL
MYZPE13164_G006_v1.0_000086100	58958	57181	42447	23007	36878	53055.4	51069.9	40064.6	30113.7	36545.5	1646	1230.62	1249.07	1004.75	721.271	889.602	0.528097	0.172701	0.00222925	0.105587	MYZPE13164_G006_v1.0_000086100.1	protein_coding	False	***	Endocuticle structural glycoprotein SgAbd-2	IPR000618 (Insect cuticle protein), IPR031311 (Chitin-binding type R&R consensus)	GO:0042302	PF00379	IPR000618	NULL	IPR031311	GO:0042302	NULL	NULL	NULL	NULL	GO:0005198 (structural molecule activity)	NULL	NULL	GO:0003674 (molecular_function)
MYZPE13164_G006_v1.0_000143640	395	381	359	134	261	355.454	340.282	338.851	175.392	258.647	2604	5.21153	5.26075	5.37147	2.65541	3.97977	0.661054	0.216255	0.00223697	0.105587	MYZPE13164_G006_v1.0_000143640.1	protein_coding	False	***	Peptidylglycine alpha-amidating monooxygenase COOH-terminal interactor protein-1	NULL	GO:0055114|GO:0004497	NULL	NULL	NULL	NULL	NULL	NULL	NULL	NULL	GO:0008150 (biological_process)	GO:0016491 (oxidoreductase activity)	NULL	GO:0055114 (oxidation-reduction process)	GO:0003824 (catalytic activity)
MYZPE13164_G006_v1.0_000114130	1253	949	736	462	458	1127.56	847.578	694.691	604.709	453.871	2260	19.0481	15.0981	12.6885	10.5488	8.04665	0.751549	0.246012	0.00225113	0.10583	MYZPE13164_G006_v1.0_000114130.1	protein_coding	False	***	Fatty acyl-CoA reductase 1	IPR016040 (NAD(P)-binding domain), IPR026055 (Fatty acyl-CoA reductase)	GO:0016020|GO:0055114|GO:0080019|GO:0016021	PF07993|PF03015	IPR026055	IPR013120|IPR016040	NULL	GO:0080019	NULL	Reactome: REACT_22258	GO:0005575 (cellular_component)	GO:0008150 (biological_process)	GO:0016491 (oxidoreductase activity)	GO:0016020 (membrane)|GO:0016021 (integral component of membrane)	GO:0055114 (oxidation-reduction process)	GO:0003824 (catalytic activity)
MYZPE13164_G006_v1.0_000110510	27	37	50	7	11	24.2969	33.0457	47.1937	9.16226	10.9008	372	2.49362	3.57621	5.23681	0.971009	1.17411	1.78652	0.586036	0.00229999	0.107269	MYZPE13164_G006_v1.0_000110510.1	protein_coding	False	NULL	Unknown protein	NULL	NULL	NULL	NULL	NULL	NULL	NULL	NULL	NULL	NULL	NULL	NULL	NULL	NULL	NULL
MYZPE13164_G006_v1.0_000163660	907	916	948	211	618	816.196	818.105	894.793	276.177	612.429	855	36.4461	38.5206	43.1998	12.7346	28.6999	0.920347	0.301785	0.00229087	0.107269	MYZPE13164_G006_v1.0_000163660.1	protein_coding	False	***	UDP-glucuronosyltransferase	IPR002213 (UDP-glucuronosyl/UDP-glucosyltransferase)	GO:0016757|GO:0016021|GO:0016758|GO:0016740|GO:0008152|GO:0015020|GO:0016020	PF00201	IPR002213	NULL	NULL	GO:0016758|GO:0008152	NULL	NULL	GO:0005575 (cellular_component)	GO:0008150 (biological_process)	GO:0003674 (molecular_function)|GO:0016757 (transferase activity, transferring glycosyl groups)	GO:0016020 (membrane)|GO:0016021 (integral component of membrane)	GO:0008152 (metabolic process)	GO:0016740 (transferase activity)
MYZPE13164_G006_v1.0_000104780	568	438	312	399	1143	511.135	391.19	294.489	522.249	1132.7	1410	13.8401	11.1691	8.62135	14.6023	32.1874	-1.05383	0.346678	0.00236739	0.109542	MYZPE13164_G006_v1.0_000104780.1	protein_coding	False	***	Diuretic hormone receptor	IPR000832 (GPCR, family 2, secretin-like)	GO:0008036|GO:0007165|GO:0004930|GO:0016020|GO:0005886|GO:0007166|GO:0004871|GO:0007186|GO:0004888|GO:0009755|GO:0016021	PF02793|PF00002	IPR000832|IPR002001	IPR001879|IPR017981	IPR017983	GO:0008036|GO:0016020|GO:0007166|GO:0016021|GO:0004930|GO:0004888|GO:0007186	NULL	NULL	GO:0005575 (cellular_component)|GO:0005886 (plasma membrane)	GO:0007165 (signal transduction)|GO:0008150 (biological_process)	GO:0003674 (molecular_function)|GO:0004871 (signal transducer activity)	GO:0005886 (plasma membrane)|GO:0016020 (membrane)|GO:0016021 (integral component of membrane)	GO:0008150 (biological_process)|GO:0009987 (cellular process)|GO:0044699 (single-organism process)|GO:0044763 (single-organism cellular process)|GO:0050794 (regulation of cellular process)	GO:0003674 (molecular_function)
MYZPE13164_G006_v1.0_000127320	255	200	226	108	111	229.471	178.626	213.316	141.361	109.999	1622	5.40131	4.43346	5.42872	3.4359	2.71725	0.727215	0.239324	0.00237668	0.109542	MYZPE13164_G006_v1.0_000127320.1	protein_coding	False	*-*	Enhancer of split m3 protein	IPR003650 (Orange domain), IPR011598 (Myc-type, basic helix-loop-helix (bHLH) domain)	GO:0006351|GO:0048749|GO:0030154|GO:0046983|GO:0007275|GO:0007399|GO:0005515|GO:0005634|GO:0007219|GO:0000122|GO:0003700|GO:0006355|GO:0003677|GO:0010906|GO:0043565	PF07527|PF00010	NULL	IPR003650|IPR011598	NULL	GO:0006355|GO:0046983|GO:0003677	NULL	NULL	GO:0005634 (nucleus)	GO:0005975 (carbohydrate metabolic process)|GO:0007165 (signal transduction)|GO:0008150 (biological_process)|GO:0009058 (biosynthetic process)|GO:0030154 (cell differentiation)|GO:0034641 (cellular nitrogen compound metabolic process)|GO:0044281 (small molecule metabolic process)|GO:0048856 (anatomical structure development)	GO:0001071 (nucleic acid binding transcription factor activity)|GO:0003674 (molecular_function)|GO:0003677 (DNA binding)	GO:0005634 (nucleus)	GO:0006355 (regulation of transcription, DNA-templated)|GO:0009889 (regulation of biosynthetic process)|GO:0010468 (regulation of gene expression)|GO:0010556 (regulation of macromolecule biosynthetic process)|GO:0019219 (regulation of nucleobase-containing compound metabolic process)|GO:0019222 (regulation of metabolic process)|GO:0031323 (regulation of cellular metabolic process)|GO:0031326 (reg…	GO:0003677 (DNA binding)|GO:0003674 (molecular_function)|GO:0005515 (protein binding)|GO:0046983 (protein dimerization activity)
MYZPE13164_G006_v1.0_000183490	72	56	80	11	33	64.7917	50.0151	75.5099	14.3978	32.7025	684	3.61648	2.94371	4.55694	0.82986	1.91565	1.40189	0.461077	0.00236216	0.109542	MYZPE13164_G006_v1.0_000183490.1	protein_coding	False	NULL	Unknown protein	NULL	NULL	NULL	NULL	NULL	NULL	NULL	NULL	NULL	NULL	NULL	NULL	NULL	NULL	NULL
MYZPE13164_G006_v1.0_000075350	593	549	520	239	394	533.632	490.327	490.814	312.826	390.448	2102	9.6924	9.39082	9.63852	5.86723	7.44255	0.517927	0.170827	0.00243037	0.111145	MYZPE13164_G006_v1.0_000075350.1	protein_coding	False	*-*	Runt	IPR000040 (Acute myeloid leukemia 1 protein (AML1)/Runt), IPR008967 (p53-like transcription factor, DNA-binding)	GO:0005524|GO:0003677|GO:0006355|GO:0003700|GO:0005634	PF00853	IPR000040	IPR013524|IPR008967|IPR012346	NULL	GO:0003677|GO:0006355|GO:0005634|GO:0003700|GO:0005524	NULL	NULL	GO:0005634 (nucleus)	GO:0008150 (biological_process)|GO:0009058 (biosynthetic process)|GO:0034641 (cellular nitrogen compound metabolic process)	GO:0001071 (nucleic acid binding transcription factor activity)|GO:0003674 (molecular_function)|GO:0003677 (DNA binding)|GO:0043167 (ion binding)	GO:0005634 (nucleus)	GO:0006355 (regulation of transcription, DNA-templated)	GO:0003677 (DNA binding)|GO:0003674 (molecular_function)|GO:0005524 (ATP binding)
MYZPE13164_G006_v1.0_000175550	1984	1494	1605	707	1174	1785.37	1334.33	1514.92	925.389	1163.42	4342	15.6986	12.3716	14.4021	8.40229	10.7358	0.563568	0.185817	0.00242198	0.111145	MYZPE13164_G006_v1.0_000175550.1	protein_coding	False	*-*	Ataxin-1	IPR003652 (Ataxin, AXH domain)	GO:0003723	PF08517	NULL	IPR003652	NULL	GO:0003723|GO:0005515	NULL	NULL	NULL	NULL	GO:0003674 (molecular_function)|GO:0003723 (RNA binding)	NULL	NULL	GO:0003676 (nucleic acid binding)|GO:0005515 (protein binding)
MYZPE13164_G006_v1.0_000092380	1479	1156	1169	359	866	1330.93	1032.46	1103.39	469.893	858.193	1582	32.1197	26.2733	28.7904	11.71	21.7355	0.796796	0.263064	0.00245441	0.111377	MYZPE13164_G006_v1.0_000092380.1	protein_coding	False	***	ACYPI25566 protein	NULL	NULL	NULL	NULL	NULL	NULL	NULL	NULL	NULL	NULL	NULL	NULL	NULL	NULL	NULL
MYZPE13164_G006_v1.0_000119900	1048	930	837	439	662	943.079	830.609	790.023	574.605	656.032	1648	21.8481	20.2904	19.7883	13.746	15.9499	0.472278	0.155867	0.00244541	0.111377	MYZPE13164_G006_v1.0_000119900.1	protein_coding	False	***	Homeobox protein homothorax	IPR009057 (Homeodomain-like), IPR032453 (Homeobox protein PKNOX/Meis, N-terminal)	GO:0003677|GO:0006355|GO:0005634	PF05920|PF16493	NULL	IPR008422|IPR009057|IPR032453|IPR001356	NULL	GO:0003677|GO:0006355	NULL	NULL	GO:0005634 (nucleus)	GO:0008150 (biological_process)|GO:0009058 (biosynthetic process)|GO:0034641 (cellular nitrogen compound metabolic process)	GO:0003677 (DNA binding)	GO:0005634 (nucleus)	GO:0006355 (regulation of transcription, DNA-templated)	GO:0003677 (DNA binding)
MYZPE13164_G006_v1.0_000044390	4943	4412	2568	5083	19138	4448.13	3940.48	2423.87	6653.11	18965.5	1995	85.125	79.5163	50.1524	131.476	380.901	-1.82948	0.604584	0.00247797	0.111763	MYZPE13164_G006_v1.0_000044390.1	protein_coding	False	***	Protein takeout	IPR010562 (Haemolymph juvenile hormone binding)	NULL	PF06585	IPR010562	NULL	NULL	NULL	NULL	NULL	NULL	NULL	NULL	NULL	NULL	NULL
MYZPE13164_G006_v1.0_000065970	204	159	178	69	106	183.577	142.007	168.01	90.3137	105.044	2957	2.37022	1.93335	2.34535	1.20411	1.42335	0.7474	0.247193	0.00249831	0.111763	MYZPE13164_G006_v1.0_000065970.1	protein_coding	False	***	Cytochrome P450	IPR001128 (Cytochrome P450), IPR002048 (EF-hand domain), IPR018247 (EF-Hand 1, calcium-binding site)	GO:0005506|GO:0016491|GO:0055114|GO:0020037|GO:0046872|GO:0004497|GO:0016705	PF00067	IPR001128|IPR002403	IPR002048	IPR018247	GO:0005506|GO:0004497|GO:0016705|GO:0055114|GO:0020037|GO:0005509	NULL	Reactome: REACT_13433	NULL	GO:0008150 (biological_process)	GO:0003674 (molecular_function)|GO:0016491 (oxidoreductase activity)|GO:0043167 (ion binding)	NULL	GO:0055114 (oxidation-reduction process)	GO:0003824 (catalytic activity)|GO:0046914 (transition metal ion binding)|GO:0046872 (metal ion binding)|GO:0097159 (organic cyclic compound binding)|GO:1901363 (heterocyclic compound binding)
MYZPE13164_G006_v1.0_000120810	4720	2904	3294	1074	2359	4247.46	2593.64	3109.12	1405.75	2337.73	1452	111.682	71.9107	88.3887	38.1686	64.5089	0.82468	0.272781	0.00250094	0.111763	MYZPE13164_G006_v1.0_000120810.1	protein_coding	False	*-*	Replicase polyprotein 1a	NULL	NULL	NULL	NULL	NULL	NULL	NULL	NULL	NULL	NULL	NULL	NULL	NULL	NULL	NULL
MYZPE13164_G006_v1.0_000185650	658	456	283	501	1078	592.124	407.266	267.116	655.756	1068.28	3137	7.20644	5.22654	3.51489	8.24122	13.6446	-1.03058	0.340736	0.00248978	0.111763	MYZPE13164_G006_v1.0_000185650.1	protein_coding	False	***	ABC transporter G family member 23	IPR000412 (ABC-2 transporter), IPR003439 (ABC transporter-like), IPR027417 (P-loop containing nucleoside triphosphate hydrolase)	GO:0016021|GO:0016887|GO:0016020|GO:0005524|GO:0006810	PF00005|PF12698	IPR000412	IPR003439|IPR003593|IPR027417	IPR017871	GO:0006810|GO:0016020|GO:0016887|GO:0005524	NULL	NULL	GO:0005575 (cellular_component)	GO:0006810 (transport)	GO:0003674 (molecular_function)|GO:0016887 (ATPase activity)|GO:0043167 (ion binding)	GO:0016020 (membrane)|GO:0016021 (integral component of membrane)	GO:0006810 (transport)	GO:0005524 (ATP binding)|GO:0003824 (catalytic activity)
MYZPE13164_G006_v1.0_000151470	270	176	166	71	108	242.969	157.19	156.683	92.9315	107.026	447	20.7523	14.1569	14.4691	8.19632	9.59344	0.889882	0.294836	0.00254262	0.113195	MYZPE13164_G006_v1.0_000151470.1	protein_coding	True	NULL	Unknown protein	NULL	NULL	NULL	NULL	NULL	NULL	NULL	NULL	NULL	NULL	NULL	NULL	NULL	NULL	NULL
MYZPE13164_G006_v1.0_000163370	115	98	99	41	50	103.487	87.5265	93.4435	53.6647	49.5492	2625	1.50514	1.34233	1.46942	0.805977	0.756308	0.88089	0.292194	0.00257197	0.114069	MYZPE13164_G006_v1.0_000163370.1	protein_coding	False	***	Zinc finger protein	IPR032071 (Domain of unknown function DUF4806)	NULL	PF16064	NULL	IPR032071	NULL	NULL	NULL	NULL	NULL	NULL	NULL	NULL	NULL	NULL
MYZPE13164_G006_v1.0_000180410	825	643	751	260	509	742.405	574.281	708.849	340.313	504.411	1520	18.6475	15.2101	19.2502	8.82669	13.2963	0.673134	0.223707	0.00262115	0.115813	MYZPE13164_G006_v1.0_000180410.1	protein_coding	False	*-*	Bifunctional heparan sulfate N-deacetylase/N-sulfotransferase	IPR021930 (Heparan sulphate-N-deacetylase)	GO:0015016|GO:0045570|GO:0007509|GO:0007428|GO:0016787|GO:0048488|GO:0060828|GO:0030210|GO:0005794|GO:0008587|GO:0007474|GO:0006790|GO:0007507|GO:0016020|GO:0005829|GO:0000137|GO:0005622|GO:0007283|GO:0016055|GO:0015012|GO:0016021|GO:0007427|GO:0016740|GO:0006024|GO:0005783|GO:0007166|GO:0007367|GO:0000139|GO:0015014|GO:0008146|GO:0008543|GO:0003824|GO:0048312|GO:0008152|GO:0090097	PF12062	IPR021930	NULL	NULL	GO:0015016|GO:0016787	EC:3.-.-.-|EC:2.8.2.-	KEGG: 00532+2.8.2.-|MetaCyc: PWY-6558|UniPathway: UPA00862|UniPathway: UPA00756|KEGG: 00514+2.8.2.-|KEGG: 00966+2.8.2.-|KEGG: 00983+3.-.-.-|KEGG: 00380+2.8.2.-|KEGG: 00534+2.8.2.-|KEGG: 00624+2.8.2.-|KEGG: 00563+3.-.-.-|KEGG: 00231+3.-.-.-|KEGG: 00533+2.8.2.-|KEGG: 00513+2.8.2.-|KEGG: 00332+2.8.2.-	GO:0005575 (cellular_component)|GO:0005622 (intracellular)|GO:0005623 (cell)|GO:0005737 (cytoplasm)|GO:0005783 (endoplasmic reticulum)|GO:0005794 (Golgi apparatus)|GO:0005829 (cytosol)|GO:0043226 (organelle)	GO:0000003 (reproduction)|GO:0005975 (carbohydrate metabolic process)|GO:0006790 (sulfur compound metabolic process)|GO:0006810 (transport)|GO:0007005 (mitochondrion organization)|GO:0007165 (signal transduction)|GO:0008150 (biological_process)|GO:0009058 (biosynthetic process)|GO:0009790 (embryo development)|GO:0016192 (vesicle-mediated transport)|GO:0040007 (growth)|GO:0044281 (small molecule m…	GO:0003674 (molecular_function)	GO:0005575 (cellular_component)|GO:0043226 (organelle)|GO:0043227 (membrane-bounded organelle)|GO:0043229 (intracellular organelle)|GO:0043231 (intracellular membrane-bounded organelle)|GO:0044424 (intracellular part)|GO:0044444 (cytoplasmic part)|GO:0044464 (cell part)|GO:0016020 (membrane)|GO:0005622 (intracellular)|GO:0016021 (integral component of membrane)	GO:0006807 (nitrogen compound metabolic process)|GO:0009059 (macromolecule biosynthetic process)|GO:0043170 (macromolecule metabolic process)|GO:0071704 (organic substance metabolic process)|GO:1901576 (organic substance biosynthetic process)|GO:0044237 (cellular metabolic process)|GO:0008150 (biological_process)|GO:0009987 (cellular process)|GO:0044699 (single-organism process)|GO:0044763 (singl…	GO:0003824 (catalytic activity)|GO:0016740 (transferase activity)
MYZPE13164_G006_v1.0_000042430	540	495	467	234	349	485.938	442.098	440.789	306.281	345.854	3297	5.62709	5.39821	5.51871	3.66239	4.20305	0.482082	0.160599	0.00268421	0.117905	MYZPE13164_G006_v1.0_000042430.1	protein_coding	False	NULL	Unknown protein	NULL	NULL	NULL	NULL	NULL	NULL	NULL	NULL	NULL	NULL	NULL	NULL	NULL	NULL	NULL
MYZPE13164_G006_v1.0_000074750	137	80	41	20	25	123.284	71.4502	38.6988	26.1779	24.7746	725	6.4922	3.96749	2.20336	1.42351	1.36918	1.61311	0.537475	0.00268856	0.117905	MYZPE13164_G006_v1.0_000074750.1	protein_coding	False	***	Histone H2A	IPR002119 (Histone H2A), IPR009072 (Histone-fold), IPR032458 (Histone H2A conserved site)	GO:0046982|GO:0000786|GO:0003677|GO:0005694|GO:0005634	PF00125	IPR002119	IPR009072|IPR007125	IPR032458	GO:0046982|GO:0003677|GO:0000786|GO:0005634	NULL	NULL	GO:0005575 (cellular_component)|GO:0005622 (intracellular)|GO:0005623 (cell)|GO:0005634 (nucleus)|GO:0005694 (chromosome)|GO:0043226 (organelle)|GO:0043234 (protein complex)	NULL	GO:0003674 (molecular_function)|GO:0003677 (DNA binding)	GO:0005575 (cellular_component)|GO:0032991 (macromolecular complex)|GO:0043226 (organelle)|GO:0043229 (intracellular organelle)|GO:0043232 (intracellular non-membrane-bounded organelle)|GO:0044424 (intracellular part)|GO:0005634 (nucleus)	NULL	GO:0003677 (DNA binding)|GO:0046983 (protein dimerization activity)
MYZPE13164_G006_v1.0_000093120	521	417	395	195	288	468.84	372.434	372.83	255.234	285.404	2509	7.13422	5.97584	6.13389	4.01053	4.55774	0.580255	0.193458	0.0027052	0.118194	MYZPE13164_G006_v1.0_000093120.1	protein_coding	False	***	D(2) dopamine receptor	IPR017452 (GPCR, rhodopsin-like, 7TM)	GO:0016020|GO:0004930|GO:0007186|GO:0016021	NULL	NULL	IPR017452	NULL	GO:0016021	NULL	Reactome: REACT_14797	GO:0005575 (cellular_component)	GO:0007165 (signal transduction)	GO:0003674 (molecular_function)|GO:0004871 (signal transducer activity)	GO:0016020 (membrane)|GO:0016021 (integral component of membrane)	GO:0008150 (biological_process)|GO:0009987 (cellular process)|GO:0044699 (single-organism process)|GO:0044763 (single-organism cellular process)|GO:0050794 (regulation of cellular process)	GO:0003674 (molecular_function)
MYZPE13164_G006_v1.0_000059000	15402	14760	11817	4893	10097	13860	13182.6	11153.8	6404.42	10006	1479	357.782	358.824	311.3	170.716	271.071	0.633635	0.21226	0.00283411	0.123368	MYZPE13164_G006_v1.0_000059000.1	protein_coding	False	***	ACYPI000490 protein	NULL	NULL	NULL	NULL	NULL	NULL	NULL	NULL	NULL	NULL	NULL	NULL	NULL	NULL	NULL
MYZPE13164_G006_v1.0_000156090	2441	1837	2281	840	1527	2196.62	1640.68	2152.98	1099.47	1513.23	4890	17.1502	13.5072	18.1742	8.86418	12.399	0.610935	0.205489	0.00294822	0.127861	MYZPE13164_G006_v1.0_000156090.1	protein_coding	False	*-*	63 kDa sperm flagellar membrane protein	IPR000082 (SEA domain), IPR000742 (EGF-like domain), IPR009030 (Growth factor receptor cysteine-rich domain)	GO:0016021|GO:0005509|GO:0031514|GO:0016020	PF01390|PF07645	NULL	IPR000742|IPR009030|IPR000082|IPR001881	IPR013032|IPR018097|IPR000152	GO:0005509|GO:0005515	NULL	NULL	GO:0005575 (cellular_component)|GO:0005929 (cilium)	NULL	GO:0003674 (molecular_function)|GO:0043167 (ion binding)	GO:0016020 (membrane)|GO:0016021 (integral component of membrane)|GO:0043226 (organelle)|GO:0044464 (cell part)	NULL	GO:0046872 (metal ion binding)|GO:0005515 (protein binding)
MYZPE13164_G006_v1.0_000039060	73	55	43	18	18	65.6916	49.122	40.5866	23.5601	17.8377	1002	2.50302	1.9736	1.67202	0.926985	0.713285	1.336	0.450221	0.00300299	0.128824	MYZPE13164_G006_v1.0_000039060.1	protein_coding	False	NULL	Unknown protein	NULL	NULL	NULL	NULL	NULL	NULL	NULL	NULL	NULL	NULL	NULL	NULL	NULL	NULL	NULL
MYZPE13164_G006_v1.0_000066340	1630	1040	1117	489	797	1466.81	928.853	1054.31	640.05	789.815	5829	9.60734	6.4151	7.46618	4.32895	5.42903	0.684695	0.230788	0.0030095	0.128824	MYZPE13164_G006_v1.0_000066340.1	protein_coding	False	*-*	Rho/RAC guanine nucleotide exchange factor, putative	IPR000219 (Dbl homology (DH) domain)	GO:0005089|GO:0043547|GO:0035023	PF00621	NULL	IPR000219	NULL	GO:0035023|GO:0005089	NULL	NULL	NULL	GO:0007165 (signal transduction)|GO:0008150 (biological_process)	GO:0003674 (molecular_function)	NULL	GO:0050789 (regulation of biological process)|GO:0050794 (regulation of cellular process)|GO:0065007 (biological regulation)	GO:0003674 (molecular_function)
MYZPE13164_G006_v1.0_000122510	788	523	404	503	1616	709.109	467.106	381.325	658.374	1601.43	3433	7.88609	5.47762	4.58508	7.5607	18.6907	-1.1228	0.378238	0.00299258	0.128824	MYZPE13164_G006_v1.0_000122510.1	protein_coding	False	***	FBXL22 protein	IPR032675 (Leucine-rich repeat domain, L domain-like)	NULL	NULL	NULL	IPR032675	NULL	NULL	NULL	NULL	NULL	NULL	NULL	NULL	NULL	NULL
MYZPE13164_G006_v1.0_000150310	3383	2556	2520	1337	1894	3044.31	2282.83	2378.56	1749.99	1876.93	4257	27.3028	21.5884	23.0641	16.2067	17.6658	0.501983	0.16923	0.00301426	0.128824	MYZPE13164_G006_v1.0_000150310.1	protein_coding	False	***	Leucine-rich repeat-containing protein 4	IPR000483 (Cysteine-rich flanking region, C-terminal), IPR001611 (Leucine-rich repeat), IPR003591 (Leucine-rich repeat, typical subtype), IPR013783 (Immunoglobulin-like fold), IPR032675 (Leucine-rich repeat domain, L domain-like)	NULL	PF13855|PF13927	NULL	IPR000483|IPR003599|IPR007110|IPR013783|IPR032675|IPR003598	IPR001611|IPR003591	GO:0005515	NULL	NULL	NULL	NULL	GO:0003674 (molecular_function)	NULL	NULL	GO:0005515 (protein binding)
MYZPE13164_G006_v1.0_000137150	2594	2035	2007	935	1569	2334.3	1817.51	1894.36	1223.82	1554.86	3408	26.1505	21.4698	22.945	14.1573	18.2802	0.535655	0.180795	0.00304876	0.129358	MYZPE13164_G006_v1.0_000137150.1	protein_coding	False	*-*	RNA-binding protein 12	IPR012677 (Nucleotide-binding alpha-beta plait domain)	GO:0003676|GO:0000166	PF00076	NULL	IPR012677|IPR000504	NULL	GO:0000166|GO:0003676	NULL	NULL	NULL	NULL	GO:0003674 (molecular_function)	NULL	NULL	GO:0000166 (nucleotide binding)|GO:0003676 (nucleic acid binding)
MYZPE13164_G006_v1.0_000150510	583	490	349	197	274	524.633	437.633	329.412	257.852	271.53	1094	18.3088	16.1043	12.4293	9.29217	9.94469	0.701604	0.236766	0.00304376	0.129358	MYZPE13164_G006_v1.0_000150510.1	protein_coding	False	***	Na(+)/H(+) exchange regulatory cofactor NHE-RF1	NULL	GO:0016020|GO:0016021	NULL	NULL	NULL	NULL	NULL	NULL	NULL	GO:0005575 (cellular_component)	NULL	NULL	GO:0016020 (membrane)|GO:0016021 (integral component of membrane)	NULL	NULL
MYZPE13164_G006_v1.0_000041160	610	602	531	265	417	548.93	537.663	501.197	346.857	413.241	3943	5.31511	5.48951	5.24696	3.46806	4.19921	0.474546	0.160583	0.00312532	0.131655	MYZPE13164_G006_v1.0_000041160.1	protein_coding	False	***	Octopamine receptor beta-2R	IPR000276 (G protein-coupled receptor, rhodopsin-like), IPR017452 (GPCR, rhodopsin-like, 7TM)	GO:0016021|GO:0004930|GO:0007165|GO:0007186|GO:0004871|GO:0016020	PF00001	IPR000276	IPR017452	NULL	GO:0007186|GO:0004930|GO:0016021	NULL	Reactome: REACT_14797	GO:0005575 (cellular_component)	GO:0007165 (signal transduction)	GO:0003674 (molecular_function)|GO:0004871 (signal transducer activity)	GO:0016020 (membrane)|GO:0016021 (integral component of membrane)	GO:0008150 (biological_process)|GO:0009987 (cellular process)|GO:0044699 (single-organism process)|GO:0044763 (single-organism cellular process)|GO:0050794 (regulation of cellular process)	GO:0003674 (molecular_function)
MYZPE13164_G006_v1.0_000063940	93	82	111	13	50	83.6893	73.2365	104.77	17.0156	49.5492	216	14.7924	13.6497	20.0221	3.10569	9.19125	1.3648	0.461697	0.00311597	0.131655	MYZPE13164_G006_v1.0_000063940.1	protein_coding	False	NULL	Unknown protein	NULL	NULL	NULL	NULL	NULL	NULL	NULL	NULL	NULL	NULL	NULL	NULL	NULL	NULL	NULL
MYZPE13164_G006_v1.0_000050620	199	132	147	48	91	179.077	117.893	138.749	62.827	90.1796	717	9.5355	6.6194	7.988	3.45454	5.03942	0.915916	0.310729	0.00320214	0.134089	MYZPE13164_G006_v1.0_000050620.1	protein_coding	False	*-*	Krueppel-like factor 5	NULL	GO:0046872|GO:0003676	NULL	NULL	IPR013087|IPR007087|IPR015880	NULL	GO:0046872|GO:0003676	NULL	NULL	NULL	NULL	GO:0003674 (molecular_function)|GO:0043167 (ion binding)	NULL	NULL	GO:0003676 (nucleic acid binding)|GO:0046872 (metal ion binding)
MYZPE13164_G006_v1.0_000141750	8761	6604	4854	1993	4367	7883.89	5898.21	4581.56	2608.63	4327.63	1897	158.67	125.171	99.6947	54.2136	91.4059	0.819315	0.277991	0.0032059	0.134089	MYZPE13164_G006_v1.0_000141750.1	protein_coding	False	*-*	AAEL005960-PA	NULL	NULL	NULL	NULL	NULL	NULL	NULL	NULL	NULL	NULL	NULL	NULL	NULL	NULL	NULL
MYZPE13164_G006_v1.0_000040470	4248	3014	2776	1053	2258	3822.71	2691.89	2620.19	1378.27	2237.64	1536	95.0173	70.5531	70.4154	35.3757	58.3702	0.751274	0.255134	0.00323351	0.134764	MYZPE13164_G006_v1.0_000040470.1	protein_coding	False	***	Transmembrane protein 205	IPR025423 (Domain of unknown function DUF4149)	GO:0016021|GO:0016020	PF13664	NULL	IPR025423	NULL	NULL	NULL	NULL	GO:0005575 (cellular_component)	NULL	NULL	GO:0016020 (membrane)|GO:0016021 (integral component of membrane)	NULL	NULL
MYZPE13164_G006_v1.0_000060140	366	325	304	90	222	329.358	290.266	286.938	117.801	219.999	2086	6.02804	5.60187	5.67805	2.22636	4.22568	0.830772	0.282337	0.00325591	0.135091	MYZPE13164_G006_v1.0_000060140.1	protein_coding	False	***	Sex combs reduced	IPR009057 (Homeodomain-like), IPR017995 (Homeobox protein, antennapedia type)	GO:0007275|GO:0043565|GO:0003677|GO:0006355|GO:0003700|GO:0005634	PF00046	IPR017995	IPR001356|IPR009057|IPR020479	IPR017970|IPR001827	GO:0005634|GO:0003700|GO:0006355|GO:0003677|GO:0043565	NULL	NULL	GO:0005634 (nucleus)	GO:0008150 (biological_process)|GO:0009058 (biosynthetic process)|GO:0034641 (cellular nitrogen compound metabolic process)	GO:0001071 (nucleic acid binding transcription factor activity)|GO:0003677 (DNA binding)	GO:0005634 (nucleus)	GO:0006355 (regulation of transcription, DNA-templated)|GO:0008150 (biological_process)|GO:0044699 (single-organism process)	GO:0003677 (DNA binding)|GO:0003674 (molecular_function)
MYZPE13164_G006_v1.0_000173860	3086	3028	3178	1207	2315	2777.04	2704.39	2999.63	1579.84	2294.13	2670	39.7095	40.7764	46.3748	23.3273	34.4269	0.544348	0.185046	0.00326436	0.135091	MYZPE13164_G006_v1.0_000173860.1	protein_coding	False	*-*	Growth arrest-specific protein 1	NULL	NULL	NULL	NULL	NULL	NULL	NULL	NULL	NULL	NULL	NULL	NULL	NULL	NULL	NULL
MYZPE13164_G006_v1.0_000045940	736	502	450	229	329	662.315	448.35	424.743	299.737	326.034	3178	7.95671	5.67955	5.51694	3.71834	4.11055	0.709249	0.241211	0.00327826	0.135191	MYZPE13164_G006_v1.0_000045940.1	protein_coding	False	*-*	CG8740, isoform E	NULL	NULL	NULL	NULL	NULL	NULL	NULL	NULL	NULL	NULL	NULL	NULL	NULL	NULL	NULL
MYZPE13164_G006_v1.0_000008730	12749	9415	7625	4678	5707	11472.6	8408.8	7197.04	6123.01	5655.55	2683	163.254	126.172	110.728	89.9721	84.4589	0.616099	0.209707	0.00330443	0.135794	MYZPE13164_G006_v1.0_000008730.1	protein_coding	False	*-*	Cuticular protein analogous to peritrophins 3-D2	IPR002557 (Chitin binding domain)	GO:0006030|GO:0016020|GO:0005576|GO:0008061|GO:0016021	PF01607	NULL	IPR002557	NULL	GO:0008061|GO:0006030|GO:0005576	NULL	NULL	GO:0005575 (cellular_component)|GO:0005576 (extracellular region)	GO:0008150 (biological_process)	GO:0003674 (molecular_function)	GO:0005576 (extracellular region)|GO:0016020 (membrane)|GO:0016021 (integral component of membrane)	GO:0006807 (nitrogen compound metabolic process)|GO:0043170 (macromolecule metabolic process)|GO:0071704 (organic substance metabolic process)	GO:0097367 (carbohydrate derivative binding)
MYZPE13164_G006_v1.0_000104270	10405	11399	8460	5521	6152	9363.3	10180.8	7985.17	7226.41	6096.54	2046	174.721	200.32	161.103	139.245	119.39	0.462316	0.157539	0.00333959	0.135814	MYZPE13164_G006_v1.0_000104270.1	protein_coding	False	***	Cathepsin B	IPR013128 (Peptidase C1A), IPR025660 (Cysteine peptidase, histidine active site)	GO:0006508|GO:0050790|GO:0008234|GO:0004197	PF08127|PF00112	IPR013128	IPR000668|IPR012599	IPR025660|IPR000169	GO:0004197|GO:0050790|GO:0006508|GO:0008234	NULL	NULL	NULL	GO:0008150 (biological_process)	GO:0008233 (peptidase activity)	NULL	GO:0006508 (proteolysis)|GO:0065007 (biological regulation)	GO:0003824 (catalytic activity)
MYZPE13164_G006_v1.0_000178400	8049	10063	6505	7195	14825	7243.17	8987.54	6139.9	9417.5	14691.4	1530	180.742	236.483	165.652	242.665	384.735	-0.693031	0.236071	0.00332809	0.135814	MYZPE13164_G006_v1.0_000178400.1	protein_coding	False	***	ACYPI006265 protein	IPR010562 (Haemolymph juvenile hormone binding)	GO:0016020|GO:0016021	PF06585	IPR010562	NULL	NULL	NULL	NULL	NULL	GO:0005575 (cellular_component)	NULL	NULL	GO:0016020 (membrane)|GO:0016021 (integral component of membrane)	NULL	NULL
MYZPE13164_G006_v1.0_000184180	14	15	17	0	2	12.5984	13.3969	16.0459	0	1.98197	307	1.56675	1.75678	2.1575	0	0.258672	3.66942	1.24999	0.00332935	0.135814	MYZPE13164_G006_v1.0_000184180.1	protein_coding	False	NULL	Unknown protein	NULL	NULL	NULL	NULL	NULL	NULL	NULL	NULL	NULL	NULL	NULL	NULL	NULL	NULL	NULL
MYZPE13164_G006_v1.0_000024970	610	485	504	224	366	548.93	433.167	475.712	293.192	362.7	2531	8.28032	6.88991	7.7585	4.56693	5.74179	0.563958	0.192367	0.0033714	0.136165	MYZPE13164_G006_v1.0_000024970.1	protein_coding	False	***	Distal-less	IPR009057 (Homeodomain-like)	GO:0003677|GO:0043565|GO:0005634|GO:0006355	PF00046	NULL	IPR001356|IPR009057|IPR020479	IPR000047|IPR017970	GO:0003677|GO:0043565|GO:0006355	NULL	NULL	GO:0005634 (nucleus)	GO:0008150 (biological_process)|GO:0009058 (biosynthetic process)|GO:0034641 (cellular nitrogen compound metabolic process)	GO:0003677 (DNA binding)	GO:0005634 (nucleus)	GO:0006355 (regulation of transcription, DNA-templated)	GO:0003677 (DNA binding)
MYZPE13164_G006_v1.0_000171150	1103	852	856	388	651	992.573	760.945	807.956	507.851	645.131	2137	17.7329	14.335	15.6066	9.36904	12.0958	0.564512	0.192551	0.00337045	0.136165	MYZPE13164_G006_v1.0_000171150.1	protein_coding	False	***	Osiris 11	IPR012464 (Protein of unknown function DUF1676)	NULL	PF07898	IPR012464	NULL	NULL	NULL	NULL	NULL	NULL	NULL	NULL	NULL	NULL	NULL
MYZPE13164_G006_v1.0_000125570	877	757	749	382	566	789.199	676.098	706.962	499.998	560.897	3950	7.62802	6.89069	7.38796	4.99039	5.68954	0.447187	0.152656	0.0033964	0.136705	MYZPE13164_G006_v1.0_000125570.1	protein_coding	False	*-*	AT-rich interactive domain-containing protein 3A	IPR001606 (ARID DNA-binding domain)	GO:0003677	PF01388	NULL	IPR001606	NULL	GO:0003677	NULL	NULL	NULL	NULL	GO:0003677 (DNA binding)	NULL	NULL	GO:0003677 (DNA binding)
MYZPE13164_G006_v1.0_000109730	589	691	635	623	760	530.032	617.151	599.36	815.441	753.148	1807	11.1987	13.7494	13.6916	17.7909	16.6999	-0.429046	0.14658	0.00342204	0.137267	MYZPE13164_G006_v1.0_000109730.1	protein_coding	True	*-*	Gag-pol polyprotein	IPR005312 (Protein of unknown function DUF1759)	NULL	PF03564	IPR005312	NULL	NULL	NULL	NULL	NULL	NULL	NULL	NULL	NULL	NULL	NULL
MYZPE13164_G006_v1.0_000131750	961	883	839	360	657	864.789	788.632	791.91	471.202	651.077	2400	13.7569	13.2286	13.6204	7.74033	10.8696	0.535352	0.183003	0.00344048	0.137537	MYZPE13164_G006_v1.0_000131750.1	protein_coding	False	*-*	Homeobox protein Nkx-6.1, putative	IPR009057 (Homeodomain-like)	GO:0005634|GO:0006355|GO:0003677|GO:0043565	PF00046	NULL	IPR001356|IPR009057|IPR020479	IPR000047|IPR017970	GO:0003677|GO:0043565|GO:0006355	NULL	NULL	GO:0005634 (nucleus)	GO:0008150 (biological_process)|GO:0009058 (biosynthetic process)|GO:0034641 (cellular nitrogen compound metabolic process)	GO:0003677 (DNA binding)	GO:0005634 (nucleus)	GO:0006355 (regulation of transcription, DNA-templated)	GO:0003677 (DNA binding)
MYZPE13164_G006_v1.0_000143790	671	573	479	279	356	603.823	511.762	452.116	365.182	352.791	2576	8.94924	7.99784	7.24485	5.5889	5.48735	0.542507	0.185624	0.00347111	0.138291	MYZPE13164_G006_v1.0_000143790.1	protein_coding	False	***	Facilitated trehalose transporter Tret1	IPR005828 (Major facilitator, sugar transporter-like), IPR020846 (Major facilitator superfamily domain)	GO:0016020|GO:0022857|GO:0022891|GO:0055085|GO:0016021|GO:0005215	PF00083	IPR005828	IPR020846	NULL	GO:0022857|GO:0016021|GO:0055085	NULL	NULL	GO:0005575 (cellular_component)	GO:0055085 (transmembrane transport)	GO:0003674 (molecular_function)|GO:0022857 (transmembrane transporter activity)	GO:0016020 (membrane)|GO:0016021 (integral component of membrane)	GO:0055085 (transmembrane transport)	GO:0003674 (molecular_function)
MYZPE13164_G006_v1.0_000032630	3035	2521	2163	1293	1691	2731.15	2251.57	2041.6	1692.4	1675.76	3460	30.1364	26.1975	24.3568	19.2837	19.4055	0.475554	0.16302	0.00353239	0.139103	MYZPE13164_G006_v1.0_000032630.1	protein_coding	False	*-*	Transcription factor SOX-2	IPR009071 (High mobility group box domain), IPR022097 (Transcription factor SOX)	GO:0006355	PF12336|PF00505	IPR032643|IPR022097	IPR009071	NULL	GO:0005634|GO:0006355|GO:0003677	NULL	NULL	GO:0005634 (nucleus)	GO:0008150 (biological_process)|GO:0009058 (biosynthetic process)|GO:0034641 (cellular nitrogen compound metabolic process)	GO:0003677 (DNA binding)	GO:0005634 (nucleus)	GO:0006355 (regulation of transcription, DNA-templated)	GO:0003677 (DNA binding)
MYZPE13164_G006_v1.0_000040590	194	147	119	55	81	174.578	131.29	112.321	71.9892	80.2698	1392	4.7882	3.79701	3.33079	2.03888	2.31049	0.870285	0.29816	0.00351318	0.139103	MYZPE13164_G006_v1.0_000040590.1	protein_coding	False	***	FMRFamide receptor	IPR000276 (G protein-coupled receptor, rhodopsin-like), IPR017452 (GPCR, rhodopsin-like, 7TM)	GO:0004930|GO:0007186|GO:0016021|GO:0016020|GO:0008528	PF00001	IPR000276	IPR017452	NULL	GO:0007186|GO:0004930|GO:0016021	NULL	Reactome: REACT_14797	GO:0005575 (cellular_component)	GO:0007165 (signal transduction)	GO:0003674 (molecular_function)|GO:0004871 (signal transducer activity)	GO:0016020 (membrane)|GO:0016021 (integral component of membrane)	GO:0008150 (biological_process)|GO:0009987 (cellular process)|GO:0044699 (single-organism process)|GO:0044763 (single-organism cellular process)|GO:0050794 (regulation of cellular process)	GO:0003674 (molecular_function)
MYZPE13164_G006_v1.0_000066060	68	55	46	16	23	61.1922	49.122	43.4182	20.9423	22.7927	4014	0.582024	0.492662	0.446499	0.205689	0.227514	1.22553	0.420192	0.00353884	0.139103	MYZPE13164_G006_v1.0_000066060.1	protein_coding	True	*-*	Proteinral transcription factor ii-i repeat domain-containing protein 2	IPR006111 (Archaeal RpoK/eukaryotic RPB6 RNA polymerase subunit), IPR008906 (HAT, C-terminal dimerisation domain), IPR012337 (Ribonuclease H-like domain), IPR025398 (Domain of unknown function DUF4371)	GO:0046983|GO:0003676	PF14291|PF05699	IPR006111	IPR008906|IPR012337|IPR025398	NULL	GO:0006351|GO:0003899|GO:0003676|GO:0046983|GO:0003677	NULL	NULL	NULL	GO:0008150 (biological_process)|GO:0009058 (biosynthetic process)|GO:0034641 (cellular nitrogen compound metabolic process)	GO:0003674 (molecular_function)|GO:0003677 (DNA binding)|GO:0016779 (nucleotidyltransferase activity)	NULL	GO:0006351 (transcription, DNA-templated)	GO:0003676 (nucleic acid binding)|GO:0003677 (DNA binding)|GO:0016772 (transferase activity, transferring phosphorus-containing groups)|GO:0046983 (protein dimerization activity)
MYZPE13164_G006_v1.0_000173040	5109	3697	3616	1862	2770	4597.51	3301.89	3413.05	2437.16	2745.03	2706	64.8661	49.1231	52.0643	35.5075	40.6453	0.541073	0.185412	0.00352037	0.139103	MYZPE13164_G006_v1.0_000173040.1	protein_coding	False	*-*	LIM and calponin homology domains-containing protein 1	IPR001781 (Zinc finger, LIM-type)	GO:0046872|GO:0008270	PF00412	NULL	IPR001781	NULL	GO:0008270	NULL	NULL	NULL	NULL	GO:0043167 (ion binding)	NULL	NULL	GO:0008270 (zinc ion binding)|GO:0046872 (metal ion binding)
MYZPE13164_G006_v1.0_000042540	2147	1768	1730	902	1351	1932.05	1579.05	1632.9	1180.62	1338.82	4011	18.3903	15.8487	16.8048	11.6044	13.374	0.444016	0.152556	0.00360834	0.141363	MYZPE13164_G006_v1.0_000042540.1	protein_coding	False	*-*	Zinc finger protein, putative	NULL	GO:0003676|GO:0046872	PF13912|PF12874	NULL	IPR015880|IPR007087|IPR013087	NULL	GO:0046872|GO:0003676	NULL	NULL	NULL	NULL	GO:0003674 (molecular_function)|GO:0043167 (ion binding)	NULL	NULL	GO:0003676 (nucleic acid binding)|GO:0046872 (metal ion binding)
MYZPE13164_G006_v1.0_000179670	2055	1685	1566	777	1265	1849.26	1504.92	1478.11	1017.01	1253.6	870	81.1525	69.6377	70.1313	46.0861	57.7337	0.50352	0.173227	0.00365265	0.142623	MYZPE13164_G006_v1.0_000179670.1	protein_coding	False	***	Ubiquinone biosynthesis protein COQ9, mitochondrial	IPR012762 (Ubiquinone biosynthesis protein COQ9)	GO:0006744	PF08511	IPR012762	IPR013718	NULL	GO:0006744	NULL	UniPathway: UPA00232	NULL	GO:0008150 (biological_process)|GO:0009058 (biosynthetic process)|GO:0044281 (small molecule metabolic process)|GO:0051186 (cofactor metabolic process)	NULL	NULL	GO:0009058 (biosynthetic process)|GO:0044237 (cellular metabolic process)|GO:0044249 (cellular biosynthetic process)|GO:0044710 (single-organism metabolic process)|GO:0044763 (single-organism cellular process)|GO:0071704 (organic substance metabolic process)|GO:1901576 (organic substance biosynthetic process)	NULL
MYZPE13164_G006_v1.0_000122950	5294	4702	4508	2427	3647	4763.99	4199.49	4254.98	3176.69	3614.12	5894	30.8591	28.6838	29.7998	21.2485	24.5688	0.375502	0.12941	0.0037121	0.144465	MYZPE13164_G006_v1.0_000122950.1	protein_coding	False	*-*	Hypoxia-inducible factor 1-alpha	IPR000014 (PAS domain), IPR001067 (Nuclear translocator)	GO:0005634|GO:0003700|GO:0006355|GO:0046983|GO:0006351|GO:0005667|GO:0005737	PF08447|PF00989	IPR001067	IPR011598|IPR013767|IPR013655|IPR000014	NULL	GO:0046983|GO:0006355|GO:0005634|GO:0003700|GO:0005515|GO:0005737|GO:0005667	NULL	NULL	GO:0005575 (cellular_component)|GO:0005622 (intracellular)|GO:0005623 (cell)|GO:0005634 (nucleus)|GO:0005737 (cytoplasm)|GO:0043234 (protein complex)	GO:0008150 (biological_process)|GO:0009058 (biosynthetic process)|GO:0034641 (cellular nitrogen compound metabolic process)	GO:0001071 (nucleic acid binding transcription factor activity)|GO:0003674 (molecular_function)	GO:0005634 (nucleus)|GO:0032991 (macromolecular complex)|GO:0044424 (intracellular part)|GO:0005737 (cytoplasm)	GO:0006351 (transcription, DNA-templated)|GO:0006355 (regulation of transcription, DNA-templated)	GO:0003674 (molecular_function)|GO:0005515 (protein binding)|GO:0046983 (protein dimerization activity)
MYZPE13164_G006_v1.0_000103900	445	404	433	159	302	400.449	360.824	408.697	208.114	299.277	2395	6.38357	6.06512	7.04404	3.42578	5.00679	0.614169	0.211766	0.00372895	0.144642	MYZPE13164_G006_v1.0_000103900.1	protein_coding	False	*-*	Myo18a_2 protein	NULL	GO:0016021|GO:0016020	NULL	NULL	NULL	NULL	NULL	NULL	NULL	GO:0005575 (cellular_component)	NULL	NULL	GO:0016020 (membrane)|GO:0016021 (integral component of membrane)	NULL	NULL
MYZPE13164_G006_v1.0_000102210	934	618	542	309	367	840.492	551.953	511.58	404.448	363.691	1845	17.3924	12.0436	11.4457	8.64232	7.89819	0.725676	0.250421	0.00375757	0.145022	MYZPE13164_G006_v1.0_000102210.1	protein_coding	False	*-*	Zinc-finger protein	IPR011333 (SKP1/BTB/POZ domain)	GO:0046872|GO:0003676	PF00651	NULL	IPR013087|IPR007087|IPR011333|IPR000210|IPR015880	NULL	GO:0046872|GO:0005515|GO:0003676	NULL	NULL	NULL	NULL	GO:0003674 (molecular_function)|GO:0043167 (ion binding)	NULL	NULL	GO:0003676 (nucleic acid binding)|GO:0005515 (protein binding)|GO:0046872 (metal ion binding)
MYZPE13164_G006_v1.0_000151890	2328	2299	2093	1207	1700	2094.93	2053.3	1975.53	1579.84	1684.67	2433	32.8738	33.9751	33.5171	25.5996	27.7437	0.322014	0.111141	0.00376344	0.145022	MYZPE13164_G006_v1.0_000151890.1	protein_coding	False	***	F-box/LRR-repeat protein 20-like Protein	IPR001611 (Leucine-rich repeat), IPR001810 (F-box domain), IPR006553 (Leucine-rich repeat, cysteine-containing subtype), IPR032675 (Leucine-rich repeat domain, L domain-like)	NULL	PF12937|PF13516	NULL	IPR032675|IPR001810	IPR006553|IPR001611	GO:0005515	NULL	NULL	NULL	NULL	GO:0003674 (molecular_function)	NULL	NULL	GO:0005515 (protein binding)
MYZPE13164_G006_v1.0_000106850	467	384	292	162	224	420.246	342.961	275.611	212.041	221.981	741	21.6525	18.6327	15.3534	11.2814	12.0029	0.673811	0.232799	0.00379902	0.145915	MYZPE13164_G006_v1.0_000106850.1	protein_coding	False	NULL	Unknown protein	NULL	NULL	NULL	NULL	NULL	NULL	NULL	NULL	NULL	NULL	NULL	NULL	NULL	NULL	NULL
MYZPE13164_G006_v1.0_000110450	469	359	367	157	266	422.046	320.633	346.402	205.496	263.602	3309	4.86951	3.90087	4.32125	2.44834	3.19185	0.625947	0.216683	0.00386757	0.148064	MYZPE13164_G006_v1.0_000110450.1	protein_coding	False	*-*	Zinc finger protein ush	NULL	GO:0003676|GO:0046872	PF13909|PF12874	NULL	IPR015880|IPR007087|IPR013087	NULL	GO:0046872|GO:0003676	NULL	NULL	NULL	NULL	GO:0003674 (molecular_function)|GO:0043167 (ion binding)	NULL	NULL	GO:0003676 (nucleic acid binding)|GO:0046872 (metal ion binding)
MYZPE13164_G006_v1.0_000102370	8370	7432	6996	3563	5754	7532.04	6637.72	6603.34	4663.59	5702.13	2289	125.629	116.741	119.081	80.3227	99.8119	0.417578	0.14462	0.00388427	0.14822	MYZPE13164_G006_v1.0_000102370.1	protein_coding	False	***	Transducin-like enhancer protein 4	IPR005617 (Groucho/TLE, N-terminal Q-rich domain), IPR009146 (Groucho/transducin-like enhancer), IPR015943 (WD40/YVTN repeat-like-containing domain)	GO:0006355|GO:0005634	PF03920|PF00400	IPR009146	IPR017986|IPR015943|IPR005617	IPR019775|IPR001680	GO:0005515|GO:0006355|GO:0005634	NULL	NULL	GO:0005634 (nucleus)	GO:0008150 (biological_process)|GO:0009058 (biosynthetic process)|GO:0034641 (cellular nitrogen compound metabolic process)	GO:0003674 (molecular_function)	GO:0005634 (nucleus)	GO:0006355 (regulation of transcription, DNA-templated)	GO:0005515 (protein binding)
MYZPE13164_G006_v1.0_000163080	3648	3453	3557	1265	2653	3282.78	3083.97	3357.36	1655.75	2629.08	3967	31.5938	31.2967	34.935	16.4549	26.5542	0.596371	0.206735	0.00391769	0.149012	MYZPE13164_G006_v1.0_000163080.1	protein_coding	False	***	Frizzled-2	IPR015526 (Frizzled/secreted frizzled-related protein)	GO:0016021|GO:0007275|GO:0004888|GO:0007166|GO:0016055|GO:0016020	PF01392|PF01534	IPR015526|IPR000539	IPR017981|IPR020067	NULL	GO:0004888|GO:0007166|GO:0005515|GO:0016020	NULL	Reactome: REACT_14797	GO:0005575 (cellular_component)	GO:0007165 (signal transduction)|GO:0008150 (biological_process)	GO:0003674 (molecular_function)|GO:0004871 (signal transducer activity)	GO:0016020 (membrane)|GO:0016021 (integral component of membrane)	GO:0008150 (biological_process)|GO:0009987 (cellular process)|GO:0044699 (single-organism process)|GO:0044763 (single-organism cellular process)|GO:0050794 (regulation of cellular process)	GO:0003674 (molecular_function)|GO:0005515 (protein binding)
MYZPE13164_G006_v1.0_000023000	496	434	420	155	317	446.343	387.617	396.427	202.879	314.142	843	20.2145	18.5108	19.4116	9.48795	14.931	0.659807	0.229027	0.00396533	0.149341	MYZPE13164_G006_v1.0_000023000.1	protein_coding	False	*-*	Autophagy-related protein 16-1	IPR015943 (WD40/YVTN repeat-like-containing domain), IPR020472 (G-protein beta WD-40 repeat)	NULL	PF00400	NULL	IPR015943|IPR017986	IPR020472|IPR019775|IPR001680	GO:0005515	NULL	NULL	NULL	NULL	GO:0003674 (molecular_function)	NULL	NULL	GO:0005515 (protein binding)
MYZPE13164_G006_v1.0_000124570	375	437	365	384	483	337.457	390.297	344.514	502.616	478.646	1122	11.4828	14.004	12.6748	17.6606	17.0928	-0.456008	0.158338	0.00397717	0.149341	MYZPE13164_G006_v1.0_000124570.1	protein_coding	False	***	ACYPI007976 protein	NULL	NULL	NULL	NULL	NULL	NULL	NULL	NULL	NULL	NULL	NULL	NULL	NULL	NULL	NULL
MYZPE13164_G006_v1.0_000164560	5340	4333	4315	2342	3342	4805.38	3869.92	4072.82	3065.43	3311.87	2780	65.9942	56.0412	60.475	43.4721	47.7331	0.414084	0.143768	0.00397385	0.149341	MYZPE13164_G006_v1.0_000164560.1	protein_coding	False	*-*	Lachesin	IPR013783 (Immunoglobulin-like fold)	NULL	PF13927|PF00047	NULL	IPR003598|IPR013151|IPR013783|IPR003961|IPR007110|IPR003599	NULL	GO:0005515	NULL	NULL	NULL	NULL	GO:0003674 (molecular_function)	NULL	NULL	GO:0005515 (protein binding)
MYZPE13164_G006_v1.0_000167400	171	107	103	35	67	153.88	95.5646	97.219	45.8113	66.396	2102	2.79494	1.83027	1.90917	0.859218	1.26561	1.0334	0.358816	0.00397633	0.149341	MYZPE13164_G006_v1.0_000167400.1	protein_coding	False	*-*	Paired box protein Pax-6	IPR003654 (OAR domain), IPR009057 (Homeodomain-like)	GO:0007275|GO:0001745|GO:0003705|GO:0048749|GO:0045944|GO:0007628|GO:0016319|GO:0007420|GO:0040018|GO:0003677|GO:0043565|GO:0010906|GO:0008284|GO:0048036|GO:0030307|GO:0003700|GO:0043567|GO:0006355|GO:0048854|GO:0045893|GO:0007455|GO:0006351|GO:0043704|GO:0030182|GO:0005634|GO:0006357|GO:0005515|GO:0000977|GO:0008347	PF03826|PF00046	NULL	IPR009057|IPR003654|IPR001356	IPR017970|IPR000047	GO:0006355|GO:0043565|GO:0003677	NULL	NULL	GO:0005634 (nucleus)	GO:0005975 (carbohydrate metabolic process)|GO:0007165 (signal transduction)|GO:0008150 (biological_process)|GO:0008283 (cell proliferation)|GO:0009058 (biosynthetic process)|GO:0030154 (cell differentiation)|GO:0034641 (cellular nitrogen compound metabolic process)|GO:0040007 (growth)|GO:0044281 (small molecule metabolic process)|GO:0048856 (anatomical structure development)|GO:0048870 (cell mot…	GO:0001071 (nucleic acid binding transcription factor activity)|GO:0003674 (molecular_function)|GO:0003677 (DNA binding)	GO:0005634 (nucleus)	GO:0008150 (biological_process)|GO:0044699 (single-organism process)|GO:0006351 (transcription, DNA-templated)|GO:0006355 (regulation of transcription, DNA-templated)|GO:0050789 (regulation of biological process)|GO:0050794 (regulation of cellular process)|GO:0065007 (biological regulation)|GO:0044763 (single-organism cellular process)|GO:0051179 (localization)|GO:0031323 (regulation of cellular …	GO:0003676 (nucleic acid binding)|GO:0003677 (DNA binding)|GO:0003674 (molecular_function)|GO:0005515 (protein binding)
MYZPE13164_G006_v1.0_000070430	954	963	1145	475	708	858.49	860.082	1080.74	621.725	701.617	3674	8.9211	9.42434	12.1424	6.67149	7.6516	0.494483	0.171873	0.00401434	0.14994	MYZPE13164_G006_v1.0_000070430.1	protein_coding	False	***	Heat shock protein 68	IPR013126 (Heat shock protein 70 family), IPR029047 (Heat shock protein 70kD, peptide-binding domain), IPR029048 (Heat shock protein 70kD, C-terminal domain)	GO:0051082|GO:0000166|GO:0008340|GO:0005739|GO:0042594|GO:0005875|GO:0006457|GO:0005524|GO:0022008|GO:0009408|GO:0005811|GO:0031427	PF00012	IPR013126	IPR029048|IPR029047	IPR018181	NULL	NULL	NULL	GO:0005575 (cellular_component)|GO:0005622 (intracellular)|GO:0005623 (cell)|GO:0005739 (mitochondrion)|GO:0005811 (lipid particle)|GO:0005856 (cytoskeleton)|GO:0043226 (organelle)|GO:0043234 (protein complex)	GO:0006457 (protein folding)|GO:0006950 (response to stress)|GO:0007568 (aging)|GO:0008150 (biological_process)|GO:0030154 (cell differentiation)|GO:0048856 (anatomical structure development)	GO:0003674 (molecular_function)|GO:0043167 (ion binding)|GO:0051082 (unfolded protein binding)	GO:0043231 (intracellular membrane-bounded organelle)|GO:0044444 (cytoplasmic part)|GO:0043232 (intracellular non-membrane-bounded organelle)|GO:0005575 (cellular_component)|GO:0032991 (macromolecular complex)|GO:0043226 (organelle)|GO:0043229 (intracellular organelle)|GO:0044424 (intracellular part)	GO:0009987 (cellular process)|GO:0008150 (biological_process)|GO:0044699 (single-organism process)|GO:0044763 (single-organism cellular process)	GO:0000166 (nucleotide binding)|GO:0005524 (ATP binding)|GO:0005515 (protein binding)
MYZPE13164_G006_v1.0_000075290	9551	8278	8035	3490	6478	8594.8	7393.31	7584.03	4568.04	6419.6	1130	290.389	263.397	277.043	159.373	227.625	0.515864	0.179325	0.00401864	0.14994	MYZPE13164_G006_v1.0_000075290.1	protein_coding	False	***	ACYPI007535 protein	IPR024130 (DAP1/DAPL1)	NULL	PF15228	IPR024130	NULL	NULL	NULL	NULL	NULL	NULL	NULL	NULL	NULL	NULL	NULL
MYZPE13164_G006_v1.0_000059360	119	92	110	31	61	107.086	82.1677	103.826	40.5757	60.4501	195	20.9663	16.9636	21.9785	8.20342	12.4209	0.938101	0.326821	0.00409973	0.152481	MYZPE13164_G006_v1.0_000059360.1	protein_coding	False	NULL	Unknown protein	NULL	NULL	NULL	NULL	NULL	NULL	NULL	NULL	NULL	NULL	NULL	NULL	NULL	NULL	NULL
MYZPE13164_G006_v1.0_000044470	2007	1653	1197	786	875	1806.07	1476.34	1129.82	1028.79	867.112	3376	20.4246	17.6049	13.8144	12.014	10.2911	0.634505	0.221168	0.00411922	0.152723	MYZPE13164_G006_v1.0_000044470.1	protein_coding	False	***	Glucose dehydrogenase (FAD, quinone)	IPR012132 (Glucose-methanol-choline oxidoreductase), IPR023753 (FAD/NAD(P)-binding domain)	GO:0050660|GO:0055114|GO:0016614|GO:0016491	PF05199|PF00732	IPR012132	IPR023753|IPR000172|IPR007867	NULL	GO:0055114|GO:0050660|GO:0016614|GO:0016491	EC:1.2.1.8+1.1.99.1	MetaCyc: PWY-3722|MetaCyc: PWY-7494|UniPathway: UPA00529|KEGG: 00260+1.2.1.8+1.1.99.1	NULL	GO:0008150 (biological_process)	GO:0003674 (molecular_function)|GO:0016491 (oxidoreductase activity)|GO:0043167 (ion binding)	NULL	GO:0055114 (oxidation-reduction process)	GO:0003824 (catalytic activity)|GO:0000166 (nucleotide binding)|GO:0005488 (binding)
MYZPE13164_G006_v1.0_000163910	6054	5199	4766	2736	3867	5447.9	4643.37	4498.5	3581.14	3832.14	5963	34.8808	31.3486	31.1407	23.6766	25.7494	0.391647	0.13684	0.00420861	0.155547	MYZPE13164_G006_v1.0_000163910.1	protein_coding	False	***	Integrin alpha	IPR000413 (Integrin alpha chain), IPR032695 (Integrin domain)	GO:0016021|GO:0007229|GO:0016020|GO:0008305|GO:0007155	PF08441|PF01839|PF00357	IPR000413	IPR032695|IPR013649	IPR018184|IPR013519|IPR013517	GO:0007155|GO:0008305	NULL	Reactome: REACT_13552	GO:0005575 (cellular_component)|GO:0005623 (cell)|GO:0005886 (plasma membrane)|GO:0043234 (protein complex)	GO:0007155 (cell adhesion)|GO:0007165 (signal transduction)	NULL	GO:0005886 (plasma membrane)|GO:0016020 (membrane)|GO:0016021 (integral component of membrane)|GO:0031224 (intrinsic component of membrane)|GO:0032991 (macromolecular complex)|GO:0044425 (membrane part)|GO:0044464 (cell part)	GO:0008150 (biological_process)|GO:0009987 (cellular process)|GO:0044699 (single-organism process)|GO:0044763 (single-organism cellular process)|GO:0050794 (regulation of cellular process)	NULL
MYZPE13164_G006_v1.0_000168960	567	365	373	210	173	510.235	325.992	352.065	274.868	171.44	1790	10.8828	7.33168	8.11887	6.05389	3.83753	0.832686	0.291346	0.00426236	0.157039	MYZPE13164_G006_v1.0_000168960.1	protein_coding	False	***	ACYPI003003 protein	IPR000618 (Insect cuticle protein), IPR031311 (Chitin-binding type R&R consensus)	GO:0042302	PF00379	IPR000618	NULL	IPR031311	GO:0042302	NULL	NULL	NULL	NULL	GO:0005198 (structural molecule activity)	NULL	NULL	GO:0003674 (molecular_function)
MYZPE13164_G006_v1.0_000060460	3045	2347	2323	1158	1822	2740.15	2096.17	2192.62	1515.7	1805.57	4947	21.1473	17.0583	18.2956	12.0791	14.6239	0.495946	0.173792	0.00432165	0.158597	MYZPE13164_G006_v1.0_000060460.1	protein_coding	False	***	Dachshund, putative	IPR009061 (Putative DNA-binding domain)	NULL	PF02437	NULL	IPR003380|IPR009061	NULL	NULL	NULL	NULL	NULL	NULL	NULL	NULL	NULL	NULL
MYZPE13164_G006_v1.0_000180300	877	620	690	307	486	789.199	553.739	651.273	401.831	481.619	1861	16.1906	11.9787	14.4458	8.51256	10.3693	0.587755	0.206017	0.00433163	0.158597	MYZPE13164_G006_v1.0_000180300.1	protein_coding	False	***	Transcription factor Sox-6	IPR009071 (High mobility group box domain)	NULL	PF00505	NULL	IPR009071	NULL	NULL	NULL	NULL	NULL	NULL	NULL	NULL	NULL	NULL
MYZPE13164_G006_v1.0_000075020	1982	1501	1151	1285	3725	1783.57	1340.58	1086.4	1681.93	3691.42	2152	31.6425	25.0785	20.8388	30.8126	68.7293	-0.937233	0.328633	0.00434564	0.158616	MYZPE13164_G006_v1.0_000075020.1	protein_coding	False	***	Progestin and adipoQ receptor family member 3	IPR004254 (AdipoR/Haemolysin-III-related)	GO:0016020|GO:0016021	PF03006	IPR004254	NULL	NULL	GO:0016021	NULL	NULL	GO:0005575 (cellular_component)	NULL	NULL	GO:0016020 (membrane)|GO:0016021 (integral component of membrane)	NULL	NULL
MYZPE13164_G006_v1.0_000021300	390	348	355	160	254	350.955	310.808	335.075	209.423	251.71	2221	6.03289	5.63371	6.22758	3.7174	4.54091	0.522682	0.183526	0.00439947	0.160083	MYZPE13164_G006_v1.0_000021300.1	protein_coding	False	*-*	Zinc finger protein 26	IPR006578 (MADF domain)	GO:0046872|GO:0003676	PF10545	NULL	IPR006578	NULL	NULL	NULL	NULL	NULL	NULL	GO:0003674 (molecular_function)|GO:0043167 (ion binding)	NULL	NULL	GO:0003676 (nucleic acid binding)|GO:0046872 (metal ion binding)
MYZPE13164_G006_v1.0_000116970	171	116	78	44	44	153.88	103.603	73.6222	57.5914	43.6033	2078	2.82722	2.00713	1.46248	1.09264	0.840747	1.13244	0.397823	0.00441915	0.160303	MYZPE13164_G006_v1.0_000116970.1	protein_coding	False	NULL	Unknown protein	NULL	NULL	NULL	NULL	NULL	NULL	NULL	NULL	NULL	NULL	NULL	NULL	NULL	NULL	NULL
MYZPE13164_G006_v1.0_000097880	153	134	112	52	74	137.682	119.679	105.714	68.0625	73.3329	2169	2.42349	2.22131	2.01186	1.23712	1.35466	0.773542	0.272111	0.00447267	0.161745	MYZPE13164_G006_v1.0_000097880.1	protein_coding	False	NULL	Unknown protein	IPR007087 (Zinc finger, C2H2)	NULL	NULL	NULL	IPR007087	NULL	GO:0046872	NULL	NULL	NULL	NULL	GO:0043167 (ion binding)	NULL	NULL	GO:0046872 (metal ion binding)
MYZPE13164_G006_v1.0_000094230	142	167	111	25	82	127.784	149.152	104.77	32.7224	81.2608	1176	4.14849	5.10591	3.67752	1.09699	2.76863	1.14204	0.40307	0.00460641	0.165627	MYZPE13164_G006_v1.0_000094230.1	protein_coding	False	***	AMP deaminase 1	NULL	NULL	NULL	NULL	NULL	NULL	NULL	NULL	NULL	NULL	NULL	NULL	NULL	NULL	NULL
MYZPE13164_G006_v1.0_000143730	285	235	237	76	169	256.467	209.885	223.698	99.476	167.476	1912	5.12114	4.4192	4.82948	2.05113	3.50959	0.775572	0.273742	0.0046082	0.165627	MYZPE13164_G006_v1.0_000143730.1	protein_coding	False	***	Neuropeptide Y receptor type 2	IPR000276 (G protein-coupled receptor, rhodopsin-like), IPR017452 (GPCR, rhodopsin-like, 7TM)	GO:0016021|GO:0004930|GO:0007186|GO:0004983|GO:0007218|GO:0016020	PF00001	IPR000276|IPR000611	IPR017452	NULL	GO:0004983|GO:0016021|GO:0004930|GO:0007186	NULL	Reactome: REACT_14797	GO:0005575 (cellular_component)	GO:0007165 (signal transduction)	GO:0003674 (molecular_function)|GO:0004871 (signal transducer activity)	GO:0016020 (membrane)|GO:0016021 (integral component of membrane)	GO:0008150 (biological_process)|GO:0009987 (cellular process)|GO:0044699 (single-organism process)|GO:0044763 (single-organism cellular process)|GO:0050794 (regulation of cellular process)	GO:0003674 (molecular_function)
MYZPE13164_G006_v1.0_000171250	2070	1205	1210	548	910	1862.76	1076.22	1142.09	717.274	901.796	2090	34.0278	20.7303	22.5569	13.5301	17.2883	0.748078	0.265089	0.00477276	0.170499	MYZPE13164_G006_v1.0_000171250.1	protein_coding	False	***	Osiris 3-like protein	IPR012464 (Protein of unknown function DUF1676)	GO:0016020|GO:0016021	PF07898	IPR012464	NULL	NULL	NULL	NULL	NULL	GO:0005575 (cellular_component)	NULL	NULL	GO:0016020 (membrane)|GO:0016021 (integral component of membrane)	NULL	NULL
MYZPE13164_G006_v1.0_000185300	205	117	181	45	94	184.476	104.496	170.841	58.9003	93.1526	1329	5.29954	3.16537	5.30632	1.74725	2.80841	1.00237	0.355189	0.00477156	0.170499	MYZPE13164_G006_v1.0_000185300.1	protein_coding	False	***	Zona pellucida domain-containing protein	IPR001507 (Zona pellucida domain)	GO:0016020|GO:0016021	PF00100	NULL	IPR001507	NULL	NULL	NULL	NULL	GO:0005575 (cellular_component)	NULL	NULL	GO:0016020 (membrane)|GO:0016021 (integral component of membrane)	NULL	NULL
MYZPE13164_G006_v1.0_000064730	660	614	514	184	421	593.924	548.38	485.151	240.837	417.205	1491	15.2081	14.8066	13.4315	6.36808	11.2115	0.716626	0.254157	0.00480807	0.17124	MYZPE13164_G006_v1.0_000064730.1	protein_coding	False	***	Sugar transporter 2	IPR005828 (Major facilitator, sugar transporter-like), IPR020846 (Major facilitator superfamily domain)	GO:0022857|GO:0016020|GO:0016021|GO:0008643|GO:0055085	PF00083	IPR005828	IPR020846	IPR005829	GO:0022857|GO:0055085|GO:0005215|GO:0016021	NULL	NULL	GO:0005575 (cellular_component)	GO:0006810 (transport)|GO:0008150 (biological_process)|GO:0055085 (transmembrane transport)	GO:0003674 (molecular_function)|GO:0022857 (transmembrane transporter activity)	GO:0016020 (membrane)|GO:0016021 (integral component of membrane)	GO:0006810 (transport)|GO:0044765 (single-organism transport)|GO:0055085 (transmembrane transport)	GO:0003674 (molecular_function)
MYZPE13164_G006_v1.0_000034000	1506	1606	1432	742	1157	1355.23	1434.36	1351.63	971.2	1146.57	1453	35.6097	39.7415	38.3987	26.3516	31.6174	0.380915	0.135209	0.00484392	0.171996	MYZPE13164_G006_v1.0_000034000.1	protein_coding	False	***	ACYPI003440 protein	NULL	NULL	NULL	NULL	NULL	NULL	NULL	NULL	NULL	NULL	NULL	NULL	NULL	NULL	NULL
MYZPE13164_G006_v1.0_000069460	517	384	362	168	275	465.24	342.961	341.682	219.894	272.521	3499	5.0764	3.94595	4.03092	2.47761	3.12066	0.6355	0.226266	0.00497504	0.175872	MYZPE13164_G006_v1.0_000069460.1	protein_coding	False	NULL	Unknown protein	NULL	NULL	NULL	NULL	NULL	NULL	NULL	NULL	NULL	NULL	NULL	NULL	NULL	NULL	NULL
MYZPE13164_G006_v1.0_000193530	245	214	187	68	142	220.472	191.129	176.504	89.0048	140.72	1881	4.47493	4.09062	3.8734	1.86547	2.99749	0.761482	0.27117	0.00498301	0.175872	MYZPE13164_G006_v1.0_000193530.1	protein_coding	False	***	Facilitated trehalose transporter Tret1	IPR005828 (Major facilitator, sugar transporter-like), IPR020846 (Major facilitator superfamily domain)	GO:0016021|GO:0005215|GO:0055085|GO:0022891|GO:0006810|GO:0016020|GO:0022857	PF00083	IPR005828	IPR020846	IPR005829	GO:0022857|GO:0055085|GO:0005215|GO:0016021	NULL	NULL	GO:0005575 (cellular_component)	GO:0006810 (transport)|GO:0055085 (transmembrane transport)	GO:0003674 (molecular_function)|GO:0022857 (transmembrane transporter activity)	GO:0016020 (membrane)|GO:0016021 (integral component of membrane)	GO:0006810 (transport)|GO:0055085 (transmembrane transport)	GO:0003674 (molecular_function)
MYZPE13164_G006_v1.0_000152700	3210	2393	2311	1253	1781	2888.63	2137.25	2181.29	1640.05	1764.94	4667	23.6307	18.4361	19.2931	13.8542	15.1525	0.496587	0.176924	0.00500386	0.176079	MYZPE13164_G006_v1.0_000152700.1	protein_coding	False	***	Rho GTPase-activating protein 20	IPR000159 (Ras-associating (RA) domain), IPR000219 (Dbl homology (DH) domain), IPR008936 (Rho GTPase activation protein), IPR011993 (PH domain-like), IPR029071 (Ubiquitin-related domain)	GO:0007165	PF00788|PF00620	NULL	IPR011993|IPR000159|IPR008936|IPR000219|IPR000198|IPR029071	NULL	GO:0035023|GO:0007165|GO:0005089	NULL	Reactome: REACT_11044	NULL	GO:0007165 (signal transduction)|GO:0008150 (biological_process)	GO:0003674 (molecular_function)	NULL	GO:0008150 (biological_process)|GO:0009987 (cellular process)|GO:0044699 (single-organism process)|GO:0044763 (single-organism cellular process)|GO:0050794 (regulation of cellular process)|GO:0050789 (regulation of biological process)|GO:0065007 (biological regulation)	GO:0003674 (molecular_function)
MYZPE13164_G006_v1.0_000000740	1284	1051	1057	455	827	1155.45	938.677	997.675	595.547	819.544	2500	17.6455	15.1156	16.4731	9.3916	13.1348	0.540248	0.192585	0.00502793	0.176398	MYZPE13164_G006_v1.0_000000740.1	protein_coding	False	NULL	Unknown protein	NULL	NULL	NULL	NULL	NULL	NULL	NULL	NULL	NULL	NULL	NULL	NULL	NULL	NULL	NULL
MYZPE13164_G006_v1.0_000007450	4357	4742	4316	2324	3472	3920.8	4235.21	4073.76	3041.87	3440.7	5399	27.7258	31.58	31.1464	22.2122	25.5343	0.330262	0.117922	0.00509936	0.177669	MYZPE13164_G006_v1.0_000007450.1	protein_coding	False	***	Trehalose-6-phosphate synthase 1	IPR001830 (Glycosyl transferase, family 20), IPR006379 (HAD-superfamily hydrolase, subfamily IIB), IPR023214 (HAD-like domain)	GO:0005992|GO:0003824	PF00982|PF02358	IPR003337|IPR006379	IPR001830|IPR023214	NULL	GO:0005992|GO:0003824	NULL	Reactome: REACT_17015	NULL	GO:0005975 (carbohydrate metabolic process)|GO:0008150 (biological_process)|GO:0009058 (biosynthetic process)	GO:0003674 (molecular_function)	NULL	GO:0009058 (biosynthetic process)|GO:0044237 (cellular metabolic process)|GO:0044238 (primary metabolic process)|GO:0044249 (cellular biosynthetic process)|GO:0044710 (single-organism metabolic process)|GO:0044763 (single-organism cellular process)|GO:0071704 (organic substance metabolic process)|GO:1901576 (organic substance biosynthetic process)	GO:0003824 (catalytic activity)
MYZPE13164_G006_v1.0_000154310	151	174	159	110	612	135.883	155.404	150.076	143.978	606.483	2205	2.35276	2.83729	2.80949	2.57426	11.0205	-1.3536	0.48342	0.00510951	0.177669	MYZPE13164_G006_v1.0_000154310.1	protein_coding	False	NULL	Unknown protein	NULL	NULL	NULL	NULL	NULL	NULL	NULL	NULL	NULL	NULL	NULL	NULL	NULL	NULL	NULL
MYZPE13164_G006_v1.0_000190850	1356	1086	1117	588	833	1220.24	969.937	1054.31	769.63	825.49	3831	12.1607	10.1925	11.3601	7.92015	8.63358	0.438676	0.156568	0.00508142	0.177669	MYZPE13164_G006_v1.0_000190850.1	protein_coding	False	*-*	Transcription factor GATA-3	IPR013088 (Zinc finger, NHR/GATA-type), IPR029521 (Transcription factor GATA-3)	GO:0006355|GO:0003700|GO:0030097|GO:0005634|GO:0043565|GO:0008270	PF00320	IPR029521	IPR000679|IPR013088	NULL	GO:0000976|GO:0006355|GO:0045582|GO:0005634|GO:0003700|GO:0043565|GO:0008270	NULL	NULL	GO:0005634 (nucleus)	GO:0002376 (immune system process)|GO:0007155 (cell adhesion)|GO:0008150 (biological_process)|GO:0009058 (biosynthetic process)|GO:0030154 (cell differentiation)|GO:0034641 (cellular nitrogen compound metabolic process)|GO:0048856 (anatomical structure development)	GO:0001071 (nucleic acid binding transcription factor activity)|GO:0003674 (molecular_function)|GO:0003677 (DNA binding)|GO:0043167 (ion binding)	GO:0005634 (nucleus)	GO:0006355 (regulation of transcription, DNA-templated)|GO:0008150 (biological_process)|GO:0044699 (single-organism process)|GO:0050789 (regulation of biological process)|GO:0050794 (regulation of cellular process)|GO:0065007 (biological regulation)	GO:0003676 (nucleic acid binding)|GO:0003677 (DNA binding)|GO:0003674 (molecular_function)|GO:0008270 (zinc ion binding)
MYZPE13164_G006_v1.0_000014240	2792	2319	2480	1100	1893	2512.48	2071.16	2340.81	1439.78	1875.93	3773	25.4237	22.0993	25.6097	15.0444	19.9215	0.476319	0.170242	0.00514361	0.178327	MYZPE13164_G006_v1.0_000014240.1	protein_coding	False	*-*	Bric a brac 1, isoform D	IPR009057 (Homeodomain-like), IPR011333 (SKP1/BTB/POZ domain), IPR011989 (Armadillo-like helical)	GO:0003677	PF00651|PF05225	NULL	IPR009057|IPR000210|IPR011333|IPR011989|IPR007889	NULL	GO:0005515|GO:0003677	NULL	NULL	NULL	NULL	GO:0003674 (molecular_function)|GO:0003677 (DNA binding)	NULL	NULL	GO:0003677 (DNA binding)|GO:0005515 (protein binding)
MYZPE13164_G006_v1.0_000054610	2621	2123	2173	1068	1696	2358.6	1896.11	2051.04	1397.9	1680.71	2110	42.677	36.1769	40.1252	26.119	31.9155	0.448518	0.160432	0.00517898	0.179025	MYZPE13164_G006_v1.0_000054610.1	protein_coding	False	***	Enhancer of split mgamma protein, putative	IPR003650 (Orange domain), IPR011598 (Myc-type, basic helix-loop-helix (bHLH) domain)	GO:0006351|GO:0006355|GO:0005634|GO:0046983|GO:0003677	PF07527|PF00010	NULL	IPR011598|IPR003650	NULL	GO:0006355|GO:0003677|GO:0046983	NULL	NULL	GO:0005634 (nucleus)	GO:0008150 (biological_process)|GO:0009058 (biosynthetic process)|GO:0034641 (cellular nitrogen compound metabolic process)	GO:0003674 (molecular_function)|GO:0003677 (DNA binding)	GO:0005634 (nucleus)	GO:0006351 (transcription, DNA-templated)|GO:0006355 (regulation of transcription, DNA-templated)	GO:0003677 (DNA binding)|GO:0046983 (protein dimerization activity)
MYZPE13164_G006_v1.0_000016700	1034	1148	1337	353	831	930.481	1025.31	1261.96	462.04	823.508	4373	8.12364	9.43901	11.9122	4.16546	7.54536	0.73615	0.264063	0.00530711	0.181321	MYZPE13164_G006_v1.0_000016700.1	protein_coding	False	*-*	Plexin A4, B	IPR013783 (Immunoglobulin-like fold), IPR014756 (Immunoglobulin E-set), IPR031148 (Plexin family)	GO:0016021|GO:0007165|GO:0071526|GO:0016020|GO:0017154	PF01833	IPR031148	IPR002909|IPR014756|IPR013783	NULL	GO:0071526|GO:0017154|GO:0005515	NULL	NULL	GO:0005575 (cellular_component)	GO:0007165 (signal transduction)	GO:0003674 (molecular_function)|GO:0004871 (signal transducer activity)	GO:0016020 (membrane)|GO:0016021 (integral component of membrane)	GO:0008150 (biological_process)|GO:0009987 (cellular process)|GO:0044699 (single-organism process)|GO:0044763 (single-organism cellular process)|GO:0050794 (regulation of cellular process)	GO:0005515 (protein binding)|GO:0003674 (molecular_function)
MYZPE13164_G006_v1.0_000022560	8124	7298	5283	2464	4866	7310.66	6518.04	4986.49	3225.12	4822.13	4068	68.6117	64.504	50.5987	31.2556	47.4952	0.64002	0.229438	0.00527884	0.181321	MYZPE13164_G006_v1.0_000022560.1	protein_coding	False	***	Peroxisome proliferator-activated receptor gamma coactivator-related protein	IPR001781 (Zinc finger, LIM-type), IPR001904 (Paxillin)	GO:0008270|GO:0007160|GO:0046872|GO:0005856	PF00412	IPR001904	IPR001781	NULL	GO:0005856|GO:0008270|GO:0007160	NULL	NULL	GO:0005856 (cytoskeleton)	GO:0007155 (cell adhesion)	GO:0043167 (ion binding)	GO:0043232 (intracellular non-membrane-bounded organelle)	GO:0008150 (biological_process)	GO:0008270 (zinc ion binding)|GO:0046872 (metal ion binding)
MYZPE13164_G006_v1.0_000050330	59	47	59	4	26	53.0932	41.977	55.6886	5.23558	25.7656	729	2.78057	2.31811	3.15329	0.28314	1.41613	1.65485	0.593552	0.00530268	0.181321	MYZPE13164_G006_v1.0_000050330.1	protein_coding	False	*-*	WD repeat-containing protein 47-like Protein	NULL	NULL	NULL	NULL	NULL	NULL	NULL	NULL	NULL	NULL	NULL	NULL	NULL	NULL	NULL
MYZPE13164_G006_v1.0_000076380	603	509	439	184	361	542.631	454.602	414.361	240.837	357.746	1711	12.1081	10.6963	9.99664	5.54927	8.37752	0.648248	0.232523	0.00530526	0.181321	MYZPE13164_G006_v1.0_000076380.1	protein_coding	False	***	Mitochondrial carrier protein	IPR018108 (Mitochondrial substrate/solute carrier), IPR023395 (Mitochondrial carrier domain)	GO:0016021|GO:0006810|GO:0016020	PF00153	NULL	IPR023395	IPR018108	NULL	NULL	NULL	GO:0005575 (cellular_component)	GO:0006810 (transport)	NULL	GO:0016020 (membrane)|GO:0016021 (integral component of membrane)	GO:0006810 (transport)	NULL
MYZPE13164_G006_v1.0_000145100	753	604	575	264	454	677.613	539.449	542.728	345.548	449.907	2443	10.5896	8.8895	9.17031	5.57633	7.37888	0.557501	0.200213	0.00536036	0.182609	MYZPE13164_G006_v1.0_000145100.1	protein_coding	False	***	Spatzle 4	IPR029034 (Cystine-knot cytokine)	NULL	PF16077	NULL	IPR029034|IPR032104	NULL	NULL	NULL	NULL	NULL	NULL	NULL	NULL	NULL	NULL
MYZPE13164_G006_v1.0_000040710	237	228	296	354	306	213.273	203.633	279.387	463.349	303.241	1452	5.60778	5.64589	7.94264	12.5807	8.36783	-0.720977	0.259447	0.0054544	0.185276	MYZPE13164_G006_v1.0_000040710.1	protein_coding	False	***	Macrophage migration inhibitory factor-like protein	IPR001398 (Macrophage migration inhibitory factor), IPR014347 (Tautomerase/MIF superfamily)	NULL	PF01187	IPR001398	IPR014347	NULL	NULL	NULL	NULL	NULL	NULL	NULL	NULL	NULL	NULL
MYZPE13164_G006_v1.0_000132900	1911	1661	1578	1492	2101	1719.68	1483.48	1489.43	1952.87	2082.06	3414	19.2312	17.4932	18.0087	22.5514	24.4355	-0.367427	0.132283	0.00547656	0.185493	MYZPE13164_G006_v1.0_000132900.1	protein_coding	False	***	Nose resistant to fluoxetine protein 6-like Protein	IPR002656 (Acyltransferase 3)	GO:0016747|GO:0016020|GO:0016021	PF01757	NULL	IPR002656	NULL	GO:0016747	NULL	NULL	GO:0005575 (cellular_component)	NULL	GO:0016746 (transferase activity, transferring acyl groups)	GO:0016020 (membrane)|GO:0016021 (integral component of membrane)	NULL	GO:0016740 (transferase activity)
MYZPE13164_G006_v1.0_000018370	91	71	69	12	42	81.8895	63.4121	65.1273	15.7067	41.6214	588	5.31708	4.34155	4.57205	1.05311	2.83616	1.26425	0.455628	0.00552469	0.186585	MYZPE13164_G006_v1.0_000018370.1	protein_coding	False	NULL	Unknown protein	NULL	NULL	NULL	NULL	NULL	NULL	NULL	NULL	NULL	NULL	NULL	NULL	NULL	NULL	NULL
MYZPE13164_G006_v1.0_000125210	593	494	411	166	344	533.632	441.205	387.932	217.277	340.899	3139	6.49042	5.65848	5.10141	2.72888	4.35136	0.698145	0.252138	0.0056245	0.188333	MYZPE13164_G006_v1.0_000125210.1	protein_coding	False	***	Mitochondrial carrier protein	IPR018108 (Mitochondrial substrate/solute carrier), IPR023395 (Mitochondrial carrier domain)	GO:0016020|GO:0006810|GO:0016021	PF00153	NULL	IPR023395	IPR018108	NULL	NULL	NULL	GO:0005575 (cellular_component)	GO:0006810 (transport)	NULL	GO:0016020 (membrane)|GO:0016021 (integral component of membrane)	GO:0006810 (transport)	NULL
MYZPE13164_G006_v1.0_000167730	4028	2873	2660	1443	2096	3624.74	2565.96	2510.7	1888.74	2077.1	4179	33.1151	24.7188	24.7998	17.8181	19.9149	0.548454	0.197975	0.00560012	0.188333	MYZPE13164_G006_v1.0_000167730.1	protein_coding	False	***	Zinc finger SWIM domain-containing protein	IPR007527 (Zinc finger, SWIM-type)	NULL	NULL	NULL	IPR007527	NULL	GO:0008270	NULL	NULL	NULL	NULL	GO:0043167 (ion binding)	NULL	NULL	GO:0008270 (zinc ion binding)
MYZPE13164_G006_v1.0_000180360	203	185	173	165	327	182.677	165.229	163.29	215.968	324.052	2573	2.7106	2.58521	2.61967	3.30912	5.04622	-0.669058	0.241574	0.00561289	0.188333	MYZPE13164_G006_v1.0_000180360.1	protein_coding	False	***	Glucose dehydrogenase (FAD, quinone)	IPR012132 (Glucose-methanol-choline oxidoreductase), IPR023753 (FAD/NAD(P)-binding domain)	GO:0016020|GO:0016614|GO:0055114|GO:0050660|GO:0016491|GO:0016021	PF00732|PF05199	IPR012132	IPR023753|IPR007867|IPR000172	NULL	GO:0016491|GO:0016614|GO:0055114|GO:0050660	EC:1.2.1.8+1.1.99.1	MetaCyc: PWY-3722|KEGG: 00260+1.2.1.8+1.1.99.1|UniPathway: UPA00529|MetaCyc: PWY-7494	GO:0005575 (cellular_component)	GO:0008150 (biological_process)	GO:0003674 (molecular_function)|GO:0016491 (oxidoreductase activity)|GO:0043167 (ion binding)	GO:0016020 (membrane)|GO:0016021 (integral component of membrane)	GO:0055114 (oxidation-reduction process)	GO:0003824 (catalytic activity)|GO:0000166 (nucleotide binding)|GO:0005488 (binding)
MYZPE13164_G006_v1.0_000051980	821	631	586	196	471	738.805	563.563	553.11	256.543	466.754	1848	15.2634	12.277	12.3548	5.47296	10.1199	0.770192	0.27826	0.00564204	0.188383	MYZPE13164_G006_v1.0_000051980.1	protein_coding	False	***	Palmitoyltransferase	IPR001594 (Zinc finger, DHHC-type, palmitoyltransferase)	GO:0016740|GO:0008270|GO:0016021|GO:0016746|GO:0016020|GO:0046872|GO:0019706	PF01529	NULL	IPR001594	NULL	GO:0008270	EC:2.3.1.22	KEGG: 00561+2.3.1.22|MetaCyc: PWY-7420	GO:0005575 (cellular_component)	NULL	GO:0003674 (molecular_function)|GO:0016746 (transferase activity, transferring acyl groups)|GO:0043167 (ion binding)	GO:0016020 (membrane)|GO:0016021 (integral component of membrane)	NULL	GO:0008270 (zinc ion binding)|GO:0016740 (transferase activity)|GO:0046872 (metal ion binding)
MYZPE13164_G006_v1.0_000183100	84	69	72	25	38	75.5903	61.6258	67.9589	32.7224	37.6574	2019	1.4294	1.22879	1.38943	0.638957	0.747318	0.95265	0.344298	0.00565856	0.1884	MYZPE13164_G006_v1.0_000183100.1	protein_coding	False	*-*	Leucine-rich repeat-containing protein 4B-like Protein	IPR000483 (Cysteine-rich flanking region, C-terminal), IPR001611 (Leucine-rich repeat), IPR003591 (Leucine-rich repeat, typical subtype), IPR013783 (Immunoglobulin-like fold), IPR032675 (Leucine-rich repeat domain, L domain-like)	GO:0016021|GO:0016020	PF07679|PF13855	NULL	IPR000483|IPR013098|IPR003599|IPR007110|IPR013783|IPR032675|IPR003598	IPR001611|IPR003591	GO:0005515	NULL	NULL	GO:0005575 (cellular_component)	NULL	GO:0003674 (molecular_function)	GO:0016020 (membrane)|GO:0016021 (integral component of membrane)	NULL	GO:0005515 (protein binding)
MYZPE13164_G006_v1.0_000167790	415	302	298	132	220	373.452	269.725	281.274	172.774	218.017	5541	2.57318	1.95967	2.0954	1.22929	1.5765	0.653341	0.236447	0.00572447	0.18952	MYZPE13164_G006_v1.0_000167790.1	protein_coding	False	NULL	Unknown protein	NULL	NULL	NULL	NULL	NULL	NULL	NULL	NULL	NULL	NULL	NULL	NULL	NULL	NULL	NULL
MYZPE13164_G006_v1.0_000186350	131	95	89	34	57	117.885	84.8471	84.0048	44.5024	56.4861	2600	1.73104	1.31375	1.33369	0.674798	0.870482	0.913158	0.330428	0.00571738	0.18952	MYZPE13164_G006_v1.0_000186350.1	protein_coding	False	*-*	Zinc finger protein, putative	NULL	GO:0003676|GO:0046872	PF00096	NULL	IPR015880|IPR007087|IPR013087	NULL	GO:0046872|GO:0003676	NULL	NULL	NULL	NULL	GO:0003674 (molecular_function)|GO:0043167 (ion binding)	NULL	NULL	GO:0003676 (nucleic acid binding)|GO:0046872 (metal ion binding)
MYZPE13164_G006_v1.0_000003410	762	887	905	321	621	685.712	792.204	854.206	420.155	615.402	802	32.643	39.7661	43.9657	20.6537	30.7451	0.582986	0.211197	0.00577323	0.189595	MYZPE13164_G006_v1.0_000003410.1	protein_coding	False	***	Mitochondrial import inner membrane translocase subunit Tim16	IPR005341 (Mitochondrial import inner membrane translocase subunit Tim16)	GO:0030150|GO:0005744	PF03656	IPR005341	NULL	NULL	GO:0005744|GO:0030150	NULL	NULL	GO:0005575 (cellular_component)|GO:0005622 (intracellular)|GO:0005623 (cell)|GO:0005737 (cytoplasm)|GO:0005739 (mitochondrion)|GO:0043226 (organelle)|GO:0043234 (protein complex)	GO:0006605 (protein targeting)|GO:0006810 (transport)|GO:0007005 (mitochondrion organization)|GO:0008150 (biological_process)|GO:0055085 (transmembrane transport)	NULL	GO:0005575 (cellular_component)|GO:0016020 (membrane)|GO:0032991 (macromolecular complex)|GO:0043226 (organelle)|GO:0043227 (membrane-bounded organelle)|GO:0043229 (intracellular organelle)|GO:0043231 (intracellular membrane-bounded organelle)|GO:0044424 (intracellular part)|GO:0044425 (membrane part)|GO:0044444 (cytoplasmic part)|GO:0044464 (cell part)	GO:0006810 (transport)|GO:0008150 (biological_process)|GO:0009987 (cellular process)|GO:0044765 (single-organism transport)|GO:0051179 (localization)|GO:0051234 (establishment of localization)|GO:0055085 (transmembrane transport)|GO:1902578 (single-organism localization)	NULL
MYZPE13164_G006_v1.0_000073000	1018	635	707	714	1464	916.083	567.136	667.319	934.551	1450.8	8220	4.25486	2.77757	3.3511	4.48223	7.07176	-0.735459	0.266443	0.00577512	0.189595	MYZPE13164_G006_v1.0_000073000.1	protein_coding	False	*-*	Brain chitinase and chia	IPR002557 (Chitin binding domain), IPR017853 (Glycoside hydrolase superfamily), IPR029070 (Chitinase insertion domain)	GO:0006032|GO:0006030|GO:0016798|GO:0016787|GO:0008061|GO:0005576|GO:0004553|GO:0008152|GO:0004568|GO:0005975	PF01607|PF00704	NULL	IPR017853|IPR001223|IPR002557|IPR029070|IPR011583|IPR013781	IPR001579	GO:0008061|GO:0005975|GO:0006030|GO:0004568|GO:0004553|GO:0005576|GO:0006032	EC:3.2.1.14	MetaCyc: PWY-6902|KEGG: 00520+3.2.1.14	GO:0005576 (extracellular region)	GO:0005975 (carbohydrate metabolic process)|GO:0008150 (biological_process)|GO:0009056 (catabolic process)	GO:0003674 (molecular_function)|GO:0016798 (hydrolase activity, acting on glycosyl bonds)	GO:0005576 (extracellular region)	GO:0044238 (primary metabolic process)|GO:0071704 (organic substance metabolic process)|GO:0006807 (nitrogen compound metabolic process)|GO:0043170 (macromolecule metabolic process)|GO:0008152 (metabolic process)	GO:0003824 (catalytic activity)|GO:0097367 (carbohydrate derivative binding)
MYZPE13164_G006_v1.0_000110970	5	6	4	13	21	4.49942	5.35877	3.7755	17.0156	20.8107	3177	0.0540707	0.0679044	0.0490549	0.211152	0.262458	-2.0595	0.745653	0.00574459	0.189595	MYZPE13164_G006_v1.0_000110970.1	protein_coding	False	NULL	Unknown protein	NULL	NULL	NULL	NULL	NULL	NULL	NULL	NULL	NULL	NULL	NULL	NULL	NULL	NULL	NULL
MYZPE13164_G006_v1.0_000081440	1694	1442	1236	1298	1951	1524.4	1287.89	1166.63	1698.95	1933.41	3168	18.3712	16.3661	15.201	21.1426	24.4529	-0.453893	0.164968	0.00593412	0.194272	MYZPE13164_G006_v1.0_000081440.1	protein_coding	False	***	ATP-binding cassette sub-family G member 1	IPR003439 (ABC transporter-like), IPR013525 (ABC-2 type transporter), IPR027417 (P-loop containing nucleoside triphosphate hydrolase)	GO:0016020|GO:0016887|GO:0005524	PF01061|PF00005	NULL	IPR003439|IPR013525|IPR003593|IPR027417	IPR017871	GO:0016887|GO:0016020|GO:0005524	NULL	NULL	GO:0005575 (cellular_component)	NULL	GO:0003674 (molecular_function)|GO:0016887 (ATPase activity)|GO:0043167 (ion binding)	GO:0016020 (membrane)	NULL	GO:0005524 (ATP binding)|GO:0003824 (catalytic activity)
MYZPE13164_G006_v1.0_000031050	2933	3007	2764	2349	3667	2639.36	2685.63	2608.87	3074.59	3633.94	3053	33.0061	35.4136	35.2737	39.7031	47.6916	-0.343551	0.125388	0.00614568	0.198981	MYZPE13164_G006_v1.0_000031050.1	protein_coding	False	***	Trehalase	IPR001661 (Glycoside hydrolase, family 37)	GO:0008152|GO:0003824|GO:0016787|GO:0005991|GO:0016798|GO:0004555	PF01204	IPR001661	IPR008928	IPR018232	GO:0005991|GO:0004555|GO:0003824	EC:3.2.1.28	KEGG: 00500+3.2.1.28	NULL	GO:0005975 (carbohydrate metabolic process)|GO:0008150 (biological_process)	GO:0003674 (molecular_function)|GO:0016798 (hydrolase activity, acting on glycosyl bonds)	NULL	GO:0044237 (cellular metabolic process)|GO:0044238 (primary metabolic process)|GO:0044710 (single-organism metabolic process)|GO:0044763 (single-organism cellular process)|GO:0071704 (organic substance metabolic process)|GO:0008152 (metabolic process)	GO:0003824 (catalytic activity)
MYZPE13164_G006_v1.0_000049720	334	346	321	99	236	300.562	309.022	302.984	129.581	233.872	2551	4.49827	4.87674	4.90269	2.00259	3.67333	0.734818	0.268097	0.00612786	0.198981	MYZPE13164_G006_v1.0_000049720.1	protein_coding	False	***	Glucose dehydrogenase (FAD, quinone)	IPR012132 (Glucose-methanol-choline oxidoreductase), IPR023753 (FAD/NAD(P)-binding domain)	GO:0016491|GO:0016021|GO:0016020|GO:0016614|GO:0055114|GO:0050660	PF05199|PF00732	IPR012132	IPR007867|IPR000172|IPR023753	NULL	GO:0055114|GO:0050660|GO:0016614|GO:0016491	EC:1.2.1.8+1.1.99.1	MetaCyc: PWY-7494|KEGG: 00260+1.2.1.8+1.1.99.1|UniPathway: UPA00529|MetaCyc: PWY-3722	GO:0005575 (cellular_component)	GO:0008150 (biological_process)	GO:0003674 (molecular_function)|GO:0016491 (oxidoreductase activity)|GO:0043167 (ion binding)	GO:0016020 (membrane)|GO:0016021 (integral component of membrane)	GO:0055114 (oxidation-reduction process)	GO:0003824 (catalytic activity)|GO:0000166 (nucleotide binding)|GO:0005488 (binding)
MYZPE13164_G006_v1.0_000130070	1010	612	884	269	550	908.884	546.594	834.385	352.093	545.042	2741	12.6597	8.02798	12.5656	5.06421	7.96731	0.764402	0.278961	0.00614067	0.198981	MYZPE13164_G006_v1.0_000130070.1	protein_coding	False	NULL	Unknown protein	NULL	NULL	NULL	NULL	NULL	NULL	NULL	NULL	NULL	NULL	NULL	NULL	NULL	NULL	NULL
MYZPE13164_G006_v1.0_000168820	676	438	439	146	340	608.322	391.19	414.361	191.099	336.935	2452	9.47187	6.4227	6.97563	3.07256	5.50575	0.831652	0.303415	0.00612571	0.198981	MYZPE13164_G006_v1.0_000168820.1	protein_coding	False	*-*	Replicase polyprotein 1a	IPR031941 (Domain of unknown function DUF4773)	NULL	PF15998	NULL	IPR031941	NULL	NULL	NULL	NULL	NULL	NULL	NULL	NULL	NULL	NULL
MYZPE13164_G006_v1.0_000119640	2443	2290	1921	1726	4551	2198.42	2045.26	1813.18	2259.15	4509.97	3405	24.6499	24.1814	21.9811	26.1572	53.0699	-0.745861	0.272655	0.00622773	0.201084	MYZPE13164_G006_v1.0_000119640.1	protein_coding	False	***	E3 ubiquitin-protein ligase RNF19A	IPR002867 (IBR domain), IPR013083 (Zinc finger, RING/FYVE/PHD-type), IPR031127 (E3 ubiquitin ligase RBR family)	GO:0008270|GO:0016567|GO:0004842|GO:0016874	PF01485	IPR031127	IPR002867|IPR001841|IPR013083	NULL	GO:0005515|GO:0016567|GO:0008270|GO:0004842	NULL	UniPathway: UPA00143	NULL	GO:0006464 (cellular protein modification process)	GO:0003674 (molecular_function)|GO:0016874 (ligase activity)|GO:0043167 (ion binding)	NULL	GO:0006464 (cellular protein modification process)	GO:0016740 (transferase activity)|GO:0005515 (protein binding)|GO:0008270 (zinc ion binding)|GO:0003824 (catalytic activity)
MYZPE13164_G006_v1.0_000015910	258	249	148	98	94	232.17	222.389	139.693	128.272	93.1526	1077	8.23026	8.3128	5.35409	4.69546	3.46554	0.845674	0.309793	0.00633718	0.20388	MYZPE13164_G006_v1.0_000015910.1	protein_coding	False	*-*	Cuticle protein 8	IPR000618 (Insect cuticle protein), IPR031311 (Chitin-binding type R&R consensus)	GO:0042302	PF00379	IPR000618	NULL	IPR031311	GO:0042302	NULL	NULL	NULL	NULL	GO:0005198 (structural molecule activity)	NULL	NULL	GO:0003674 (molecular_function)
MYZPE13164_G006_v1.0_000139050	239	145	185	77	100	215.072	129.503	174.617	100.785	99.0985	1345	6.10499	3.87623	5.35907	2.95418	2.95213	0.792398	0.290342	0.00634904	0.20388	MYZPE13164_G006_v1.0_000139050.1	protein_coding	False	*-*	CG42784	NULL	GO:0016021|GO:0016020	NULL	NULL	NULL	NULL	NULL	NULL	NULL	GO:0005575 (cellular_component)	NULL	NULL	GO:0016020 (membrane)|GO:0016021 (integral component of membrane)	NULL	NULL
MYZPE13164_G006_v1.0_000159710	67	68	65	18	36	60.2923	60.7327	61.3518	23.5601	35.6755	2262	1.01763	1.08089	1.11959	0.410627	0.631929	1.02012	0.373945	0.00637199	0.20406	MYZPE13164_G006_v1.0_000159710.1	protein_coding	False	*-*	Nk homeobox protein	IPR009057 (Homeodomain-like)	GO:0003677|GO:0043565|GO:0005634|GO:0006355	PF00046	NULL	IPR020479|IPR009057|IPR001356	IPR017970	GO:0006355|GO:0003677|GO:0043565	NULL	NULL	GO:0005634 (nucleus)	GO:0008150 (biological_process)|GO:0009058 (biosynthetic process)|GO:0034641 (cellular nitrogen compound metabolic process)	GO:0003677 (DNA binding)	GO:0005634 (nucleus)	GO:0006355 (regulation of transcription, DNA-templated)	GO:0003677 (DNA binding)
MYZPE13164_G006_v1.0_000170860	247	176	146	87	77	222.272	157.19	137.806	113.874	76.3058	2122	3.99909	2.98216	2.68069	2.11564	1.4408	0.866833	0.318763	0.00654072	0.208894	MYZPE13164_G006_v1.0_000170860.1	protein_coding	False	***	Nuclease harbi1-like protein	IPR027806 (Harbinger transposase-derived nuclease domain)	NULL	PF13359	NULL	IPR027806	NULL	NULL	NULL	NULL	NULL	NULL	NULL	NULL	NULL	NULL
MYZPE13164_G006_v1.0_000059380	887	492	413	779	2715	798.198	439.419	389.82	1019.63	2690.52	3814	7.9901	4.63819	4.21899	10.5396	28.2649	-1.77402	0.653942	0.00667149	0.212493	MYZPE13164_G006_v1.0_000059380.1	protein_coding	False	***	Matrix metalloproteinase-14	IPR021190 (Peptidase M10A), IPR024079 (Metallopeptidase, catalytic domain)	GO:0046872|GO:0004222|GO:0016787|GO:0008237|GO:0006508|GO:0008270|GO:0031012|GO:0005509|GO:0008233	PF01471|PF00045|PF00413	IPR016293|IPR021190	IPR024079|IPR006026|IPR001818|IPR002477|IPR000585	IPR018486|IPR018487	GO:0005509|GO:0008237|GO:0006508|GO:0004222|GO:0008270|GO:0031012	NULL	NULL	GO:0005575 (cellular_component)	GO:0008150 (biological_process)	GO:0003674 (molecular_function)|GO:0008233 (peptidase activity)|GO:0043167 (ion binding)	GO:0005575 (cellular_component)	GO:0006508 (proteolysis)	GO:0003824 (catalytic activity)|GO:0046872 (metal ion binding)|GO:0008270 (zinc ion binding)
MYZPE13164_G006_v1.0_000172810	661	522	531	228	408	594.824	466.213	501.197	298.428	404.322	2504	9.06936	7.49549	8.26228	4.6986	6.4697	0.563766	0.207963	0.00671016	0.213147	MYZPE13164_G006_v1.0_000172810.1	protein_coding	False	*-*	Zinc finger protein, putative	IPR001932 (PPM-type phosphatase domain)	GO:0046872|GO:0003676	PF13912|PF00096	NULL	IPR015880|IPR001932|IPR007087|IPR013087	NULL	GO:0003676|GO:0003824|GO:0046872	EC:3.1.3.16	KEGG: 04660+3.1.3.16	NULL	NULL	GO:0003674 (molecular_function)|GO:0043167 (ion binding)	NULL	NULL	GO:0003676 (nucleic acid binding)|GO:0003824 (catalytic activity)|GO:0046872 (metal ion binding)
MYZPE13164_G006_v1.0_000163470	215	211	200	214	257	193.475	188.45	188.775	280.103	254.683	2097	3.52249	3.61783	3.71596	5.26603	4.86623	-0.488961	0.180531	0.00675946	0.214135	MYZPE13164_G006_v1.0_000163470.1	protein_coding	False	***	XcpR protein	IPR027417 (P-loop containing nucleoside triphosphate hydrolase)	NULL	NULL	NULL	IPR027417	NULL	NULL	NULL	NULL	NULL	NULL	NULL	NULL	NULL	NULL
MYZPE13164_G006_v1.0_000001300	246	135	122	47	88	221.372	120.572	115.153	61.5181	87.2067	1242	6.80492	3.90819	3.82717	1.95274	2.81332	1.0292	0.380229	0.00679391	0.21453	MYZPE13164_G006_v1.0_000001300.1	protein_coding	False	NULL	Unknown protein	NULL	NULL	NULL	NULL	NULL	NULL	NULL	NULL	NULL	NULL	NULL	NULL	NULL	NULL	NULL
MYZPE13164_G006_v1.0_000041210	550	445	350	153	301	494.937	397.442	330.356	200.261	298.286	351	53.835	45.5844	38.8509	22.4933	34.05	0.705111	0.260566	0.00680844	0.21453	MYZPE13164_G006_v1.0_000041210.1	protein_coding	False	*-*	Cation-transporting ATPase	NULL	GO:0046872|GO:0006812|GO:0016787|GO:0005524|GO:0016020|GO:0016887|GO:0000166|GO:0016021	NULL	NULL	NULL	NULL	NULL	NULL	NULL	GO:0005575 (cellular_component)	GO:0006810 (transport)|GO:0008150 (biological_process)	GO:0003674 (molecular_function)|GO:0016887 (ATPase activity)|GO:0043167 (ion binding)	GO:0016020 (membrane)|GO:0016021 (integral component of membrane)	GO:0044765 (single-organism transport)	GO:0000166 (nucleotide binding)|GO:0005524 (ATP binding)|GO:0003824 (catalytic activity)|GO:0046872 (metal ion binding)
MYZPE13164_G006_v1.0_000158720	569	431	419	189	325	512.034	384.938	395.483	247.381	322.07	4520	4.32497	3.42849	3.61173	2.1577	2.85498	0.593947	0.219621	0.00684254	0.215028	MYZPE13164_G006_v1.0_000158720.1	protein_coding	False	*-*	MDS1 and EVI1 complex locus protein EVI1-like Protein	IPR030413 (Evi1/Prdm16)	GO:0006355|GO:0003676|GO:0046872	PF00096	IPR030413	IPR015880|IPR013087|IPR007087	NULL	GO:0006355|GO:0003676|GO:0046872	NULL	NULL	NULL	GO:0008150 (biological_process)|GO:0009058 (biosynthetic process)|GO:0034641 (cellular nitrogen compound metabolic process)	GO:0003674 (molecular_function)|GO:0043167 (ion binding)	NULL	GO:0006355 (regulation of transcription, DNA-templated)	GO:0003676 (nucleic acid binding)|GO:0046872 (metal ion binding)
MYZPE13164_G006_v1.0_000162730	1517	1440	1329	578	1093	1365.13	1286.1	1254.41	756.541	1083.15	2768	18.8291	18.7051	18.7068	10.7753	15.6788	0.498945	0.18478	0.00692944	0.217178	MYZPE13164_G006_v1.0_000162730.1	protein_coding	False	*-*	Chromobox protein 1	IPR016197 (Chromo domain-like)	GO:0005634	PF01393	NULL	IPR008251|IPR016197|IPR000953	NULL	GO:0005634	NULL	NULL	GO:0005634 (nucleus)	NULL	NULL	GO:0005634 (nucleus)	NULL	NULL
MYZPE13164_G006_v1.0_000121000	357	344	296	149	232	321.259	307.236	279.387	195.025	229.908	4549	2.69626	2.71898	2.53522	1.6902	2.02502	0.506448	0.187659	0.00695979	0.217549	MYZPE13164_G006_v1.0_000121000.1	protein_coding	False	*-*	Leucine-rich repeat-containing protein 24	IPR000483 (Cysteine-rich flanking region, C-terminal), IPR001611 (Leucine-rich repeat), IPR003591 (Leucine-rich repeat, typical subtype), IPR013783 (Immunoglobulin-like fold), IPR032675 (Leucine-rich repeat domain, L domain-like)	GO:0016021|GO:0016020	PF07679|PF13855	NULL	IPR013783|IPR003598|IPR032675|IPR003599|IPR007110|IPR013098|IPR000483	IPR003591|IPR001611	GO:0005515	NULL	NULL	GO:0005575 (cellular_component)	NULL	GO:0003674 (molecular_function)	GO:0016020 (membrane)|GO:0016021 (integral component of membrane)	NULL	GO:0005515 (protein binding)
MYZPE13164_G006_v1.0_000081500	901	825	723	386	600	810.796	736.83	682.421	505.233	594.591	3341	9.26526	8.87853	8.43143	5.96182	7.13071	0.432779	0.160679	0.00707177	0.220463	MYZPE13164_G006_v1.0_000081500.1	protein_coding	False	*-*	Zinc finger protein	NULL	GO:0003676|GO:0046872	NULL	NULL	IPR007087|IPR013087|IPR015880	NULL	GO:0003676|GO:0046872	NULL	NULL	NULL	NULL	GO:0003674 (molecular_function)|GO:0043167 (ion binding)	NULL	NULL	GO:0003676 (nucleic acid binding)|GO:0046872 (metal ion binding)
MYZPE13164_G006_v1.0_000119480	270	139	175	65	104	242.969	124.145	165.178	85.0782	103.062	4033	2.30009	1.23923	1.69063	0.831674	1.02391	0.912125	0.338894	0.00711364	0.221182	MYZPE13164_G006_v1.0_000119480.1	protein_coding	False	*-*	AT05180p	NULL	NULL	NULL	NULL	NULL	NULL	NULL	NULL	NULL	NULL	NULL	NULL	NULL	NULL	NULL
MYZPE13164_G006_v1.0_000190430	9760	6464	8294	7316	12909	8782.88	5773.18	7828.49	9575.87	12792.6	461	727.375	504.155	700.975	818.919	1111.86	-0.584045	0.217182	0.00716241	0.22211	MYZPE13164_G006_v1.0_000190430.1	protein_coding	False	NULL	Unknown protein	NULL	NULL	NULL	NULL	NULL	NULL	NULL	NULL	NULL	NULL	NULL	NULL	NULL	NULL	NULL
MYZPE13164_G006_v1.0_000183250	3587	2971	1646	2953	4544	3227.89	2653.48	1553.62	3865.17	4503.04	3603	34.204	29.6485	17.7994	42.2929	50.0763	-0.755569	0.281189	0.00720864	0.222956	MYZPE13164_G006_v1.0_000183250.1	protein_coding	False	***	Fatty acyl-CoA reductase 1	IPR013083 (Zinc finger, RING/FYVE/PHD-type), IPR016040 (NAD(P)-binding domain), IPR026055 (Fatty acyl-CoA reductase)	GO:0055114|GO:0080019	PF07993|PF03015|PF13920	IPR026055	IPR001841|IPR016040|IPR013120|IPR013083	NULL	GO:0080019|GO:0005515|GO:0008270	NULL	Reactome: REACT_22258	NULL	GO:0008150 (biological_process)	GO:0003674 (molecular_function)|GO:0016491 (oxidoreductase activity)|GO:0043167 (ion binding)	NULL	GO:0055114 (oxidation-reduction process)	GO:0005515 (protein binding)|GO:0008270 (zinc ion binding)|GO:0003824 (catalytic activity)
MYZPE13164_G006_v1.0_000185120	328	290	229	108	188	295.162	259.007	216.147	141.361	186.305	2909	3.87382	3.58441	3.06712	1.91579	2.56609	0.643146	0.239464	0.00723628	0.223223	MYZPE13164_G006_v1.0_000185120.1	protein_coding	False	***	Potassium voltage-gated channel subfamily D member 2	IPR011333 (SKP1/BTB/POZ domain), IPR021645 (Shal-type voltage-gated potassium channels, N-terminal), IPR024587 (Potassium channel, voltage dependent, Kv4, C-terminal), IPR027359 (Voltage-dependent channel, four helix bundle domain), IPR028325 (Voltage-gated potassium channel)	GO:0005216|GO:0016021|GO:0008076|GO:0005267|GO:0006810|GO:0071805|GO:0005249|GO:0016020|GO:0051260|GO:0005244|GO:0055085|GO:0006811|GO:0006813|GO:0034765	PF00520|PF11879|PF02214|PF11601	IPR003975|IPR028325|IPR003968	IPR005821|IPR003131|IPR011333|IPR000210|IPR021645|IPR027359|IPR024587	NULL	GO:0005216|GO:0008076|GO:0016020|GO:0005249|GO:0051260|GO:0055085|GO:0006811|GO:0006813|GO:0005515	NULL	NULL	GO:0005575 (cellular_component)|GO:0005623 (cell)|GO:0005886 (plasma membrane)|GO:0043234 (protein complex)	GO:0006461 (protein complex assembly)|GO:0006810 (transport)|GO:0008150 (biological_process)|GO:0055085 (transmembrane transport)	GO:0003674 (molecular_function)|GO:0022857 (transmembrane transporter activity)	GO:0005886 (plasma membrane)|GO:0016020 (membrane)|GO:0016021 (integral component of membrane)|GO:0031224 (intrinsic component of membrane)|GO:0032991 (macromolecular complex)|GO:0044425 (membrane part)|GO:0044464 (cell part)	GO:0006810 (transport)|GO:0044765 (single-organism transport)|GO:0050789 (regulation of biological process)|GO:0050794 (regulation of cellular process)|GO:0065007 (biological regulation)|GO:0008150 (biological_process)|GO:0009987 (cellular process)|GO:0055085 (transmembrane transport)|GO:0044763 (single-organism cellular process)	GO:0003674 (molecular_function)|GO:0005515 (protein binding)
MYZPE13164_G006_v1.0_000064760	283	246	113	219	518	254.667	219.709	106.658	286.648	513.33	2352	4.13389	3.76064	1.87189	4.8048	8.74481	-1.04758	0.391198	0.00740913	0.227957	MYZPE13164_G006_v1.0_000064760.1	protein_coding	False	***	Alpha-tocopherol transfer protein-like	IPR001071 (Cellular retinaldehyde binding/alpha-tocopherol transport), IPR011074 (CRAL/TRIO, N-terminal domain)	GO:0005215|GO:0005622|GO:0006810	PF00650	IPR001071	IPR011074|IPR001251	NULL	GO:0005622|GO:0005215|GO:0006810	NULL	NULL	GO:0005622 (intracellular)	GO:0006810 (transport)	GO:0003674 (molecular_function)	GO:0005622 (intracellular)	GO:0006810 (transport)	GO:0003674 (molecular_function)
MYZPE13164_G006_v1.0_000070110	3211	2625	2415	1241	2031	2889.53	2344.46	2279.46	1624.34	2012.69	1942	56.8068	48.6009	48.4515	32.9754	41.5259	0.461016	0.172973	0.00769292	0.23433	MYZPE13164_G006_v1.0_000070110.1	protein_coding	False	***	Yorkie like protein	IPR001202 (WW domain)	NULL	PF00397	NULL	IPR001202	NULL	GO:0005515	NULL	NULL	NULL	NULL	GO:0003674 (molecular_function)	NULL	NULL	GO:0005515 (protein binding)
MYZPE13164_G006_v1.0_000130420	795	641	580	288	475	715.408	572.495	547.447	376.962	470.718	1233	22.152	18.6921	18.3276	12.0531	15.2964	0.527064	0.197828	0.00771597	0.23433	MYZPE13164_G006_v1.0_000130420.1	protein_coding	False	***	Cyclic AMP-dependent transcription factor ATF-3	IPR000837 (AP-1 transcription factor), IPR004827 (Basic-leucine zipper domain)	GO:0006355|GO:0006357|GO:0003700|GO:0043565|GO:0003677	PF00170	IPR000837	IPR004827	NULL	GO:0003677|GO:0043565|GO:0003700|GO:0006357|GO:0006355	NULL	NULL	NULL	GO:0008150 (biological_process)|GO:0009058 (biosynthetic process)|GO:0034641 (cellular nitrogen compound metabolic process)	GO:0001071 (nucleic acid binding transcription factor activity)|GO:0003677 (DNA binding)	NULL	GO:0006355 (regulation of transcription, DNA-templated)	GO:0003677 (DNA binding)|GO:0003674 (molecular_function)
MYZPE13164_G006_v1.0_000133250	934	585	666	340	427	840.492	522.48	628.62	445.024	423.151	689	46.5733	30.5281	37.6612	25.4641	24.6075	0.613354	0.229949	0.00764521	0.23433	MYZPE13164_G006_v1.0_000133250.1	protein_coding	False	NULL	Unknown protein	NULL	NULL	NULL	NULL	NULL	NULL	NULL	NULL	NULL	NULL	NULL	NULL	NULL	NULL	NULL
MYZPE13164_G006_v1.0_000145530	26	30	17	32	60	23.397	26.7938	16.0459	41.8846	59.4591	2034	0.439169	0.530315	0.32564	0.811834	1.17127	-1.20333	0.451539	0.00769991	0.23433	MYZPE13164_G006_v1.0_000145530.1	protein_coding	False	***	Glucose dehydrogenase (FAD, quinone)	IPR012132 (Glucose-methanol-choline oxidoreductase), IPR023753 (FAD/NAD(P)-binding domain)	GO:0016491|GO:0016021|GO:0016614|GO:0016020|GO:0050660|GO:0055114	PF00732|PF05199	IPR012132	IPR023753|IPR000172|IPR007867	NULL	GO:0016614|GO:0050660|GO:0055114|GO:0016491	EC:1.2.1.8+1.1.99.1	UniPathway: UPA00529|KEGG: 00260+1.2.1.8+1.1.99.1|MetaCyc: PWY-7494|MetaCyc: PWY-3722	GO:0005575 (cellular_component)	GO:0008150 (biological_process)	GO:0003674 (molecular_function)|GO:0016491 (oxidoreductase activity)|GO:0043167 (ion binding)	GO:0016020 (membrane)|GO:0016021 (integral component of membrane)	GO:0055114 (oxidation-reduction process)	GO:0003824 (catalytic activity)|GO:0000166 (nucleotide binding)|GO:0005488 (binding)
MYZPE13164_G006_v1.0_000161600	937	545	505	219	407	843.192	486.755	476.656	286.648	403.331	4421	7.28163	4.43241	4.45052	2.55618	3.65538	0.801696	0.300837	0.00770135	0.23433	MYZPE13164_G006_v1.0_000161600.1	protein_coding	False	*-*	Serine protease	IPR001314 (Peptidase S1A, chymotrypsin family), IPR009003 (Peptidase S1, PA clan), IPR033116 (Serine proteases, trypsin family, serine active site)	GO:0008233|GO:0004252|GO:0006508	PF00089	IPR001314	IPR009003|IPR001254	IPR018114|IPR033116	GO:0004252|GO:0006508	NULL	NULL	NULL	GO:0008150 (biological_process)	GO:0003674 (molecular_function)|GO:0008233 (peptidase activity)	NULL	GO:0006508 (proteolysis)	GO:0003824 (catalytic activity)
MYZPE13164_G006_v1.0_000103820	53758	59260	36056	26571	22131	48376	52926.7	34032.3	34778.6	21931.5	1023	1805.41	2082.81	1373.22	1340.29	858.981	0.669949	0.251605	0.00775159	0.234805	MYZPE13164_G006_v1.0_000103820.1	protein_coding	False	***	ACYPI002011 protein	NULL	NULL	NULL	NULL	NULL	NULL	NULL	NULL	NULL	NULL	NULL	NULL	NULL	NULL	NULL
MYZPE13164_G006_v1.0_000149430	322	455	390	321	807	289.763	406.373	368.111	420.155	799.725	1921	5.75888	8.51624	7.91001	8.62275	16.6803	-0.784227	0.294867	0.00782334	0.236369	MYZPE13164_G006_v1.0_000149430.1	protein_coding	False	***	Alpha-tocopherol transfer protein-like	IPR001071 (Cellular retinaldehyde binding/alpha-tocopherol transport), IPR011074 (CRAL/TRIO, N-terminal domain)	GO:0006810|GO:0005622|GO:0005215	PF00650	IPR001071	IPR001251|IPR011074	NULL	GO:0006810|GO:0005215|GO:0005622	NULL	NULL	GO:0005622 (intracellular)	GO:0006810 (transport)	GO:0003674 (molecular_function)	GO:0005622 (intracellular)	GO:0006810 (transport)	GO:0003674 (molecular_function)
MYZPE13164_G006_v1.0_000118610	115	84	94	29	57	103.487	75.0227	88.7242	37.9579	56.4861	1317	3	2.29328	2.78088	1.13627	1.71849	0.902553	0.340429	0.00802002	0.241072	MYZPE13164_G006_v1.0_000118610.1	protein_coding	False	*-*	Juvenile hormone-inducible protein	IPR004119 (Protein of unknown function DUF227), IPR011009 (Protein kinase-like domain)	NULL	PF02958	IPR004119	IPR011009|IPR015897	NULL	NULL	NULL	NULL	NULL	NULL	NULL	NULL	NULL	NULL
MYZPE13164_G006_v1.0_000158320	52	52	39	45	127	46.794	46.4426	36.8111	58.9003	125.855	2281	0.783227	0.819675	0.666161	1.01802	2.21073	-1.10009	0.414841	0.0080057	0.241072	MYZPE13164_G006_v1.0_000158320.1	protein_coding	False	***	Cytochrome P450	IPR001128 (Cytochrome P450)	GO:0004497|GO:0046872|GO:0005506|GO:0020037|GO:0055114|GO:0016705|GO:0016020|GO:0016021|GO:0016491	PF00067	IPR001128|IPR002401	NULL	IPR017972	GO:0020037|GO:0055114|GO:0016705|GO:0005506	NULL	Reactome: REACT_13433	GO:0005575 (cellular_component)	GO:0008150 (biological_process)	GO:0003674 (molecular_function)|GO:0016491 (oxidoreductase activity)|GO:0043167 (ion binding)	GO:0016020 (membrane)|GO:0016021 (integral component of membrane)	GO:0055114 (oxidation-reduction process)	GO:0003824 (catalytic activity)|GO:0046914 (transition metal ion binding)|GO:0097159 (organic cyclic compound binding)|GO:1901363 (heterocyclic compound binding)|GO:0046872 (metal ion binding)
MYZPE13164_G006_v1.0_000034020	10810	12154	13853	12891	14073	9727.75	10855.1	13075.5	16873	13946.1	1582	234.762	276.234	341.175	420.483	353.214	-0.45776	0.172962	0.00813081	0.243006	MYZPE13164_G006_v1.0_000034020.1	protein_coding	False	***	ACYPI000294 protein	NULL	NULL	NULL	NULL	NULL	NULL	NULL	NULL	NULL	NULL	NULL	NULL	NULL	NULL	NULL
MYZPE13164_G006_v1.0_000035070	20	12	12	0	3	17.9977	10.7175	11.3265	0	2.97295	279	2.46283	1.54647	1.67578	0	0.426948	3.03511	1.14684	0.00813312	0.243006	MYZPE13164_G006_v1.0_000035070.1	protein_coding	False	NULL	Unknown protein	NULL	NULL	NULL	NULL	NULL	NULL	NULL	NULL	NULL	NULL	NULL	NULL	NULL	NULL	NULL
MYZPE13164_G006_v1.0_000075000	698	531	485	262	377	628.12	474.251	457.779	342.93	373.601	1686	14.2235	11.324	11.2079	8.01884	8.87855	0.536682	0.202832	0.00814637	0.243006	MYZPE13164_G006_v1.0_000075000.1	protein_coding	False	***	Homeobox protein	IPR003654 (OAR domain), IPR009057 (Homeodomain-like)	GO:0003677|GO:0043565|GO:0007275|GO:0005634|GO:0006355	PF03826|PF00046	NULL	IPR001356|IPR009057|IPR003654	IPR017970	GO:0006355|GO:0043565|GO:0003677	NULL	NULL	GO:0005634 (nucleus)	GO:0008150 (biological_process)|GO:0009058 (biosynthetic process)|GO:0034641 (cellular nitrogen compound metabolic process)	GO:0003677 (DNA binding)	GO:0005634 (nucleus)	GO:0006355 (regulation of transcription, DNA-templated)|GO:0008150 (biological_process)|GO:0044699 (single-organism process)	GO:0003677 (DNA binding)
MYZPE13164_G006_v1.0_000033230	4923	4321	4168	2010	3464	4430.13	3859.2	3934.07	2630.88	3432.77	1358	124.549	114.406	119.582	76.3773	101.283	0.42577	0.161177	0.00825078	0.244705	MYZPE13164_G006_v1.0_000033230.1	protein_coding	False	***	Electron transfer flavoprotein subunit beta-like Protein	IPR012255 (Electron transfer flavoprotein, beta subunit)	GO:0009055	PF01012	IPR012255	IPR014729|IPR014730	IPR000049	GO:0009055	NULL	Reactome: REACT_6305	NULL	NULL	GO:0003674 (molecular_function)	NULL	NULL	GO:0003674 (molecular_function)
MYZPE13164_G006_v1.0_000144190	1784	1748	1797	1015	1313	1605.39	1561.19	1696.14	1328.53	1301.16	3373	18.1714	18.6333	20.7573	15.5281	15.4563	0.302053	0.11437	0.00826578	0.244705	MYZPE13164_G006_v1.0_000144190.1	protein_coding	False	***	AP-2 complex subunit mu	IPR001392 (Clathrin adaptor, mu subunit), IPR028565 (Mu homology domain)	GO:0015031|GO:0006886|GO:0030131|GO:0008289|GO:0016192|GO:0006810	PF00928|PF01217	IPR001392	IPR011012|IPR028565|IPR022775	IPR018240	GO:0030131|GO:0006886|GO:0006810|GO:0016192	NULL	NULL	GO:0005575 (cellular_component)|GO:0005622 (intracellular)|GO:0005623 (cell)|GO:0005737 (cytoplasm)|GO:0043234 (protein complex)	GO:0006810 (transport)|GO:0008150 (biological_process)|GO:0016192 (vesicle-mediated transport)	GO:0008289 (lipid binding)	GO:0016020 (membrane)|GO:0032991 (macromolecular complex)|GO:0044425 (membrane part)|GO:0044444 (cytoplasmic part)	GO:0006810 (transport)|GO:0051179 (localization)|GO:0051234 (establishment of localization)	GO:0005488 (binding)
MYZPE13164_G006_v1.0_000158770	1041	751	861	294	636	936.78	670.739	812.675	384.815	630.266	3578	9.99585	7.54681	9.37567	4.24009	7.05789	0.6656	0.251918	0.00823848	0.244705	MYZPE13164_G006_v1.0_000158770.1	protein_coding	False	***	63 kDa sperm flagellar membrane protein	NULL	GO:0005509|GO:0031514|GO:0016020|GO:0016021	NULL	NULL	NULL	NULL	NULL	NULL	NULL	GO:0005575 (cellular_component)|GO:0005929 (cilium)	NULL	GO:0043167 (ion binding)	GO:0016020 (membrane)|GO:0016021 (integral component of membrane)|GO:0043226 (organelle)|GO:0044464 (cell part)	NULL	GO:0046872 (metal ion binding)
MYZPE13164_G006_v1.0_000050320	2780	2356	2249	1238	1841	2501.68	2104.21	2122.77	1620.41	1824.4	2808	34.014	30.1677	31.2056	22.7505	26.0324	0.380313	0.144106	0.00831192	0.245452	MYZPE13164_G006_v1.0_000050320.1	protein_coding	False	***	WD repeat-containing protein 47	IPR006595 (CTLH, C-terminal LisH motif), IPR015943 (WD40/YVTN repeat-like-containing domain)	NULL	PF00400	NULL	IPR017986|IPR006595|IPR015943	IPR001680	GO:0005515	NULL	NULL	NULL	NULL	GO:0003674 (molecular_function)	NULL	NULL	GO:0005515 (protein binding)
MYZPE13164_G006_v1.0_000043190	612	325	317	139	239	550.73	290.266	299.208	181.936	236.845	810	25.9583	14.4265	15.248	8.85519	11.7158	0.857925	0.32538	0.00837197	0.246606	MYZPE13164_G006_v1.0_000043190.1	protein_coding	False	NULL	Unknown protein	NULL	NULL	NULL	NULL	NULL	NULL	NULL	NULL	NULL	NULL	NULL	NULL	NULL	NULL	NULL
MYZPE13164_G006_v1.0_000107930	2337	2480	2452	848	1860	2103.03	2214.96	2314.38	1109.94	1843.23	2154	37.2754	41.3971	44.3521	20.3151	34.2867	0.580912	0.220496	0.00842426	0.247526	MYZPE13164_G006_v1.0_000107930.1	protein_coding	False	***	Ankyrin repeat domain-containing protein	IPR006034 (Asparaginase/glutaminase), IPR020683 (Ankyrin repeat-containing domain), IPR027473 (L-asparaginase, C-terminal domain), IPR027474 (L-asparaginase, N-terminal), IPR027475 (Asparaginase/glutaminase, active site 2)	GO:0004067|GO:0006520	PF12796|PF13637|PF00710	IPR006034	IPR027473|IPR027474|IPR020683	IPR027475|IPR002110	GO:0006520|GO:0005515	NULL	NULL	NULL	GO:0006520 (cellular amino acid metabolic process)	GO:0003674 (molecular_function)|GO:0016810 (hydrolase activity, acting on carbon-nitrogen (but not peptide) bonds)	NULL	GO:0006807 (nitrogen compound metabolic process)|GO:0044237 (cellular metabolic process)|GO:0044238 (primary metabolic process)|GO:0044710 (single-organism metabolic process)|GO:0044763 (single-organism cellular process)|GO:0071704 (organic substance metabolic process)	GO:0003824 (catalytic activity)|GO:0005515 (protein binding)
MYZPE13164_G006_v1.0_000169050	7253	8174	6931	1648	5449	6526.86	7300.42	6541.99	2157.06	5399.88	585	425.962	502.392	461.615	145.368	369.844	0.845125	0.321063	0.00848152	0.248587	MYZPE13164_G006_v1.0_000169050.1	protein_coding	False	***	ACYPI001095 protein	IPR000618 (Insect cuticle protein)	GO:0042302	PF00379	IPR000618	NULL	NULL	GO:0042302	NULL	NULL	NULL	NULL	GO:0005198 (structural molecule activity)	NULL	NULL	GO:0003674 (molecular_function)
MYZPE13164_G006_v1.0_000044130	2238	1806	1796	1034	1369	2013.94	1612.99	1695.2	1353.4	1356.66	1683	45.6862	38.5831	41.5778	31.7033	32.2981	0.388732	0.148004	0.00862701	0.252029	MYZPE13164_G006_v1.0_000044130.1	protein_coding	False	***	RNA-binding protein Musashi 1	IPR012677 (Nucleotide-binding alpha-beta plait domain)	GO:0003676|GO:0000166	PF00076	NULL	IPR000504|IPR012677	NULL	GO:0003676|GO:0000166	NULL	NULL	NULL	NULL	GO:0003674 (molecular_function)	NULL	NULL	GO:0000166 (nucleotide binding)|GO:0003676 (nucleic acid binding)
MYZPE13164_G006_v1.0_000092920	162	110	129	31	83	145.781	98.244	121.76	40.5757	82.2517	1323	4.20692	2.98949	3.799	1.20912	2.49102	0.974484	0.371461	0.00870618	0.252029	MYZPE13164_G006_v1.0_000092920.1	protein_coding	False	*-*	Retinal homeobox protein Rx	IPR009057 (Homeodomain-like)	GO:0005634|GO:0006355|GO:0003677|GO:0010906|GO:0043565|GO:0007420|GO:0022008|GO:0006351|GO:0007275	PF00046	NULL	IPR009057|IPR001356	IPR017970	GO:0006355|GO:0043565|GO:0003677	NULL	NULL	GO:0005634 (nucleus)	GO:0005975 (carbohydrate metabolic process)|GO:0008150 (biological_process)|GO:0009058 (biosynthetic process)|GO:0030154 (cell differentiation)|GO:0034641 (cellular nitrogen compound metabolic process)|GO:0044281 (small molecule metabolic process)|GO:0048856 (anatomical structure development)	GO:0003677 (DNA binding)	GO:0005634 (nucleus)	GO:0006351 (transcription, DNA-templated)|GO:0006355 (regulation of transcription, DNA-templated)|GO:0008150 (biological_process)|GO:0044699 (single-organism process)|GO:0031323 (regulation of cellular metabolic process)|GO:0080090 (regulation of primary metabolic process)|GO:0044763 (single-organism cellular process)	GO:0003677 (DNA binding)
MYZPE13164_G006_v1.0_000138520	1771	1302	1370	653	1062	1593.7	1162.85	1293.11	854.708	1052.43	5024	12.111	9.31805	10.6246	6.70705	8.39331	0.50027	0.190666	0.00869533	0.252029	MYZPE13164_G006_v1.0_000138520.1	protein_coding	False	***	Band 4.1-like protein 4	IPR000299 (FERM domain), IPR029071 (Ubiquitin-related domain)	GO:0005856	PF09380|PF00373|PF09379	NULL	IPR000299|IPR018980|IPR019749|IPR018979|IPR029071|IPR014352|IPR011993|IPR019748	IPR019747	GO:0005856	NULL	NULL	GO:0005856 (cytoskeleton)	NULL	NULL	GO:0043232 (intracellular non-membrane-bounded organelle)	NULL	NULL
MYZPE13164_G006_v1.0_000188850	1211	901	973	491	717	1089.76	804.708	918.389	642.667	710.536	3389	12.2767	9.5591	11.1862	7.47615	8.40051	0.469788	0.178958	0.00866161	0.252029	MYZPE13164_G006_v1.0_000188850.1	protein_coding	False	***	Transmembrane and TPR repeat-containing protein 2	IPR011990 (Tetratricopeptide-like helical domain), IPR013618 (Domain of unknown function DUF1736)	GO:0042802|GO:0016021|GO:0016020	PF08409|PF13432|PF13424|PF13181	NULL	IPR013026|IPR011990|IPR013618	IPR019734	GO:0005515	NULL	NULL	GO:0005575 (cellular_component)	NULL	GO:0003674 (molecular_function)	GO:0016020 (membrane)|GO:0016021 (integral component of membrane)	NULL	GO:0005515 (protein binding)
MYZPE13164_G006_v1.0_000197790	257	163	115	70	75	231.27	145.58	108.546	91.6226	74.3239	1672	5.28088	3.50522	2.67979	2.16038	1.78108	0.967577	0.36872	0.00868654	0.252029	MYZPE13164_G006_v1.0_000197790.1	protein_coding	False	***	ATP synthase subunit beta	IPR001616 (Alphaherpesvirus alkaline exonuclease), IPR011604 (Exonuclease, phage-type/RecB, C-terminal)	GO:0004527|GO:0090305|GO:0004518|GO:0003677	PF01771	IPR001616	IPR011604	NULL	GO:0003677|GO:0004518|GO:0004527	NULL	NULL	NULL	GO:0008150 (biological_process)|GO:0034641 (cellular nitrogen compound metabolic process)	GO:0003677 (DNA binding)|GO:0004518 (nuclease activity)	NULL	GO:0090304 (nucleic acid metabolic process)	GO:0003677 (DNA binding)|GO:0003824 (catalytic activity)
MYZPE13164_G006_v1.0_000088770	5669	4269	4204	2421	3215	5101.45	3812.76	3968.05	3168.83	3186.02	6084	32.013	25.229	26.9224	20.534	20.9821	0.434499	0.165725	0.0087466	0.252539	MYZPE13164_G006_v1.0_000088770.1	protein_coding	False	*-*	Tyrosine-protein phosphatase non-receptor type 13	IPR000299 (FERM domain), IPR029071 (Ubiquitin-related domain)	GO:0005856	PF00373|PF09380	NULL	IPR029071|IPR018980|IPR000299|IPR014352|IPR019749|IPR011993|IPR019748	NULL	GO:0005856	NULL	NULL	GO:0005856 (cytoskeleton)	NULL	NULL	GO:0043232 (intracellular non-membrane-bounded organelle)	NULL	NULL
MYZPE13164_G006_v1.0_000099440	472	504	341	213	270	424.746	450.136	321.861	278.795	267.566	3599	4.50578	5.03515	3.69158	3.05398	2.97879	0.547361	0.20888	0.00878132	0.252539	MYZPE13164_G006_v1.0_000099440.1	protein_coding	False	***	UDP-glucuronosyltransferase	IPR002213 (UDP-glucuronosyl/UDP-glucosyltransferase)	GO:0015020|GO:0008152|GO:0016020|GO:0016757|GO:0016021|GO:0016758|GO:0016740	PF00201	IPR002213	NULL	NULL	GO:0008152|GO:0016758	NULL	NULL	GO:0005575 (cellular_component)	GO:0008150 (biological_process)	GO:0003674 (molecular_function)|GO:0016757 (transferase activity, transferring glycosyl groups)	GO:0016020 (membrane)|GO:0016021 (integral component of membrane)	GO:0008152 (metabolic process)	GO:0016740 (transferase activity)
MYZPE13164_G006_v1.0_000164650	642	511	475	210	388	577.726	456.388	448.34	274.868	384.502	1243	17.7449	14.7813	14.8889	8.71799	12.3942	0.580008	0.221362	0.00878825	0.252539	MYZPE13164_G006_v1.0_000164650.1	protein_coding	False	***	Homeobox protein abdominal-A-like protein	IPR009057 (Homeodomain-like), IPR022132 (Homeobox protein)	GO:0005634|GO:0006355|GO:0003677|GO:0043565	PF12407|PF00046	IPR022132	IPR009057|IPR020479|IPR001356	IPR017970	GO:0006355|GO:0043565|GO:0003677	NULL	NULL	GO:0005634 (nucleus)	GO:0008150 (biological_process)|GO:0009058 (biosynthetic process)|GO:0034641 (cellular nitrogen compound metabolic process)	GO:0003677 (DNA binding)	GO:0005634 (nucleus)	GO:0006355 (regulation of transcription, DNA-templated)	GO:0003677 (DNA binding)
MYZPE13164_G006_v1.0_000068680	1415	921	973	489	717	1273.34	822.57	918.389	640.05	710.536	707	68.7617	46.8386	53.6208	35.6909	40.2678	0.572687	0.219168	0.00897501	0.256027	MYZPE13164_G006_v1.0_000068680.1	protein_coding	False	***	Histone H2B	IPR000558 (Histone H2B), IPR009072 (Histone-fold)	GO:0005634|GO:0005694|GO:0003677|GO:0000786|GO:0046982	PF00125	IPR000558	IPR007125|IPR009072	NULL	GO:0046982|GO:0000786|GO:0003677	NULL	NULL	GO:0005575 (cellular_component)|GO:0005622 (intracellular)|GO:0005623 (cell)|GO:0005634 (nucleus)|GO:0005694 (chromosome)|GO:0043226 (organelle)|GO:0043234 (protein complex)	NULL	GO:0003674 (molecular_function)|GO:0003677 (DNA binding)	GO:0005575 (cellular_component)|GO:0032991 (macromolecular complex)|GO:0043226 (organelle)|GO:0043229 (intracellular organelle)|GO:0043232 (intracellular non-membrane-bounded organelle)|GO:0044424 (intracellular part)|GO:0005634 (nucleus)	NULL	GO:0003677 (DNA binding)|GO:0046983 (protein dimerization activity)
MYZPE13164_G006_v1.0_000148930	2809	2532	2431	1415	1971	2527.78	2261.4	2294.56	1852.09	1953.23	1615	59.757	56.3709	58.6478	45.2118	48.4588	0.311167	0.119078	0.00897178	0.256027	MYZPE13164_G006_v1.0_000148930.1	protein_coding	False	***	Mitochondrial import receptor subunit TOM20-like protein	IPR002056 (Protein import receptor MAS20), IPR023392 (Mitochondrial outer membrane translocase complex, subunit Tom20 domain)	GO:0006886|GO:0005741|GO:0005739|GO:0005742|GO:0016021|GO:0016020|GO:0006605	PF02064	IPR022422|IPR002056	IPR023392	NULL	GO:0006886|GO:0005742|GO:0006605	NULL	NULL	GO:0005575 (cellular_component)|GO:0005622 (intracellular)|GO:0005623 (cell)|GO:0005737 (cytoplasm)|GO:0005739 (mitochondrion)|GO:0043226 (organelle)|GO:0043234 (protein complex)	GO:0006605 (protein targeting)|GO:0006810 (transport)|GO:0008150 (biological_process)	NULL	GO:0043231 (intracellular membrane-bounded organelle)|GO:0044444 (cytoplasmic part)|GO:0005575 (cellular_component)|GO:0016020 (membrane)|GO:0043226 (organelle)|GO:0043227 (membrane-bounded organelle)|GO:0043229 (intracellular organelle)|GO:0044424 (intracellular part)|GO:0044464 (cell part)|GO:0032991 (macromolecular complex)|GO:0044425 (membrane part)|GO:0016021 (integral component of membrane)	GO:0006810 (transport)|GO:0051179 (localization)|GO:0051234 (establishment of localization)	NULL
MYZPE13164_G006_v1.0_000169350	929	698	756	379	552	835.993	623.403	713.569	496.071	547.024	4344	7.34743	5.77736	6.78065	4.50212	5.04554	0.472706	0.180834	0.00894807	0.256027	MYZPE13164_G006_v1.0_000169350.1	protein_coding	False	*-*	Protein prickle	IPR001781 (Zinc finger, LIM-type), IPR010442 (PET domain)	GO:0007275|GO:0007164|GO:0001738|GO:0005886|GO:0005737|GO:0045185|GO:0009948|GO:0008270|GO:0001736|GO:0046872|GO:0001737|GO:0045184|GO:0007163|GO:0016020|GO:0045746|GO:0008104|GO:1902669|GO:0042067|GO:0045773|GO:0005515|GO:0016348	PF06297|PF00412	NULL	IPR010442|IPR001781	NULL	GO:0008270	NULL	NULL	GO:0005575 (cellular_component)|GO:0005737 (cytoplasm)|GO:0005886 (plasma membrane)	GO:0000902 (cell morphogenesis)|GO:0007165 (signal transduction)|GO:0008150 (biological_process)|GO:0030154 (cell differentiation)|GO:0040007 (growth)|GO:0040011 (locomotion)|GO:0048856 (anatomical structure development)	GO:0003674 (molecular_function)|GO:0043167 (ion binding)	GO:0005737 (cytoplasm)|GO:0005886 (plasma membrane)|GO:0016020 (membrane)	GO:0008150 (biological_process)|GO:0044699 (single-organism process)|GO:0009987 (cellular process)|GO:0044763 (single-organism cellular process)|GO:0051179 (localization)|GO:0051234 (establishment of localization)|GO:0065007 (biological regulation)|GO:0050789 (regulation of biological process)|GO:0050794 (regulation of cellular process)	GO:0005515 (protein binding)|GO:0008270 (zinc ion binding)|GO:0046872 (metal ion binding)
MYZPE13164_G006_v1.0_000036810	1034	849	762	433	614	930.481	758.265	719.232	566.751	608.465	3404	10.4362	8.96772	8.72178	6.56397	7.16204	0.44929	0.17207	0.00902555	0.256225	MYZPE13164_G006_v1.0_000036810.1	protein_coding	False	*-*	Dual specificity phosphatase	IPR024950 (Dual specificity phosphatase), IPR029021 (Protein-tyrosine phosphatase-like)	GO:0016791|GO:0006470|GO:0003677|GO:0004725|GO:0016311|GO:0016787|GO:0008138|GO:0035335	PF00782	IPR024950	IPR000387|IPR029021|IPR020422|IPR000340	IPR016130	GO:0008138|GO:0006470|GO:0016791|GO:0016311|GO:0004725	NULL	NULL	NULL	GO:0006464 (cellular protein modification process)|GO:0008150 (biological_process)	GO:0003674 (molecular_function)|GO:0003677 (DNA binding)|GO:0016791 (phosphatase activity)	NULL	GO:0006464 (cellular protein modification process)|GO:0006796 (phosphate-containing compound metabolic process)	GO:0003677 (DNA binding)|GO:0003824 (catalytic activity)
MYZPE13164_G006_v1.0_000101720	851	592	624	276	477	765.802	528.732	588.977	361.255	472.7	4904	5.96195	4.34045	4.95763	2.9042	3.86212	0.588002	0.225162	0.00901554	0.256225	MYZPE13164_G006_v1.0_000101720.1	protein_coding	False	*-*	Transcription factor Sox-7	IPR009071 (High mobility group box domain)	NULL	PF00505	NULL	IPR009071	NULL	NULL	NULL	NULL	NULL	NULL	NULL	NULL	NULL	NULL
MYZPE13164_G006_v1.0_000155110	90	95	82	32	51	80.9896	84.8471	77.3977	41.8846	50.5402	1200	2.57674	2.84647	2.66239	1.37606	1.68751	0.803673	0.308111	0.00909711	0.257635	MYZPE13164_G006_v1.0_000155110.1	protein_coding	False	NULL	Unknown protein	NULL	NULL	NULL	NULL	NULL	NULL	NULL	NULL	NULL	NULL	NULL	NULL	NULL	NULL	NULL
MYZPE13164_G006_v1.0_000158940	9	3	3	8	36	8.09896	2.67938	2.83162	10.4712	35.6755	2155	0.143484	0.0500539	0.0542392	0.191563	0.663305	-2.35696	0.905562	0.00924781	0.261273	MYZPE13164_G006_v1.0_000158940.1	protein_coding	False	***	Brain chitinase and chia	IPR017853 (Glycoside hydrolase superfamily), IPR029070 (Chitinase insertion domain)	GO:0016021|GO:0005975|GO:0008152|GO:0004568|GO:0004553|GO:0016020|GO:0016787|GO:0016798|GO:0006032	PF00704	NULL	IPR029070|IPR011583|IPR013781|IPR001223|IPR017853	NULL	GO:0004553|GO:0006032|GO:0004568|GO:0005975	NULL	NULL	GO:0005575 (cellular_component)	GO:0005975 (carbohydrate metabolic process)|GO:0008150 (biological_process)|GO:0009056 (catabolic process)	GO:0003674 (molecular_function)|GO:0016798 (hydrolase activity, acting on glycosyl bonds)	GO:0016020 (membrane)|GO:0016021 (integral component of membrane)	GO:0044238 (primary metabolic process)|GO:0071704 (organic substance metabolic process)|GO:0006807 (nitrogen compound metabolic process)|GO:0008152 (metabolic process)|GO:0043170 (macromolecule metabolic process)	GO:0003824 (catalytic activity)
MYZPE13164_G006_v1.0_000046350	5771	4346	4098	2199	3378	5193.24	3881.53	3868	2878.26	3347.55	6846	28.9617	22.8253	23.3225	16.5751	19.5921	0.47058	0.180907	0.00928918	0.261341	MYZPE13164_G006_v1.0_000046350.1	protein_coding	False	*-*	Protein Shroom	IPR014799 (Apx/Shrm Domain 2), IPR027685 (Shroom family)	GO:0051015	PF08687	IPR027685	IPR014799	NULL	GO:0051015	NULL	NULL	NULL	NULL	GO:0003674 (molecular_function)|GO:0008092 (cytoskeletal protein binding)	NULL	NULL	GO:0005488 (binding)|GO:0005515 (protein binding)
MYZPE13164_G006_v1.0_000156000	503	487	430	165	351	452.642	434.953	405.866	215.968	347.836	3216	5.37355	5.44473	5.20945	2.6475	4.3336	0.607236	0.233461	0.00929468	0.261341	MYZPE13164_G006_v1.0_000156000.1	protein_coding	False	***	Voltage-gated potassium channel	IPR027359 (Voltage-dependent channel, four helix bundle domain), IPR028325 (Voltage-gated potassium channel)	GO:0005249|GO:0016020|GO:0006810|GO:0071805|GO:0005267|GO:0008076|GO:0005216|GO:0016021|GO:0034765|GO:0006813|GO:0055085|GO:0006811|GO:0051260|GO:0005244	PF00520	IPR015572|IPR003968|IPR003974|IPR028325	IPR027359|IPR005821	NULL	GO:0006811|GO:0055085|GO:0008076|GO:0005216|GO:0005249|GO:0016020|GO:0006813	NULL	NULL	GO:0005575 (cellular_component)|GO:0005623 (cell)|GO:0005886 (plasma membrane)|GO:0043234 (protein complex)	GO:0006461 (protein complex assembly)|GO:0006810 (transport)|GO:0008150 (biological_process)|GO:0055085 (transmembrane transport)	GO:0003674 (molecular_function)|GO:0022857 (transmembrane transporter activity)	GO:0005886 (plasma membrane)|GO:0016020 (membrane)|GO:0016021 (integral component of membrane)|GO:0031224 (intrinsic component of membrane)|GO:0032991 (macromolecular complex)|GO:0044425 (membrane part)|GO:0044464 (cell part)	GO:0006810 (transport)|GO:0044765 (single-organism transport)|GO:0050789 (regulation of biological process)|GO:0050794 (regulation of cellular process)|GO:0065007 (biological regulation)|GO:0008150 (biological_process)|GO:0009987 (cellular process)|GO:0055085 (transmembrane transport)|GO:0044763 (single-organism cellular process)	GO:0003674 (molecular_function)
MYZPE13164_G006_v1.0_000157310	1600	1285	1289	554	1045	1439.82	1147.67	1216.65	725.128	1035.58	2664	20.6346	17.3433	18.852	10.7311	15.5754	0.524539	0.201836	0.00935402	0.262381	MYZPE13164_G006_v1.0_000157310.1	protein_coding	False	***	Tyrosine kinase receptor, putative	IPR011009 (Protein kinase-like domain), IPR015919 (Cadherin-like)	GO:0004714|GO:0016310|GO:0005524|GO:0016301|GO:0016020|GO:0005509|GO:0004672|GO:0016740|GO:0004713|GO:0006468|GO:0016021|GO:0007156|GO:0018108	PF07714	NULL	IPR015919|IPR011009|IPR001245|IPR002126|IPR020635|IPR000719	IPR008266|IPR017441	GO:0004672|GO:0005509|GO:0016020|GO:0005524|GO:0007156|GO:0006468|GO:0004713	NULL	NULL	GO:0005575 (cellular_component)	GO:0006464 (cellular protein modification process)|GO:0007155 (cell adhesion)|GO:0008150 (biological_process)	GO:0003674 (molecular_function)|GO:0004871 (signal transducer activity)|GO:0016301 (kinase activity)|GO:0043167 (ion binding)	GO:0016020 (membrane)|GO:0016021 (integral component of membrane)	GO:0006468 (protein phosphorylation)|GO:0008150 (biological_process)|GO:0016310 (phosphorylation)|GO:0006464 (cellular protein modification process)	GO:0016301 (kinase activity)|GO:0016772 (transferase activity, transferring phosphorus-containing groups)|GO:0003674 (molecular_function)|GO:0046872 (metal ion binding)|GO:0005524 (ATP binding)|GO:0016740 (transferase activity)
MYZPE13164_G006_v1.0_000026730	322	319	263	148	200	289.763	284.908	248.239	193.716	198.197	654	16.9156	17.5379	15.6681	11.6776	12.1426	0.485021	0.186845	0.00943587	0.26309	MYZPE13164_G006_v1.0_000026730.1	protein_coding	False	***	Cation transport regulator-like protein 1	IPR006840 (ChaC-like protein), IPR013024 (Butirosin biosynthesis, BtrG-like)	NULL	PF04752	IPR006840	IPR013024	NULL	NULL	NULL	NULL	NULL	NULL	NULL	NULL	NULL	NULL
MYZPE13164_G006_v1.0_000044510	178	126	75	132	284	160.179	112.534	70.7905	172.774	281.44	2205	2.77345	2.05459	1.32523	3.08911	5.11408	-0.990102	0.381414	0.00943517	0.26309	MYZPE13164_G006_v1.0_000044510.1	protein_coding	False	***	Glucose dehydrogenase (FAD, quinone)	IPR012132 (Glucose-methanol-choline oxidoreductase), IPR023753 (FAD/NAD(P)-binding domain)	GO:0055114|GO:0050660|GO:0016614|GO:0016491	PF05199|PF00732	IPR012132	IPR007867|IPR000172|IPR023753	NULL	GO:0016491|GO:0050660|GO:0055114|GO:0016614	EC:1.2.1.8+1.1.99.1	KEGG: 00260+1.2.1.8+1.1.99.1|UniPathway: UPA00529|MetaCyc: PWY-7494|MetaCyc: PWY-3722	NULL	GO:0008150 (biological_process)	GO:0003674 (molecular_function)|GO:0016491 (oxidoreductase activity)|GO:0043167 (ion binding)	NULL	GO:0055114 (oxidation-reduction process)	GO:0003824 (catalytic activity)|GO:0000166 (nucleotide binding)|GO:0005488 (binding)
MYZPE13164_G006_v1.0_000076400	517	325	281	155	207	465.24	290.266	265.229	202.879	205.134	3402	5.22114	3.43489	3.21819	2.35107	2.41598	0.738105	0.284418	0.00945514	0.26309	MYZPE13164_G006_v1.0_000076400.1	protein_coding	False	*-*	DNA-binding protein D-ETS-4	IPR011991 (Winged helix-turn-helix DNA-binding domain)	GO:0043565|GO:0003677|GO:0006355|GO:0006357|GO:0005634|GO:0003700|GO:0008354|GO:0030154|GO:0000981	PF00178	NULL	IPR011991|IPR000418	NULL	GO:0003700|GO:0006355|GO:0043565	NULL	NULL	GO:0005634 (nucleus)	GO:0000003 (reproduction)|GO:0008150 (biological_process)|GO:0009058 (biosynthetic process)|GO:0030154 (cell differentiation)|GO:0034641 (cellular nitrogen compound metabolic process)|GO:0048870 (cell motility)	GO:0001071 (nucleic acid binding transcription factor activity)|GO:0003677 (DNA binding)	GO:0005634 (nucleus)	GO:0006355 (regulation of transcription, DNA-templated)|GO:0008150 (biological_process)|GO:0044699 (single-organism process)|GO:0044763 (single-organism cellular process)|GO:0051179 (localization)	GO:0003674 (molecular_function)|GO:0003677 (DNA binding)
MYZPE13164_G006_v1.0_000196200	1511	1168	1130	610	898	1359.73	1043.17	1066.58	798.426	889.904	3077	16.8712	13.6483	14.3084	10.2299	11.588	0.4534	0.174745	0.00946882	0.26309	MYZPE13164_G006_v1.0_000196200.1	protein_coding	False	*-*	Junctophilin-3	IPR003409 (MORN motif)	NULL	PF02493	NULL	NULL	IPR003409	NULL	NULL	NULL	NULL	NULL	NULL	NULL	NULL	NULL
MYZPE13164_G006_v1.0_000153920	953	719	743	381	562	857.59	642.159	701.298	498.689	556.933	1458	22.4566	17.7311	19.855	13.4845	15.3051	0.473953	0.182805	0.00952344	0.263983	MYZPE13164_G006_v1.0_000153920.1	protein_coding	False	***	LIM/homeobox protein Lhx9, putative	IPR001781 (Zinc finger, LIM-type), IPR009057 (Homeodomain-like)	GO:0046872|GO:0006355|GO:0005634|GO:0043565|GO:0003677|GO:0016740|GO:0008270	PF00412|PF00046	NULL	IPR001356|IPR009057|IPR001781	IPR017970	GO:0043565|GO:0003677|GO:0008270|GO:0006355	NULL	NULL	GO:0005634 (nucleus)	GO:0008150 (biological_process)|GO:0009058 (biosynthetic process)|GO:0034641 (cellular nitrogen compound metabolic process)	GO:0003674 (molecular_function)|GO:0003677 (DNA binding)|GO:0043167 (ion binding)	GO:0005634 (nucleus)	GO:0006355 (regulation of transcription, DNA-templated)	GO:0003677 (DNA binding)|GO:0008270 (zinc ion binding)|GO:0016740 (transferase activity)|GO:0046872 (metal ion binding)
MYZPE13164_G006_v1.0_000157050	443	412	411	208	305	398.649	367.969	387.932	272.25	302.25	1541	9.87667	9.61299	10.3915	6.96512	7.85878	0.419298	0.162012	0.00965173	0.26691	MYZPE13164_G006_v1.0_000157050.1	protein_coding	False	***	Torso-like protein	NULL	NULL	NULL	NULL	NULL	NULL	NULL	NULL	NULL	NULL	NULL	NULL	NULL	NULL	NULL
MYZPE13164_G006_v1.0_000098720	1718	1206	1429	599	1042	1546	1077.11	1348.8	784.028	1032.61	2527	23.3576	17.1595	22.0326	12.2318	16.3727	0.542224	0.209734	0.00972971	0.267806	MYZPE13164_G006_v1.0_000098720.1	protein_coding	False	*-*	Zona pellucida-like domain-containing protein-1	IPR001507 (Zona pellucida domain)	GO:0016020|GO:0016021	PF00100	NULL	IPR001507	NULL	NULL	NULL	NULL	GO:0005575 (cellular_component)	NULL	NULL	GO:0016020 (membrane)|GO:0016021 (integral component of membrane)	NULL	NULL
MYZPE13164_G006_v1.0_000133890	37	24	25	4	11	33.2957	21.4351	23.5968	5.23558	10.9008	441	2.88252	1.95676	2.20872	0.468047	0.990404	1.66018	0.641972	0.00970801	0.267806	MYZPE13164_G006_v1.0_000133890.1	protein_coding	False	*-*	Reverse transcriptase	IPR005135 (Endonuclease/exonuclease/phosphatase)	GO:0006278|GO:0003964	PF14529	NULL	IPR005135	NULL	NULL	NULL	NULL	NULL	GO:0006259 (DNA metabolic process)|GO:0008150 (biological_process)|GO:0009058 (biosynthetic process)	GO:0016779 (nucleotidyltransferase activity)	NULL	GO:0034645 (cellular macromolecule biosynthetic process)|GO:0034654 (nucleobase-containing compound biosynthetic process)|GO:0044260 (cellular macromolecule metabolic process)|GO:0090304 (nucleic acid metabolic process)	GO:0016772 (transferase activity, transferring phosphorus-containing groups)
MYZPE13164_G006_v1.0_000141700	119	137	149	48	85	107.086	122.358	140.637	62.827	84.2337	1980	2.06486	2.48782	2.93198	1.25096	1.70456	0.736939	0.285195	0.00976679	0.268199	MYZPE13164_G006_v1.0_000141700.1	protein_coding	False	***	Facilitated trehalose transporter Tret1	IPR005828 (Major facilitator, sugar transporter-like), IPR020846 (Major facilitator superfamily domain)	GO:0016020|GO:0022857|GO:0055085|GO:0005215|GO:0016021	PF00083	IPR005828	IPR020846	IPR005829	GO:0022857|GO:0005215|GO:0016021|GO:0055085	NULL	NULL	GO:0005575 (cellular_component)	GO:0055085 (transmembrane transport)	GO:0003674 (molecular_function)|GO:0022857 (transmembrane transporter activity)	GO:0016020 (membrane)|GO:0016021 (integral component of membrane)	GO:0055085 (transmembrane transport)	GO:0003674 (molecular_function)
MYZPE13164_G006_v1.0_000047360	173	112	77	44	51	155.68	100.03	72.6783	57.5914	50.5402	1952	3.04492	2.06301	1.53692	1.16316	1.03741	1.02132	0.395487	0.0098108	0.268779	MYZPE13164_G006_v1.0_000047360.1	protein_coding	False	NULL	Unknown protein	IPR032071 (Domain of unknown function DUF4806)	NULL	PF16064	NULL	IPR032071	NULL	NULL	NULL	NULL	NULL	NULL	NULL	NULL	NULL	NULL
MYZPE13164_G006_v1.0_000180140	66	54	13	51	186	59.3924	48.2289	12.2704	66.7536	184.323	1844	1.22968	1.05292	0.274677	1.42718	4.00507	-1.65348	0.641036	0.00989761	0.270527	MYZPE13164_G006_v1.0_000180140.1	protein_coding	False	***	Nose resistant to fluoxetine protein 6-like Protein	IPR002656 (Acyltransferase 3)	GO:0016021|GO:0016747|GO:0016020	PF01757	NULL	IPR002656	NULL	GO:0016747	NULL	NULL	GO:0005575 (cellular_component)	NULL	GO:0016746 (transferase activity, transferring acyl groups)	GO:0016020 (membrane)|GO:0016021 (integral component of membrane)	NULL	GO:0016740 (transferase activity)
MYZPE13164_G006_v1.0_000186630	21	5	18	16	86	18.8976	4.46564	16.9897	20.9423	85.2247	876	0.823616	0.205225	0.800586	0.942506	3.8981	-1.99005	0.773095	0.0100491	0.27403	MYZPE13164_G006_v1.0_000186630.1	protein_coding	False	NULL	Unknown protein	NULL	NULL	NULL	NULL	NULL	NULL	NULL	NULL	NULL	NULL	NULL	NULL	NULL	NULL	NULL
MYZPE13164_G006_v1.0_000082110	475	472	347	359	752	427.445	421.556	327.524	469.893	745.221	3320	4.91547	5.11173	4.07222	5.57987	8.99369	-0.633701	0.246376	0.0101088	0.274384	MYZPE13164_G006_v1.0_000082110.1	protein_coding	False	***	Alpha-tocopherol transfer protein-like	IPR001071 (Cellular retinaldehyde binding/alpha-tocopherol transport)	GO:0005622|GO:0005215|GO:0006810	PF00650	IPR001071	IPR001251	NULL	GO:0006810|GO:0005622|GO:0005215	NULL	NULL	GO:0005622 (intracellular)	GO:0006810 (transport)	GO:0003674 (molecular_function)	GO:0005622 (intracellular)	GO:0006810 (transport)	GO:0003674 (molecular_function)
MYZPE13164_G006_v1.0_000173150	4066	2515	1731	3514	9816	3658.93	2246.22	1633.85	4599.46	9727.51	1722	81.1229	52.5132	39.1655	105.302	226.339	-1.51129	0.587541	0.0101045	0.274384	MYZPE13164_G006_v1.0_000173150.1	protein_coding	False	***	Alpha-tocopherol transfer protein-like	IPR001071 (Cellular retinaldehyde binding/alpha-tocopherol transport), IPR011074 (CRAL/TRIO, N-terminal domain)	GO:0006810|GO:0005622|GO:0005215	PF00650	IPR001071	IPR001251|IPR011074	NULL	GO:0005215|GO:0005622|GO:0006810	NULL	NULL	GO:0005622 (intracellular)	GO:0006810 (transport)	GO:0003674 (molecular_function)	GO:0005622 (intracellular)	GO:0006810 (transport)	GO:0003674 (molecular_function)
MYZPE13164_G006_v1.0_000203270	114	102	83	29	61	102.587	91.099	78.3415	37.9579	60.4501	1524	2.56998	2.40646	2.12194	0.981931	1.58929	0.867806	0.338723	0.0104073	0.281837	MYZPE13164_G006_v1.0_000203270.1	protein_coding	False	NULL	Unknown protein	NULL	NULL	NULL	NULL	NULL	NULL	NULL	NULL	NULL	NULL	NULL	NULL	NULL	NULL	NULL
MYZPE13164_G006_v1.0_000054190	165	129	144	55	93	148.481	115.213	135.918	71.9892	92.1616	834	6.79716	5.56144	6.72723	3.40302	4.42767	0.690872	0.270235	0.0105712	0.285617	MYZPE13164_G006_v1.0_000054190.1	protein_coding	False	***	Peptidyl-prolyl cis-trans isomerase FKBP4	IPR011990 (Tetratricopeptide-like helical domain), IPR023566 (Peptidyl-prolyl cis-trans isomerase, FKBP-type)	GO:0016853	NULL	IPR023566	IPR011990|IPR013026	IPR019734	GO:0005515	NULL	NULL	NULL	NULL	GO:0003674 (molecular_function)|GO:0016853 (isomerase activity)	NULL	NULL	GO:0005515 (protein binding)|GO:0003824 (catalytic activity)
MYZPE13164_G006_v1.0_000074830	2959	2650	2655	1390	2156	2662.76	2366.79	2505.99	1819.36	2136.56	1761	57.7291	54.1066	58.7415	40.7309	48.6125	0.343845	0.134674	0.0106749	0.285823	MYZPE13164_G006_v1.0_000074830.1	protein_coding	False	***	4-coumarate--CoA ligase 3	IPR000873 (AMP-dependent synthetase/ligase), IPR025110 (AMP-binding enzyme C-terminal domain)	GO:0003824|GO:0016874|GO:0008152	PF00501|PF13193	NULL	IPR000873|IPR025110	IPR020845	GO:0003824|GO:0008152	NULL	NULL	NULL	GO:0008150 (biological_process)	GO:0003674 (molecular_function)|GO:0016874 (ligase activity)	NULL	GO:0008152 (metabolic process)	GO:0003824 (catalytic activity)
MYZPE13164_G006_v1.0_000087480	144	132	56	113	285	129.583	117.893	52.8569	147.905	282.431	2154	2.29682	2.20339	1.01294	2.70708	5.2536	-1.10602	0.432842	0.0106108	0.285823	MYZPE13164_G006_v1.0_000087480.1	protein_coding	False	***	Cytochrome p450	IPR001128 (Cytochrome P450)	GO:0005506|GO:0046872|GO:0004497|GO:0016491|GO:0016021|GO:0016020|GO:0016705|GO:0055114|GO:0020037	PF00067	IPR001128|IPR002401	NULL	IPR017972	GO:0016705|GO:0055114|GO:0020037|GO:0005506	NULL	Reactome: REACT_13433	GO:0005575 (cellular_component)	GO:0008150 (biological_process)	GO:0003674 (molecular_function)|GO:0016491 (oxidoreductase activity)|GO:0043167 (ion binding)	GO:0016020 (membrane)|GO:0016021 (integral component of membrane)	GO:0055114 (oxidation-reduction process)	GO:0003824 (catalytic activity)|GO:0046914 (transition metal ion binding)|GO:0097159 (organic cyclic compound binding)|GO:1901363 (heterocyclic compound binding)|GO:0046872 (metal ion binding)
MYZPE13164_G006_v1.0_000117610	24	27	22	7	5	21.5972	24.1144	20.7652	9.16226	4.95492	832	0.991054	1.16682	1.03024	0.434153	0.238619	1.68403	0.659582	0.0106747	0.285823	MYZPE13164_G006_v1.0_000117610.1	protein_coding	False	***	52 kDa repressor of the inhibitor of the protein kinase	IPR006612 (Zinc finger, C2CH-type)	GO:0016301|GO:0016310|GO:0003676	PF05485	NULL	IPR006612	NULL	GO:0003676	NULL	NULL	NULL	GO:0008150 (biological_process)	GO:0003674 (molecular_function)|GO:0016301 (kinase activity)	NULL	GO:0016310 (phosphorylation)	GO:0003676 (nucleic acid binding)|GO:0016301 (kinase activity)
MYZPE13164_G006_v1.0_000197310	1281	1544	1489	1217	1884	1152.75	1378.99	1405.43	1592.92	1867.02	2425	18.1488	22.8928	23.9234	25.8968	30.848	-0.399367	0.156423	0.0106761	0.285823	MYZPE13164_G006_v1.0_000197310.1	protein_coding	False	***	Major facilitator superfamily domain-containing protein 6	IPR020846 (Major facilitator superfamily domain), IPR024989 (Major facilitator superfamily associated domain)	GO:0016021|GO:0016020	PF12832	NULL	IPR020846|IPR024989	NULL	NULL	NULL	NULL	GO:0005575 (cellular_component)	NULL	NULL	GO:0016020 (membrane)|GO:0016021 (integral component of membrane)	NULL	NULL
MYZPE13164_G006_v1.0_000009740	574	435	488	201	359	516.534	388.51	460.61	263.088	355.764	1425	13.8391	10.9759	13.3427	7.27862	10.0032	0.552931	0.21692	0.0108028	0.288558	MYZPE13164_G006_v1.0_000009740.1	protein_coding	False	***	F-box/LRR-repeat protein 7	IPR001611 (Leucine-rich repeat), IPR001810 (F-box domain), IPR006553 (Leucine-rich repeat, cysteine-containing subtype), IPR032675 (Leucine-rich repeat domain, L domain-like)	NULL	PF12937|PF13516	NULL	IPR001810|IPR032675	IPR001611|IPR006553	GO:0005515	NULL	NULL	NULL	NULL	GO:0003674 (molecular_function)	NULL	NULL	GO:0005515 (protein binding)
MYZPE13164_G006_v1.0_000006320	45	36	21	2	14	40.4948	32.1526	19.8214	2.61779	13.8738	228	6.7809	5.67716	3.58859	0.452651	2.4381	1.85149	0.7268	0.0108513	0.288963	MYZPE13164_G006_v1.0_000006320.1	protein_coding	False	NULL	Unknown protein	NULL	NULL	NULL	NULL	NULL	NULL	NULL	NULL	NULL	NULL	NULL	NULL	NULL	NULL	NULL
MYZPE13164_G006_v1.0_000096990	1003	784	757	258	624	902.584	700.212	714.513	337.695	618.375	3354	10.2742	8.4046	8.79372	3.9694	7.3872	0.689055	0.27061	0.010887	0.288963	MYZPE13164_G006_v1.0_000096990.1	protein_coding	False	*-*	Lim homeobox protein	IPR001781 (Zinc finger, LIM-type), IPR009057 (Homeodomain-like)	GO:0046872|GO:0008270|GO:0003677|GO:0043565|GO:0005634|GO:0006355	PF00412|PF00046	NULL	IPR001356|IPR009057|IPR001781	IPR017970	GO:0043565|GO:0003677|GO:0008270|GO:0006355	NULL	NULL	GO:0005634 (nucleus)	GO:0008150 (biological_process)|GO:0009058 (biosynthetic process)|GO:0034641 (cellular nitrogen compound metabolic process)	GO:0003677 (DNA binding)|GO:0043167 (ion binding)	GO:0005634 (nucleus)	GO:0006355 (regulation of transcription, DNA-templated)	GO:0003677 (DNA binding)|GO:0008270 (zinc ion binding)|GO:0046872 (metal ion binding)
MYZPE13164_G006_v1.0_000154140	3020	2056	1471	761	1403	2717.65	1836.27	1388.44	996.069	1390.35	1631	63.6154	45.3245	35.1397	24.0768	34.1556	0.730625	0.286953	0.0108917	0.288963	MYZPE13164_G006_v1.0_000154140.1	protein_coding	False	***	ACYPI003073 protein	IPR000618 (Insect cuticle protein), IPR031311 (Chitin-binding type R&R consensus)	GO:0042302	PF00379	IPR000618	NULL	IPR031311	GO:0042302	NULL	NULL	NULL	NULL	GO:0005198 (structural molecule activity)	NULL	NULL	GO:0003674 (molecular_function)
MYZPE13164_G006_v1.0_000039120	79	59	53	24	27	71.0909	52.6945	50.0253	31.4135	26.7566	1239	2.19061	1.71216	1.66665	0.999558	0.865268	1.00122	0.393377	0.0109219	0.289111	MYZPE13164_G006_v1.0_000039120.1	protein_coding	False	***	Neuromedin-B receptor	IPR000276 (G protein-coupled receptor, rhodopsin-like), IPR017452 (GPCR, rhodopsin-like, 7TM)	GO:0016021|GO:0004930|GO:0007165|GO:0007186|GO:0004871|GO:0016020|GO:0008528	PF00001	IPR001556|IPR000276	IPR017452	NULL	GO:0008528|GO:0004930|GO:0007186|GO:0016021	NULL	Reactome: REACT_14797	GO:0005575 (cellular_component)	GO:0007165 (signal transduction)	GO:0003674 (molecular_function)|GO:0004871 (signal transducer activity)	GO:0016020 (membrane)|GO:0016021 (integral component of membrane)	GO:0008150 (biological_process)|GO:0009987 (cellular process)|GO:0044699 (single-organism process)|GO:0044763 (single-organism cellular process)|GO:0050794 (regulation of cellular process)	GO:0003674 (molecular_function)
MYZPE13164_G006_v1.0_000045890	1314	1263	1250	1046	1516	1182.45	1128.02	1179.84	1369.1	1502.33	2125	21.2445	21.3702	22.9187	25.4004	28.3269	-0.304317	0.11964	0.0109716	0.289772	MYZPE13164_G006_v1.0_000045890.1	protein_coding	False	***	AN1-type zinc finger protein 2B-like Protein	IPR000058 (Zinc finger, AN1-type)	GO:0008270|GO:0046872	PF01428	NULL	IPR000058	NULL	GO:0008270	NULL	NULL	NULL	NULL	GO:0043167 (ion binding)	NULL	NULL	GO:0008270 (zinc ion binding)|GO:0046872 (metal ion binding)
MYZPE13164_G006_v1.0_000201700	1001	834	736	398	619	900.785	744.868	694.691	520.94	613.42	1701	20.218	17.6289	16.8583	12.0739	14.4492	0.458309	0.180329	0.0110374	0.290857	MYZPE13164_G006_v1.0_000201700.1	protein_coding	False	***	Facilitated trehalose transporter Tret1	IPR005828 (Major facilitator, sugar transporter-like), IPR020846 (Major facilitator superfamily domain)	GO:0016020|GO:0022857|GO:0016021|GO:0055085|GO:0022891	PF00083	IPR003663|IPR005828	IPR020846	NULL	GO:0016020|GO:0022857|GO:0016021|GO:0022891|GO:0055085	NULL	Reactome: REACT_15518	GO:0005575 (cellular_component)	GO:0055085 (transmembrane transport)	GO:0003674 (molecular_function)|GO:0022857 (transmembrane transporter activity)	GO:0016020 (membrane)|GO:0016021 (integral component of membrane)	GO:0055085 (transmembrane transport)	GO:0003674 (molecular_function)
MYZPE13164_G006_v1.0_000180930	2002	1499	1323	752	1095	1801.57	1338.8	1248.75	984.289	1085.13	1353	50.8365	39.8353	38.098	28.6806	32.1347	0.49935	0.196541	0.0110634	0.290891	MYZPE13164_G006_v1.0_000180930.1	protein_coding	False	***	Forkhead box O	IPR011991 (Winged helix-turn-helix DNA-binding domain), IPR030456 (Fork head domain conserved site 2)	GO:0006351|GO:0005634|GO:0003700|GO:0006355|GO:0003677|GO:0043565	PF00250	NULL	IPR001766|IPR011991	IPR030456	GO:0043565|GO:0006355|GO:0003700	NULL	NULL	GO:0005634 (nucleus)	GO:0008150 (biological_process)|GO:0009058 (biosynthetic process)|GO:0034641 (cellular nitrogen compound metabolic process)	GO:0001071 (nucleic acid binding transcription factor activity)|GO:0003677 (DNA binding)	GO:0005634 (nucleus)	GO:0006351 (transcription, DNA-templated)|GO:0006355 (regulation of transcription, DNA-templated)	GO:0003677 (DNA binding)|GO:0003674 (molecular_function)
MYZPE13164_G006_v1.0_000011290	138	81	75	40	36	124.184	72.3433	70.7905	52.3558	35.6755	2505	1.8927	1.16263	1.16652	0.823987	0.570628	1.02788	0.404705	0.0110906	0.290956	MYZPE13164_G006_v1.0_000011290.1	protein_coding	False	***	Zinc finger MYM-type protein 1	IPR006580 (Zinc finger, TTF-type), IPR008906 (HAT, C-terminal dimerisation domain), IPR012337 (Ribonuclease H-like domain), IPR025398 (Domain of unknown function DUF4371)	GO:0003676|GO:0046983	PF14291|PF05699	NULL	IPR006580|IPR012337|IPR008906|IPR025398	NULL	GO:0046983|GO:0003676	NULL	NULL	NULL	NULL	GO:0003674 (molecular_function)	NULL	NULL	GO:0003676 (nucleic acid binding)|GO:0046983 (protein dimerization activity)
MYZPE13164_G006_v1.0_000006480	2094	1394	1393	750	1067	1884.36	1245.02	1314.82	981.671	1057.38	2736	26.2948	18.3194	19.8369	14.1453	15.4848	0.538791	0.212296	0.0111513	0.291895	MYZPE13164_G006_v1.0_000006480.1	protein_coding	False	*-*	Tyrosine kinase receptor Cad96Ca	IPR011009 (Protein kinase-like domain)	GO:0004713|GO:0018108|GO:0016310|GO:0006468|GO:0005524|GO:0016301|GO:0004672	PF07714	NULL	IPR000719|IPR001245|IPR011009|IPR020635	IPR008266|IPR017441	GO:0005524|GO:0004672|GO:0004713|GO:0006468	NULL	NULL	NULL	GO:0006464 (cellular protein modification process)|GO:0008150 (biological_process)	GO:0003674 (molecular_function)|GO:0016301 (kinase activity)|GO:0043167 (ion binding)	NULL	GO:0006468 (protein phosphorylation)|GO:0016310 (phosphorylation)|GO:0006464 (cellular protein modification process)	GO:0016301 (kinase activity)|GO:0016772 (transferase activity, transferring phosphorus-containing groups)|GO:0005524 (ATP binding)
MYZPE13164_G006_v1.0_000002010	257	282	232	140	137	231.27	251.862	218.979	183.245	135.765	1968	4.4866	5.15214	4.59306	3.67089	2.7641	0.560678	0.221343	0.0113065	0.293175	MYZPE13164_G006_v1.0_000002010.1	protein_coding	False	***	Thaumatin-like protein 1	IPR001938 (Thaumatin)	NULL	PF00314	IPR001938	NULL	NULL	NULL	NULL	NULL	NULL	NULL	NULL	NULL	NULL	NULL
MYZPE13164_G006_v1.0_000124580	26	11	22	16	105	23.397	9.8244	20.7652	20.9423	104.053	1404	0.636232	0.281702	0.610513	0.588059	2.96948	-1.80565	0.712479	0.0112665	0.293175	MYZPE13164_G006_v1.0_000124580.1	protein_coding	False	***	ACYPI007976 protein	NULL	NULL	NULL	NULL	NULL	NULL	NULL	NULL	NULL	NULL	NULL	NULL	NULL	NULL	NULL
MYZPE13164_G006_v1.0_000129730	122	70	71	33	37	109.786	62.5189	67.0151	43.1935	36.6664	882	4.75227	2.8536	3.13639	1.93069	1.66568	1.00368	0.396272	0.0113151	0.293175	MYZPE13164_G006_v1.0_000129730.1	protein_coding	False	NULL	Unknown protein	NULL	NULL	NULL	NULL	NULL	NULL	NULL	NULL	NULL	NULL	NULL	NULL	NULL	NULL	NULL
MYZPE13164_G006_v1.0_000189110	190	86	109	36	66	170.978	76.809	102.882	47.1202	65.405	1185	5.50864	2.60942	3.58383	1.56766	2.21148	1.0487	0.413949	0.0112961	0.293175	MYZPE13164_G006_v1.0_000189110.1	protein_coding	False	***	AGAP007738-PA	NULL	NULL	NULL	NULL	NULL	NULL	NULL	NULL	NULL	NULL	NULL	NULL	NULL	NULL	NULL
MYZPE13164_G006_v1.0_000204060	127	118	56	98	251	114.285	105.389	52.8569	128.272	248.737	2588	1.68597	1.63939	0.843069	1.95402	3.85095	-1.05606	0.417001	0.0113249	0.293175	MYZPE13164_G006_v1.0_000204060.1	protein_coding	False	***	Nose resistant to fluoxetine protein 6-like Protein	IPR002656 (Acyltransferase 3), IPR006621 (Nose resistant-to-fluoxetine protein, N-terminal)	GO:0016020|GO:0016747|GO:0016021	PF01757	NULL	IPR006621|IPR002656	NULL	GO:0016747	NULL	NULL	GO:0005575 (cellular_component)	NULL	GO:0016746 (transferase activity, transferring acyl groups)	GO:0016020 (membrane)|GO:0016021 (integral component of membrane)	NULL	GO:0016740 (transferase activity)
MYZPE13164_G006_v1.0_000128950	82	70	54	13	39	73.7906	62.5189	50.9692	17.0156	38.6484	528	5.33567	4.76681	3.98474	1.27051	2.93284	1.14159	0.45098	0.0113622	0.293495	MYZPE13164_G006_v1.0_000128950.1	protein_coding	False	NULL	Unknown protein	NULL	NULL	NULL	NULL	NULL	NULL	NULL	NULL	NULL	NULL	NULL	NULL	NULL	NULL	NULL
MYZPE13164_G006_v1.0_000009470	667	481	424	250	317	600.223	429.594	400.203	327.224	314.142	2208	10.3785	7.83267	7.48181	5.84264	5.70057	0.572562	0.226287	0.011398	0.293773	MYZPE13164_G006_v1.0_000009470.1	protein_coding	False	***	Techylectin-5B	IPR002181 (Fibrinogen, alpha/beta/gamma chain, C-terminal globular domain)	NULL	PF00147	NULL	IPR014716|IPR002181	NULL	NULL	NULL	NULL	NULL	NULL	NULL	NULL	NULL	NULL
MYZPE13164_G006_v1.0_000178380	70	67	54	65	112	62.9919	59.8395	50.9692	85.0782	110.99	1453	1.65517	1.65796	1.448	2.30843	3.06063	-0.764063	0.30261	0.0115728	0.297625	MYZPE13164_G006_v1.0_000178380.1	protein_coding	False	***	Protein takeout, putative	IPR010562 (Haemolymph juvenile hormone binding)	NULL	PF06585	IPR010562	NULL	NULL	NULL	NULL	NULL	NULL	NULL	NULL	NULL	NULL	NULL
MYZPE13164_G006_v1.0_000030020	506	382	400	216	276	455.342	341.175	377.55	282.721	273.512	3640	4.77594	3.77334	4.28152	3.06211	3.01069	0.49343	0.195502	0.0116058	0.297824	MYZPE13164_G006_v1.0_000030020.1	protein_coding	False	*-*	Zinc finger protein 84	NULL	GO:0003676|GO:0046872	PF00096	NULL	IPR015880|IPR013087|IPR007087	NULL	GO:0046872|GO:0003676	NULL	NULL	NULL	NULL	GO:0003674 (molecular_function)|GO:0043167 (ion binding)	NULL	NULL	GO:0003676 (nucleic acid binding)|GO:0046872 (metal ion binding)
MYZPE13164_G006_v1.0_000165230	1121	858	763	438	617	1008.77	766.303	720.176	573.296	611.438	1661	23.187	18.573	17.8976	13.6073	14.7494	0.489241	0.194069	0.0117035	0.299677	MYZPE13164_G006_v1.0_000165230.1	protein_coding	False	***	Potassium voltage-gated channel subfamily A member	IPR027359 (Voltage-dependent channel, four helix bundle domain), IPR028325 (Voltage-gated potassium channel)	GO:0006813|GO:0034765|GO:0006811|GO:0055085|GO:0051260|GO:0005244|GO:0005249|GO:0016020|GO:0006810|GO:0071805|GO:0008076|GO:0005267|GO:0005216|GO:0016021	PF00520|PF02214	IPR028325|IPR003968|IPR003972	IPR005821|IPR003131|IPR027359|IPR011333|IPR000210	NULL	GO:0008076|GO:0005216|GO:0005249|GO:0016020|GO:0055085|GO:0006811|GO:0051260|GO:0005515|GO:0006813	NULL	NULL	GO:0005575 (cellular_component)|GO:0005623 (cell)|GO:0005886 (plasma membrane)|GO:0043234 (protein complex)	GO:0006461 (protein complex assembly)|GO:0006810 (transport)|GO:0008150 (biological_process)|GO:0055085 (transmembrane transport)	GO:0003674 (molecular_function)|GO:0022857 (transmembrane transporter activity)	GO:0005886 (plasma membrane)|GO:0016020 (membrane)|GO:0016021 (integral component of membrane)|GO:0031224 (intrinsic component of membrane)|GO:0032991 (macromolecular complex)|GO:0044425 (membrane part)|GO:0044464 (cell part)	GO:0006810 (transport)|GO:0044765 (single-organism transport)|GO:0050789 (regulation of biological process)|GO:0050794 (regulation of cellular process)|GO:0065007 (biological regulation)|GO:0008150 (biological_process)|GO:0009987 (cellular process)|GO:0055085 (transmembrane transport)|GO:0044763 (single-organism cellular process)	GO:0003674 (molecular_function)|GO:0005515 (protein binding)
MYZPE13164_G006_v1.0_000015900	225	149	138	66	98	202.474	133.076	130.255	86.3871	97.1165	1863	4.14934	2.87566	2.88606	1.8281	2.08868	0.756685	0.300457	0.0117873	0.301047	MYZPE13164_G006_v1.0_000015900.1	protein_coding	False	*-*	Cuticle protein 19	IPR000618 (Insect cuticle protein), IPR031311 (Chitin-binding type R&R consensus)	GO:0042302	PF00379	IPR000618	NULL	IPR031311	GO:0042302	NULL	NULL	NULL	NULL	GO:0005198 (structural molecule activity)	NULL	NULL	GO:0003674 (molecular_function)
MYZPE13164_G006_v1.0_000068820	909	880	931	437	698	817.995	785.952	878.747	571.987	691.707	3393	9.20427	9.3253	10.6907	6.64608	8.16826	0.386692	0.153582	0.0118083	0.301047	MYZPE13164_G006_v1.0_000068820.1	protein_coding	False	***	Nuclear hormone receptor	IPR001723 (Nuclear hormone receptor), IPR013088 (Zinc finger, NHR/GATA-type)	GO:0046872|GO:0003700|GO:0005634|GO:0006355|GO:0003677|GO:0008270|GO:0043565|GO:0003707|GO:0030522|GO:0006351|GO:0043401|GO:0004879	PF00104|PF00105	IPR001723|IPR003068	IPR001628|IPR013088|IPR000536	NULL	GO:0003707|GO:0004879|GO:0043401|GO:0003677|GO:0008270|GO:0043565|GO:0005634|GO:0003700|GO:0006355	NULL	Reactome: REACT_71	GO:0005634 (nucleus)	GO:0007165 (signal transduction)|GO:0008150 (biological_process)|GO:0009058 (biosynthetic process)|GO:0034641 (cellular nitrogen compound metabolic process)	GO:0001071 (nucleic acid binding transcription factor activity)|GO:0003674 (molecular_function)|GO:0003677 (DNA binding)|GO:0004871 (signal transducer activity)|GO:0043167 (ion binding)	GO:0005634 (nucleus)	GO:0006351 (transcription, DNA-templated)|GO:0006355 (regulation of transcription, DNA-templated)|GO:0008150 (biological_process)|GO:0009987 (cellular process)|GO:0044699 (single-organism process)|GO:0044763 (single-organism cellular process)|GO:0050794 (regulation of cellular process)	GO:0003677 (DNA binding)|GO:0003674 (molecular_function)|GO:0008270 (zinc ion binding)|GO:0046872 (metal ion binding)
MYZPE13164_G006_v1.0_000034380	339	290	294	117	224	305.061	259.007	277.499	153.141	221.981	2716	4.28824	3.83912	4.21752	2.22292	3.27474	0.573627	0.228456	0.0120428	0.306361	MYZPE13164_G006_v1.0_000034380.1	protein_coding	False	***	5-hydroxytryptamine receptor 1	IPR000276 (G protein-coupled receptor, rhodopsin-like), IPR017452 (GPCR, rhodopsin-like, 7TM)	GO:0004871|GO:0016020|GO:0005886|GO:0016021|GO:0007186|GO:0071875|GO:0007165|GO:0004935|GO:0004930	PF00001	IPR000929|IPR000276	IPR017452	NULL	GO:0004930|GO:0004952|GO:0007186|GO:0016021|GO:0005887	NULL	Reactome: REACT_14797	GO:0005575 (cellular_component)|GO:0005623 (cell)|GO:0005886 (plasma membrane)	GO:0007165 (signal transduction)	GO:0003674 (molecular_function)|GO:0004871 (signal transducer activity)	GO:0005886 (plasma membrane)|GO:0016021 (integral component of membrane)|GO:0031224 (intrinsic component of membrane)|GO:0044425 (membrane part)|GO:0044464 (cell part)|GO:0016020 (membrane)	GO:0008150 (biological_process)|GO:0009987 (cellular process)|GO:0044699 (single-organism process)|GO:0044763 (single-organism cellular process)|GO:0050794 (regulation of cellular process)	GO:0003674 (molecular_function)
MYZPE13164_G006_v1.0_000024100	131	106	107	34	74	117.885	94.6715	100.995	44.5024	73.3329	2774	1.62246	1.37393	1.50285	0.632471	1.05921	0.812554	0.323854	0.0121068	0.306661	MYZPE13164_G006_v1.0_000024100.1	protein_coding	False	***	Octopamine receptor	IPR000276 (G protein-coupled receptor, rhodopsin-like), IPR017452 (GPCR, rhodopsin-like, 7TM)	GO:0004930|GO:0007165|GO:0016020|GO:0005886|GO:0004871|GO:0007186|GO:0004989|GO:0016021	PF00001	IPR002002|IPR000276	IPR017452	NULL	GO:0016021|GO:0004989|GO:0007186|GO:0004930	NULL	Reactome: REACT_14797	GO:0005575 (cellular_component)|GO:0005886 (plasma membrane)	GO:0007165 (signal transduction)	GO:0003674 (molecular_function)|GO:0004871 (signal transducer activity)	GO:0005886 (plasma membrane)|GO:0016020 (membrane)|GO:0016021 (integral component of membrane)	GO:0008150 (biological_process)|GO:0009987 (cellular process)|GO:0044699 (single-organism process)|GO:0044763 (single-organism cellular process)|GO:0050794 (regulation of cellular process)	GO:0003674 (molecular_function)
MYZPE13164_G006_v1.0_000138670	1539	1544	1316	845	1045	1384.92	1378.99	1242.14	1106.02	1035.58	2428	21.7771	22.8645	21.1177	17.9587	17.0894	0.319404	0.127285	0.0120951	0.306661	MYZPE13164_G006_v1.0_000138670.1	protein_coding	False	***	Hyperpolarization activated cyclic nucleotide-gated potassium channel	IPR003938 (Potassium channel, voltage-dependent, EAG/ELK/ERG)	GO:0055085|GO:0006811|GO:0006813|GO:0016021|GO:0005216|GO:0005249|GO:0016020|GO:0034220|GO:0006810|GO:0071805	PF08412|PF00027|PF00520	IPR003938	IPR005821|IPR000595|IPR014710|IPR018490|IPR013621	NULL	GO:0006811|GO:0055085|GO:0005216|GO:0005249|GO:0016020|GO:0006813	NULL	NULL	GO:0005575 (cellular_component)	GO:0006810 (transport)|GO:0008150 (biological_process)|GO:0055085 (transmembrane transport)	GO:0003674 (molecular_function)|GO:0022857 (transmembrane transporter activity)	GO:0016020 (membrane)|GO:0016021 (integral component of membrane)	GO:0006810 (transport)|GO:0044765 (single-organism transport)|GO:0055085 (transmembrane transport)|GO:0044763 (single-organism cellular process)	GO:0003674 (molecular_function)
MYZPE13164_G006_v1.0_000008470	2000	1665	1482	760	1288	1799.77	1487.06	1398.82	994.76	1276.39	1622	42.3632	36.9086	35.5989	24.1786	31.5299	0.458651	0.183149	0.0122708	0.3101	MYZPE13164_G006_v1.0_000008470.1	protein_coding	False	***	Innexin	IPR000990 (Innexin)	GO:0016021|GO:0006811|GO:0005921|GO:0006810|GO:0016020|GO:0030054|GO:0005886	PF00876	IPR000990	NULL	NULL	GO:0005921	NULL	NULL	GO:0005575 (cellular_component)|GO:0005886 (plasma membrane)	GO:0006810 (transport)|GO:0008150 (biological_process)	NULL	GO:0005886 (plasma membrane)|GO:0005575 (cellular_component)|GO:0016020 (membrane)|GO:0016021 (integral component of membrane)	GO:0006810 (transport)|GO:0044765 (single-organism transport)	NULL
MYZPE13164_G006_v1.0_000097490	238	192	233	96	146	214.173	171.48	219.923	125.654	144.684	2604	3.14011	2.65109	3.48622	1.90238	2.22623	0.574442	0.229525	0.0123236	0.3101	MYZPE13164_G006_v1.0_000097490.1	protein_coding	False	*-*	T-box transcription factor TBX20	IPR001699 (Transcription factor, T-box)	GO:0003700|GO:0005634|GO:0006355	PF00907	IPR001699	IPR008967	IPR018186	GO:0005634|GO:0003700|GO:0006355	NULL	NULL	GO:0005634 (nucleus)	GO:0008150 (biological_process)|GO:0009058 (biosynthetic process)|GO:0034641 (cellular nitrogen compound metabolic process)	GO:0001071 (nucleic acid binding transcription factor activity)	GO:0005634 (nucleus)	GO:0006355 (regulation of transcription, DNA-templated)	GO:0003674 (molecular_function)
MYZPE13164_G006_v1.0_000170350	238	200	171	95	123	214.173	178.626	161.402	124.345	121.891	2154	3.79613	3.33847	3.09307	2.27586	2.26734	0.586435	0.234296	0.0123159	0.3101	MYZPE13164_G006_v1.0_000170350.1	protein_coding	False	*-*	ArnC protein	NULL	NULL	NULL	NULL	NULL	NULL	NULL	NULL	NULL	NULL	NULL	NULL	NULL	NULL	NULL
MYZPE13164_G006_v1.0_000198320	247	206	208	119	105	222.272	183.984	196.326	155.758	104.053	2674	3.17355	2.76994	3.03069	2.29643	1.55914	0.637795	0.25491	0.0123481	0.3101	MYZPE13164_G006_v1.0_000198320.1	protein_coding	False	NULL	Unknown protein	NULL	NULL	NULL	NULL	NULL	NULL	NULL	NULL	NULL	NULL	NULL	NULL	NULL	NULL	NULL
MYZPE13164_G006_v1.0_000188140	543	421	403	206	317	488.637	376.007	380.381	269.632	314.142	1953	9.55228	7.75075	8.03975	5.44293	6.44488	0.505422	0.202108	0.0123929	0.310563	MYZPE13164_G006_v1.0_000188140.1	protein_coding	False	--*	Deformed	NULL	GO:0006355|GO:0003700|GO:0003677	NULL	NULL	NULL	NULL	NULL	NULL	NULL	NULL	GO:0008150 (biological_process)|GO:0009058 (biosynthetic process)|GO:0034641 (cellular nitrogen compound metabolic process)	GO:0001071 (nucleic acid binding transcription factor activity)|GO:0003677 (DNA binding)	NULL	GO:0006355 (regulation of transcription, DNA-templated)	GO:0003677 (DNA binding)|GO:0003674 (molecular_function)
MYZPE13164_G006_v1.0_000194030	83	108	81	94	139	74.6904	96.4578	76.4538	123.036	137.747	1841	1.54894	2.10928	1.71424	2.63477	2.99791	-0.661683	0.264706	0.0124302	0.310834	MYZPE13164_G006_v1.0_000194030.1	protein_coding	False	*-*	E3 SUMO-protein ligase PIAS1	IPR004181 (Zinc finger, MIZ-type), IPR023321 (PINIT domain), IPR027229 (E3 SUMO protein ligase)	GO:0008270|GO:0016874	PF14324|PF02891	IPR027229	IPR023321|IPR004181	NULL	GO:0008270|GO:0019789	EC:6.3.2.-	KEGG: 00261+6.3.2.-|KEGG: 00220+6.3.2.-|KEGG: 00380+6.3.2.-|UniPathway: UPA00886	NULL	NULL	GO:0003674 (molecular_function)|GO:0016874 (ligase activity)|GO:0043167 (ion binding)	NULL	NULL	GO:0008270 (zinc ion binding)|GO:0003824 (catalytic activity)|GO:0016740 (transferase activity)
MYZPE13164_G006_v1.0_000106360	1511	1341	1233	577	1054	1359.73	1197.68	1163.8	755.232	1044.5	4386	11.836	10.9932	10.953	6.78852	9.5418	0.461018	0.184514	0.0124703	0.311175	MYZPE13164_G006_v1.0_000106360.1	protein_coding	False	***	Serine/threonine-protein kinase 17A	IPR011009 (Protein kinase-like domain)	GO:0016310|GO:0006468|GO:0005524|GO:0016301|GO:0004672	PF00069	NULL	IPR011009|IPR000719	IPR008271	GO:0006468|GO:0005524|GO:0004672	NULL	NULL	NULL	GO:0006464 (cellular protein modification process)|GO:0008150 (biological_process)	GO:0003674 (molecular_function)|GO:0016301 (kinase activity)|GO:0043167 (ion binding)	NULL	GO:0006468 (protein phosphorylation)|GO:0016310 (phosphorylation)	GO:0016301 (kinase activity)|GO:0016772 (transferase activity, transferring phosphorus-containing groups)|GO:0005524 (ATP binding)
MYZPE13164_G006_v1.0_000164150	3819	3093	3009	1607	2497	3436.66	2762.44	2840.12	2103.39	2474.49	4640	28.2775	23.9677	25.2664	17.8717	21.3677	0.396021	0.158648	0.0125524	0.311899	MYZPE13164_G006_v1.0_000164150.1	protein_coding	False	***	Toll-like receptor	IPR000157 (Toll/interleukin-1 receptor homology (TIR) domain), IPR001611 (Leucine-rich repeat), IPR003591 (Leucine-rich repeat, typical subtype), IPR026906 (Leucine rich repeat 5), IPR032675 (Leucine-rich repeat domain, L domain-like)	GO:0016021|GO:0007165|GO:0016020	PF00560|PF13306|PF13855|PF01582	NULL	IPR032675|IPR000157	IPR001611|IPR003591|IPR026906	GO:0005515|GO:0007165	NULL	NULL	GO:0005575 (cellular_component)	GO:0007165 (signal transduction)	GO:0003674 (molecular_function)	GO:0016020 (membrane)|GO:0016021 (integral component of membrane)	GO:0008150 (biological_process)|GO:0009987 (cellular process)|GO:0044699 (single-organism process)|GO:0044763 (single-organism cellular process)|GO:0050794 (regulation of cellular process)	GO:0005515 (protein binding)
MYZPE13164_G006_v1.0_000172990	193	175	179	72	126	173.678	156.297	168.953	94.2404	124.864	2469	2.68563	2.54848	2.82469	1.5048	2.02632	0.593768	0.237825	0.0125368	0.311899	MYZPE13164_G006_v1.0_000172990.1	protein_coding	False	***	Required for meiotic nuclear division protein 1-like protein	IPR003734 (Domain of unknown function DUF155)	GO:0016021|GO:0016020	PF02582	NULL	IPR003734	NULL	NULL	NULL	NULL	GO:0005575 (cellular_component)	NULL	NULL	GO:0016020 (membrane)|GO:0016021 (integral component of membrane)	NULL	NULL
MYZPE13164_G006_v1.0_000171080	25356	18097	21901	10543	15647	22817.5	16162.9	20671.8	13799.7	15505.9	1904	457.534	341.746	448.164	285.736	326.304	0.440381	0.176615	0.012651	0.313686	MYZPE13164_G006_v1.0_000171080.1	protein_coding	False	***	Osiris 14-like protein	IPR012464 (Protein of unknown function DUF1676)	GO:0016020|GO:0016021	PF07898	IPR012464	NULL	NULL	NULL	NULL	NULL	GO:0005575 (cellular_component)	NULL	NULL	GO:0016020 (membrane)|GO:0016021 (integral component of membrane)	NULL	NULL
MYZPE13164_G006_v1.0_000073280	340	267	271	129	201	305.961	238.465	255.79	168.847	199.188	3739	3.12416	2.56755	2.82393	1.78034	2.13451	0.531926	0.213409	0.0126839	0.31384	MYZPE13164_G006_v1.0_000073280.1	protein_coding	False	*-*	Leucine-rich repeat-containing protein 24	IPR000483 (Cysteine-rich flanking region, C-terminal), IPR001611 (Leucine-rich repeat), IPR003591 (Leucine-rich repeat, typical subtype), IPR013783 (Immunoglobulin-like fold), IPR032675 (Leucine-rich repeat domain, L domain-like)	GO:0016021|GO:0016020	PF07679|PF13855	NULL	IPR013098|IPR000483|IPR032675|IPR003598|IPR013783|IPR007110|IPR003599	IPR001611|IPR003591	GO:0005515	NULL	NULL	GO:0005575 (cellular_component)	NULL	GO:0003674 (molecular_function)	GO:0016020 (membrane)|GO:0016021 (integral component of membrane)	NULL	GO:0005515 (protein binding)
MYZPE13164_G006_v1.0_000060130	390	349	320	191	223	350.955	311.702	302.04	249.999	220.99	2151	6.22922	5.83376	5.79628	4.58206	4.11645	0.452646	0.181948	0.0128544	0.31739	MYZPE13164_G006_v1.0_000060130.1	protein_coding	False	***	Deformed	IPR009057 (Homeodomain-like), IPR017995 (Homeobox protein, antennapedia type)	GO:0005634|GO:0003700|GO:0006355|GO:0003677|GO:0007275|GO:0043565	PF00046	IPR017995	IPR009057|IPR020479|IPR001356	IPR017970|IPR001827	GO:0003677|GO:0043565|GO:0003700|GO:0005634|GO:0006355	NULL	NULL	GO:0005634 (nucleus)	GO:0008150 (biological_process)|GO:0009058 (biosynthetic process)|GO:0034641 (cellular nitrogen compound metabolic process)	GO:0001071 (nucleic acid binding transcription factor activity)|GO:0003677 (DNA binding)	GO:0005634 (nucleus)	GO:0006355 (regulation of transcription, DNA-templated)|GO:0008150 (biological_process)|GO:0044699 (single-organism process)	GO:0003677 (DNA binding)|GO:0003674 (molecular_function)
MYZPE13164_G006_v1.0_000031030	1632	1370	1451	609	1150	1468.61	1223.58	1369.56	797.117	1139.63	2106	26.6239	23.3898	26.8441	14.922	21.6819	0.481571	0.193687	0.0129066	0.31801	MYZPE13164_G006_v1.0_000031030.1	protein_coding	False	***	Glypican	IPR001863 (Glypican)	GO:0016020|GO:0005886|GO:0005578|GO:0043395|GO:0031225	PF01153	IPR001863	NULL	NULL	GO:0043395|GO:0005578|GO:0016020	NULL	NULL	GO:0005575 (cellular_component)|GO:0005578 (proteinaceous extracellular matrix)|GO:0005886 (plasma membrane)	NULL	GO:0003674 (molecular_function)|GO:0043167 (ion binding)	GO:0005575 (cellular_component)|GO:0005576 (extracellular region)|GO:0005886 (plasma membrane)|GO:0016020 (membrane)|GO:0031224 (intrinsic component of membrane)	NULL	GO:0005488 (binding)|GO:0097367 (carbohydrate derivative binding)
MYZPE13164_G006_v1.0_000180830	2244	1660	1955	529	1460	2019.34	1482.59	1845.27	692.405	1446.84	1090	70.7303	54.7577	69.8811	25.0436	53.1844	0.735221	0.29607	0.0130182	0.320089	MYZPE13164_G006_v1.0_000180830.1	protein_coding	False	***	ACYPI003450 protein	NULL	NULL	PF13930	NULL	NULL	NULL	NULL	NULL	NULL	NULL	NULL	NULL	NULL	NULL	NULL
MYZPE13164_G006_v1.0_000045900	1292	1047	940	502	800	1162.65	935.105	887.242	657.065	792.788	3655	12.1446	10.2997	10.0203	7.08736	8.69082	0.455471	0.183612	0.0131156	0.32181	MYZPE13164_G006_v1.0_000045900.1	protein_coding	False	*-*	Dentin sialophospho isoform x6	IPR025741 (Centrosome-associated, FAM110, C-terminal domain)	NULL	PF14160	NULL	IPR025741	NULL	NULL	NULL	NULL	NULL	NULL	NULL	NULL	NULL	NULL
MYZPE13164_G006_v1.0_000144110	414	351	356	157	275	372.552	313.488	336.019	205.496	272.521	1635	8.69945	7.71886	8.48344	4.95507	6.67841	0.506021	0.204384	0.0132924	0.325469	MYZPE13164_G006_v1.0_000144110.1	protein_coding	False	***	Orthodenticle protein	IPR009057 (Homeodomain-like)	GO:0043565|GO:0003677|GO:0006355|GO:0005634	PF00046	NULL	IPR001356|IPR009057	IPR017970	GO:0043565|GO:0003677|GO:0006355	NULL	NULL	GO:0005634 (nucleus)	GO:0008150 (biological_process)|GO:0009058 (biosynthetic process)|GO:0034641 (cellular nitrogen compound metabolic process)	GO:0003677 (DNA binding)	GO:0005634 (nucleus)	GO:0006355 (regulation of transcription, DNA-templated)	GO:0003677 (DNA binding)
MYZPE13164_G006_v1.0_000189780	502	356	247	107	236	451.742	317.953	233.137	140.052	233.872	944	18.2701	13.5594	10.1945	5.84898	9.92655	0.834038	0.338044	0.0136157	0.332693	MYZPE13164_G006_v1.0_000189780.1	protein_coding	False	***	Dual specificity protein phosphatase, putative	IPR024950 (Dual specificity phosphatase), IPR029021 (Protein-tyrosine phosphatase-like)	GO:0035335|GO:0008138|GO:0004721|GO:0016787|GO:0016311|GO:0004725|GO:0006470|GO:0016791	PF00782	IPR024950	IPR000387|IPR029021|IPR000340|IPR020422	IPR016130	GO:0004725|GO:0016311|GO:0016791|GO:0008138|GO:0006470	NULL	NULL	NULL	GO:0006464 (cellular protein modification process)|GO:0008150 (biological_process)	GO:0003674 (molecular_function)|GO:0016791 (phosphatase activity)	NULL	GO:0006464 (cellular protein modification process)|GO:0006796 (phosphate-containing compound metabolic process)	GO:0003824 (catalytic activity)
MYZPE13164_G006_v1.0_000097130	1307	969	981	541	751	1176.15	865.441	925.94	708.112	744.23	2471	18.1724	14.0999	15.4681	11.2978	12.0677	0.445561	0.180819	0.0137349	0.33491	MYZPE13164_G006_v1.0_000097130.1	protein_coding	False	*-*	Poly [ADP-ribose] polymerase	IPR012317 (Poly(ADP-ribose) polymerase, catalytic domain)	GO:0016740|GO:0003950|GO:0016757	PF00644	NULL	IPR012317	NULL	GO:0003950	NULL	NULL	NULL	NULL	GO:0003674 (molecular_function)|GO:0016757 (transferase activity, transferring glycosyl groups)	NULL	NULL	GO:0016740 (transferase activity)
MYZPE13164_G006_v1.0_000107600	468	380	438	184	313	421.146	339.388	413.417	240.837	310.178	2535	6.34275	5.38976	6.73187	3.74548	4.90258	0.501849	0.203998	0.013891	0.338014	MYZPE13164_G006_v1.0_000107600.1	protein_coding	False	***	Innexin	IPR000990 (Innexin)	GO:0005921|GO:0006811|GO:0016021|GO:0016020|GO:0030054|GO:0005886|GO:0006810	PF00876	IPR000990	NULL	NULL	GO:0005921	NULL	NULL	GO:0005575 (cellular_component)|GO:0005886 (plasma membrane)	GO:0006810 (transport)|GO:0008150 (biological_process)	NULL	GO:0005886 (plasma membrane)|GO:0005575 (cellular_component)|GO:0016020 (membrane)|GO:0016021 (integral component of membrane)	GO:0006810 (transport)|GO:0044765 (single-organism transport)	NULL
MYZPE13164_G006_v1.0_000078630	966	769	912	433	640	869.289	686.815	860.813	566.751	634.23	1476	22.4854	18.7328	24.074	15.138	17.2168	0.422612	0.17192	0.0139637	0.338797	MYZPE13164_G006_v1.0_000078630.1	protein_coding	False	***	Kynurenine formamidase	IPR007325 (Kynurenine formamidase)	GO:0019441|GO:0004061	PF04199	IPR007325	NULL	NULL	GO:0004061|GO:0019441	EC:3.5.1.9	MetaCyc: PWY-7733|MetaCyc: PWY-5651|UniPathway: UPA00333|MetaCyc: PWY-7717|KEGG: 00630+3.5.1.9|MetaCyc: PWY-7734|KEGG: 00380+3.5.1.9|MetaCyc: PWY-6309	NULL	GO:0006520 (cellular amino acid metabolic process)|GO:0008150 (biological_process)|GO:0009056 (catabolic process)|GO:0034641 (cellular nitrogen compound metabolic process)|GO:0044281 (small molecule metabolic process)	GO:0016810 (hydrolase activity, acting on carbon-nitrogen (but not peptide) bonds)	NULL	GO:0006725 (cellular aromatic compound metabolic process)|GO:0006807 (nitrogen compound metabolic process)|GO:0008152 (metabolic process)|GO:0034641 (cellular nitrogen compound metabolic process)|GO:0044237 (cellular metabolic process)|GO:0044710 (single-organism metabolic process)|GO:0044763 (single-organism cellular process)|GO:0046483 (heterocycle metabolic process)|GO:0071704 (organic substan…	GO:0003824 (catalytic activity)
MYZPE13164_G006_v1.0_000179540	718	577	652	284	484	646.117	515.335	615.406	371.726	479.637	2485	9.92676	8.34859	10.2226	5.89739	7.73352	0.473303	0.192575	0.0139808	0.338797	MYZPE13164_G006_v1.0_000179540.1	protein_coding	False	***	Muscarinic acetylcholine receptor M3	IPR000276 (G protein-coupled receptor, rhodopsin-like), IPR017452 (GPCR, rhodopsin-like, 7TM)	GO:0007165|GO:0004930|GO:0005887|GO:0016907|GO:0007186|GO:0007213|GO:0016021|GO:0016020|GO:0004871	PF00001	IPR000502|IPR000995|IPR000276	IPR017452	NULL	GO:0016021|GO:0007186|GO:0004930|GO:0016907|GO:0001696|GO:0005887	NULL	Reactome: REACT_14797	GO:0005575 (cellular_component)|GO:0005623 (cell)|GO:0005886 (plasma membrane)	GO:0006810 (transport)|GO:0007165 (signal transduction)|GO:0008150 (biological_process)	GO:0003674 (molecular_function)|GO:0004871 (signal transducer activity)	GO:0005886 (plasma membrane)|GO:0016021 (integral component of membrane)|GO:0031224 (intrinsic component of membrane)|GO:0044425 (membrane part)|GO:0044464 (cell part)|GO:0016020 (membrane)	GO:0008150 (biological_process)|GO:0044699 (single-organism process)|GO:0044765 (single-organism transport)|GO:0009987 (cellular process)|GO:0044763 (single-organism cellular process)|GO:0050794 (regulation of cellular process)	GO:0003674 (molecular_function)
MYZPE13164_G006_v1.0_000118080	1376	1225	1175	680	951	1238.24	1094.08	1109.05	890.048	942.427	2486	19.0163	17.7174	18.4152	14.1148	15.1893	0.323579	0.131956	0.0141996	0.34339	MYZPE13164_G006_v1.0_000118080.1	protein_coding	False	*-*	E2a-Pbx1-associated (EB-1), mRNA protein	IPR011993 (PH domain-like)	NULL	PF14719	NULL	IPR011993|IPR006020	NULL	GO:0005515	NULL	NULL	NULL	NULL	GO:0003674 (molecular_function)	NULL	NULL	GO:0005515 (protein binding)
MYZPE13164_G006_v1.0_000116230	19	23	20	3	7	17.0978	20.5419	18.8775	3.92668	6.93689	348	1.87579	2.37636	2.23919	0.444846	0.798688	1.76311	0.719241	0.0142325	0.343479	MYZPE13164_G006_v1.0_000116230.1	protein_coding	False	NULL	Unknown protein	NULL	NULL	NULL	NULL	NULL	NULL	NULL	NULL	NULL	NULL	NULL	NULL	NULL	NULL	NULL
MYZPE13164_G006_v1.0_000083400	629	519	532	194	423	566.028	463.533	502.141	253.926	419.187	4069	5.31095	4.5861	5.09405	2.46027	4.12773	0.596485	0.243659	0.0143638	0.345938	MYZPE13164_G006_v1.0_000083400.1	protein_coding	False	***	Monocarboxylate transporter 8	IPR011701 (Major facilitator superfamily), IPR020846 (Major facilitator superfamily domain)	GO:0055085|GO:0016021|GO:0016020	PF07690	IPR011701	IPR020846	NULL	GO:0055085|GO:0016021	NULL	NULL	GO:0005575 (cellular_component)	GO:0055085 (transmembrane transport)	NULL	GO:0016020 (membrane)|GO:0016021 (integral component of membrane)	GO:0055085 (transmembrane transport)	NULL
MYZPE13164_G006_v1.0_000045920	8553	8530	8466	4364	6892	7696.71	7618.38	7990.84	5712.02	6829.87	1611	182.403	190.378	204.749	139.784	169.867	0.308617	0.126149	0.014427	0.346623	MYZPE13164_G006_v1.0_000045920.1	protein_coding	False	***	Cytochrome c oxidase subunit iv	IPR004203 (Cytochrome c oxidase subunit IV family)	GO:0004129|GO:0016021|GO:1902600|GO:0016020	PF02936	IPR004203|IPR013288	NULL	NULL	GO:0004129	NULL	NULL	GO:0005575 (cellular_component)	GO:0006810 (transport)|GO:0008150 (biological_process)|GO:0055085 (transmembrane transport)	GO:0003674 (molecular_function)|GO:0016491 (oxidoreductase activity)|GO:0022857 (transmembrane transporter activity)	GO:0016020 (membrane)|GO:0016021 (integral component of membrane)	GO:0044765 (single-organism transport)|GO:0055085 (transmembrane transport)	GO:0003674 (molecular_function)|GO:0003824 (catalytic activity)
MYZPE13164_G006_v1.0_000141940	1716	1403	1252	627	1096	1544.2	1253.06	1181.73	820.677	1086.12	1065	55.3576	47.3666	45.803	30.3799	40.862	0.47484	0.194141	0.0144512	0.346623	MYZPE13164_G006_v1.0_000141940.1	protein_coding	False	***	Innexin	IPR000990 (Innexin)	GO:0005886|GO:0030054|GO:0016020|GO:0006810|GO:0006811|GO:0005921|GO:0016021	PF00876	IPR000990	NULL	NULL	GO:0005921	NULL	NULL	GO:0005575 (cellular_component)|GO:0005886 (plasma membrane)	GO:0006810 (transport)|GO:0008150 (biological_process)	NULL	GO:0005886 (plasma membrane)|GO:0005575 (cellular_component)|GO:0016020 (membrane)|GO:0016021 (integral component of membrane)	GO:0006810 (transport)|GO:0044765 (single-organism transport)	NULL
MYZPE13164_G006_v1.0_000101050	2209	2583	2097	711	1779	1987.85	2306.95	1979.3	930.624	1762.96	2745	27.6479	33.8334	29.7643	13.3658	25.7331	0.633586	0.259288	0.0145431	0.347408	MYZPE13164_G006_v1.0_000101050.1	protein_coding	False	***	Acyl-CoA desaturase 4	IPR015876 (Fatty acid desaturase, type 1, core)	GO:0016021|GO:0006629|GO:0006633|GO:0016491|GO:0055114|GO:0016717|GO:0016020	PF00487	IPR015876	IPR005804	NULL	GO:0016717|GO:0055114|GO:0006629	NULL	NULL	GO:0005575 (cellular_component)	GO:0006629 (lipid metabolic process)|GO:0008150 (biological_process)|GO:0009058 (biosynthetic process)|GO:0044281 (small molecule metabolic process)	GO:0016491 (oxidoreductase activity)	GO:0016020 (membrane)|GO:0016021 (integral component of membrane)	GO:0044238 (primary metabolic process)|GO:0044710 (single-organism metabolic process)|GO:0071704 (organic substance metabolic process)|GO:0009058 (biosynthetic process)|GO:0044237 (cellular metabolic process)|GO:0044249 (cellular biosynthetic process)|GO:0044763 (single-organism cellular process)|GO:1901576 (organic substance biosynthetic process)|GO:0055114 (oxidation-reduction process)	GO:0003824 (catalytic activity)
MYZPE13164_G006_v1.0_000109310	912	765	616	399	485	820.695	683.243	581.426	522.249	480.628	2261	13.8581	12.1654	10.615	9.10627	8.51725	0.472292	0.193247	0.0145261	0.347408	MYZPE13164_G006_v1.0_000109310.1	protein_coding	False	***	Tyrosine hydroxylase	IPR001273 (Aromatic amino acid hydroxylase)	GO:0042423|GO:0055114|GO:0004511|GO:0016714|GO:0004497|GO:0046872|GO:0009072|GO:0005506	PF00351|PF01842	IPR005961|IPR019773|IPR001273	IPR002912|IPR019774	IPR018301	GO:0008152|GO:0055114|GO:0016714|GO:0004505|GO:0016597|GO:0004497|GO:0006559|GO:0009072|GO:0005506	EC:1.14.16.1	MetaCyc: PWY-7158|UniPathway: UPA00139|KEGG: 00360+1.14.16.1|KEGG: 00400+1.14.16.1|MetaCyc: PWY-6134	NULL	GO:0006520 (cellular amino acid metabolic process)|GO:0008150 (biological_process)|GO:0009056 (catabolic process)|GO:0009058 (biosynthetic process)|GO:0044281 (small molecule metabolic process)	GO:0003674 (molecular_function)|GO:0016491 (oxidoreductase activity)|GO:0043167 (ion binding)	NULL	GO:0006807 (nitrogen compound metabolic process)|GO:0008152 (metabolic process)|GO:0044237 (cellular metabolic process)|GO:0044238 (primary metabolic process)|GO:0044710 (single-organism metabolic process)|GO:0044763 (single-organism cellular process)|GO:0071704 (organic substance metabolic process)|GO:0006725 (cellular aromatic compound metabolic process)|GO:1901360 (organic cyclic compound meta…	GO:0003824 (catalytic activity)|GO:0046914 (transition metal ion binding)|GO:0043167 (ion binding)|GO:0046872 (metal ion binding)
MYZPE13164_G006_v1.0_000006680	1926	1721	1671	921	1382	1733.18	1537.07	1577.21	1205.49	1369.54	1970	33.5892	31.4108	33.0484	24.1247	27.8548	0.326616	0.13392	0.0147323	0.349042	MYZPE13164_G006_v1.0_000006680.1	protein_coding	False	***	GTP-binding protein	IPR016496 (GTPase HflX), IPR025121 (GTPase HflX, N-terminal), IPR027417 (P-loop containing nucleoside triphosphate hydrolase), IPR032305 (GTP-binding protein, middle domain)	GO:0005525|GO:0016020|GO:0016021	PF01926|PF13167|PF16360	IPR016496	IPR025121|IPR030394|IPR006073|IPR027417|IPR032305	NULL	GO:0005525	NULL	NULL	GO:0005575 (cellular_component)	NULL	GO:0003674 (molecular_function)|GO:0043167 (ion binding)	GO:0016020 (membrane)|GO:0016021 (integral component of membrane)	NULL	GO:0017076 (purine nucleotide binding)|GO:0032550 (purine ribonucleoside binding)|GO:0032555 (purine ribonucleotide binding)|GO:0035639 (purine ribonucleoside triphosphate binding)
MYZPE13164_G006_v1.0_000098760	6880	3681	3669	1830	2987	6191.21	3287.6	3463.07	2395.28	2960.07	4200	56.2793	31.5123	34.036	22.4838	28.2387	0.687854	0.282198	0.0147897	0.349042	MYZPE13164_G006_v1.0_000098760.1	protein_coding	False	***	Zona pellucida-like domain-containing protein-2	IPR001507 (Zona pellucida domain)	GO:0016020|GO:0016021	PF00100	NULL	IPR001507	NULL	NULL	NULL	NULL	GO:0005575 (cellular_component)	NULL	NULL	GO:0016020 (membrane)|GO:0016021 (integral component of membrane)	NULL	NULL
MYZPE13164_G006_v1.0_000149270	2928	2144	2026	1096	1689	2634.86	1914.87	1912.29	1434.55	1673.77	4736	21.2407	16.2771	16.6674	11.9417	14.1604	0.470404	0.192823	0.0147053	0.349042	MYZPE13164_G006_v1.0_000149270.1	protein_coding	False	***	Nck-associated protein 5	IPR026163 (Nck-associated protein 5-like)	NULL	NULL	IPR026163	NULL	NULL	NULL	NULL	NULL	NULL	NULL	NULL	NULL	NULL	NULL
MYZPE13164_G006_v1.0_000176030	1323	1054	1027	589	809	1190.55	941.356	969.359	770.939	801.707	1485	30.6086	25.5198	26.9453	20.4671	21.6312	0.394395	0.161752	0.0147579	0.349042	MYZPE13164_G006_v1.0_000176030.1	protein_coding	False	***	Zinc finger protein 395	IPR031940 (Domain of unknown function DUF4772)	NULL	PF15997	NULL	IPR031940	NULL	NULL	NULL	NULL	NULL	NULL	NULL	NULL	NULL	NULL
MYZPE13164_G006_v1.0_000189050	1137	1136	1151	962	1289	1023.17	1014.59	1086.4	1259.16	1277.38	3290	11.8734	12.415	13.6307	15.0885	15.5566	-0.28464	0.116746	0.014764	0.349042	MYZPE13164_G006_v1.0_000189050.1	protein_coding	False	***	Lipase 3	IPR006693 (Partial AB-hydrolase lipase domain), IPR029058 (Alpha/Beta hydrolase fold)	GO:0006629|GO:0016788	PF04083	NULL	IPR006693|IPR029058	NULL	GO:0006629	NULL	NULL	NULL	GO:0006629 (lipid metabolic process)	GO:0003674 (molecular_function)	NULL	GO:0044238 (primary metabolic process)|GO:0044710 (single-organism metabolic process)|GO:0071704 (organic substance metabolic process)	GO:0003824 (catalytic activity)
MYZPE13164_G006_v1.0_000203590	878	562	585	298	440	790.099	501.938	552.166	390.051	436.033	3830	7.87599	5.27596	5.95109	4.015	4.56155	0.572801	0.23482	0.014715	0.349042	MYZPE13164_G006_v1.0_000203590.1	protein_coding	False	*-*	Zinc finger protein 384	NULL	GO:0003676|GO:0046872	PF13912|PF12874	NULL	IPR015880|IPR007087|IPR013087	NULL	GO:0003676|GO:0046872	NULL	NULL	NULL	NULL	GO:0003674 (molecular_function)|GO:0043167 (ion binding)	NULL	NULL	GO:0003676 (nucleic acid binding)|GO:0046872 (metal ion binding)
MYZPE13164_G006_v1.0_000002000	784	990	1009	325	698	705.51	884.196	952.369	425.391	691.707	747	36.0583	47.6517	52.6272	22.4507	37.1016	0.598429	0.245663	0.0148516	0.349802	MYZPE13164_G006_v1.0_000002000.1	protein_coding	False	***	ACYPI009605 protein	IPR001938 (Thaumatin)	NULL	PF00314	IPR001938	NULL	NULL	NULL	NULL	NULL	NULL	NULL	NULL	NULL	NULL	NULL
MYZPE13164_G006_v1.0_000125950	218	348	313	291	429	196.175	310.808	295.433	380.888	425.133	3875	1.93283	3.22902	3.14711	3.87516	4.39586	-0.59253	0.243535	0.014973	0.351955	MYZPE13164_G006_v1.0_000125950.1	protein_coding	False	***	Inter-alpha-trypsin inhibitor heavy chain h4 iti heavy chain h4 inter-alpha-inhibitor heavy chain 4 inter-alpha-trypsin inhibitor family heavy chain-related protein ihrp plasma kallikrein sensitive gl...	IPR002035 (von Willebrand factor, type A), IPR013694 (VIT domain)	NULL	PF08487|PF00092	NULL	IPR002035|IPR013694	NULL	NULL	NULL	NULL	NULL	NULL	NULL	NULL	NULL	NULL
MYZPE13164_G006_v1.0_000127980	331	252	229	140	145	297.862	225.068	216.147	183.245	143.693	2886	3.94041	3.13955	3.09157	2.50322	1.99494	0.596755	0.24549	0.0150625	0.352649	MYZPE13164_G006_v1.0_000127980.1	protein_coding	False	*-*	Transcriptional repressor scratch 2	IPR011989 (Armadillo-like helical)	GO:0003676|GO:0046872	PF00096	NULL	IPR015880|IPR013087|IPR011989|IPR007087	NULL	GO:0046872|GO:0003676	NULL	NULL	NULL	NULL	GO:0003674 (molecular_function)|GO:0043167 (ion binding)	NULL	NULL	GO:0003676 (nucleic acid binding)|GO:0046872 (metal ion binding)
MYZPE13164_G006_v1.0_000142120	889	747	764	318	616	799.998	667.166	721.12	416.229	610.447	3279	9.31472	8.19111	9.07803	5.00442	7.45929	0.503504	0.207109	0.015053	0.352649	MYZPE13164_G006_v1.0_000142120.1	protein_coding	False	***	Amino acid transporter	IPR013057 (Amino acid transporter, transmembrane domain)	GO:0016020|GO:0016021	PF01490	NULL	IPR013057	NULL	NULL	NULL	NULL	GO:0005575 (cellular_component)	NULL	NULL	GO:0016020 (membrane)|GO:0016021 (integral component of membrane)	NULL	NULL
MYZPE13164_G006_v1.0_000129280	183	163	169	64	120	164.679	145.58	159.515	83.7693	118.918	3173	1.98148	1.84706	2.07518	1.04083	1.50165	0.61779	0.254225	0.0150951	0.35271	MYZPE13164_G006_v1.0_000129280.1	protein_coding	False	***	Leucine-rich repeat-containing protein 70	IPR001611 (Leucine-rich repeat), IPR003591 (Leucine-rich repeat, typical subtype), IPR032675 (Leucine-rich repeat domain, L domain-like)	GO:0016020|GO:0016021	PF13855	NULL	IPR032675	IPR001611|IPR003591	GO:0005515	NULL	NULL	GO:0005575 (cellular_component)	NULL	GO:0003674 (molecular_function)	GO:0016020 (membrane)|GO:0016021 (integral component of membrane)	NULL	GO:0005515 (protein binding)
MYZPE13164_G006_v1.0_000068210	1372	1182	1075	588	917	1234.64	1055.68	1014.66	769.63	908.733	1203	39.183	35.3277	34.8163	25.222	30.2665	0.391233	0.161205	0.0152274	0.353775	MYZPE13164_G006_v1.0_000068210.1	protein_coding	False	***	Inositol-trisphosphate 3-kinase A	IPR005522 (Inositol polyphosphate kinase)	GO:0016301|GO:0016310|GO:0008440	PF03770	IPR005522	NULL	NULL	GO:0008440	NULL	NULL	NULL	GO:0008150 (biological_process)	GO:0003674 (molecular_function)|GO:0016301 (kinase activity)	NULL	GO:0016310 (phosphorylation)	GO:0016301 (kinase activity)|GO:0016772 (transferase activity, transferring phosphorus-containing groups)
MYZPE13164_G006_v1.0_000106230	2125	1791	1788	848	1486	1912.26	1599.59	1687.65	1109.94	1472.6	1698	42.9963	37.9247	41.027	25.7707	34.7488	0.423217	0.174449	0.0152652	0.353775	MYZPE13164_G006_v1.0_000106230.1	protein_coding	False	*-*	Leucine-rich transmembrane protein	NULL	GO:0016021	NULL	NULL	NULL	NULL	NULL	NULL	NULL	GO:0005575 (cellular_component)	NULL	NULL	GO:0016021 (integral component of membrane)	NULL	NULL
MYZPE13164_G006_v1.0_000127130	243	182	178	90	126	218.672	162.549	168.01	117.801	124.864	3433	2.43188	1.90617	2.02016	1.35281	1.45732	0.592204	0.244145	0.015282	0.353775	MYZPE13164_G006_v1.0_000127130.1	protein_coding	False	*-*	Kinesin-like protein	IPR001752 (Kinesin motor domain), IPR027417 (P-loop containing nucleoside triphosphate hydrolase), IPR027640 (Kinesin-like protein)	GO:0003777|GO:0005524|GO:0008017|GO:0007018|GO:0000166	PF00225	IPR027640	IPR027417|IPR001752	NULL	GO:0005524|GO:0003777|GO:0007018|GO:0008017	NULL	NULL	NULL	GO:0008150 (biological_process)	GO:0003674 (molecular_function)|GO:0008092 (cytoskeletal protein binding)|GO:0043167 (ion binding)	NULL	GO:0044763 (single-organism cellular process)	GO:0000166 (nucleotide binding)|GO:0003824 (catalytic activity)|GO:0005524 (ATP binding)|GO:0005515 (protein binding)
MYZPE13164_G006_v1.0_000139960	343	232	240	95	185	308.66	207.206	226.53	124.345	183.332	1564	7.53471	5.33353	5.9788	3.1344	4.6967	0.679861	0.280308	0.0152912	0.353775	MYZPE13164_G006_v1.0_000139960.1	protein_coding	False	***	ACYPI001860 protein	NULL	NULL	NULL	NULL	NULL	NULL	NULL	NULL	NULL	NULL	NULL	NULL	NULL	NULL	NULL
MYZPE13164_G006_v1.0_000150520	189	133	81	24	78	170.078	118.786	76.4538	31.4135	77.2968	2000	3.24669	2.39103	1.57796	0.619226	1.54854	1.15124	0.4745	0.0152575	0.353775	MYZPE13164_G006_v1.0_000150520.1	protein_coding	False	*-*	Attachment protein G3P	NULL	NULL	NULL	NULL	NULL	NULL	NULL	NULL	NULL	NULL	NULL	NULL	NULL	NULL	NULL
MYZPE13164_G006_v1.0_000016560	147	134	127	64	81	132.283	119.679	119.872	83.7693	80.2698	315	16.0331	15.2953	15.7084	10.4843	10.2102	0.59739	0.246524	0.0153822	0.355181	MYZPE13164_G006_v1.0_000016560.1	protein_coding	False	NULL	Unknown protein	NULL	NULL	NULL	NULL	NULL	NULL	NULL	NULL	NULL	NULL	NULL	NULL	NULL	NULL	NULL
MYZPE13164_G006_v1.0_000012220	6172	7110	5860	5249	7515	5554.09	6350.14	5531.1	6870.39	7447.25	2988	70.9667	85.5565	76.4111	90.6492	99.8634	-0.300862	0.124412	0.0155946	0.359088	MYZPE13164_G006_v1.0_000012220.1	protein_coding	False	***	Sucrase	IPR015902 (Glycoside hydrolase, family 13), IPR017853 (Glycoside hydrolase superfamily)	GO:0005975|GO:0003824	PF00128	IPR015902	IPR013781|IPR017853|IPR006047	NULL	GO:0005975|GO:0003824	NULL	NULL	NULL	GO:0005975 (carbohydrate metabolic process)	GO:0003674 (molecular_function)	NULL	GO:0044238 (primary metabolic process)|GO:0071704 (organic substance metabolic process)	GO:0003824 (catalytic activity)
MYZPE13164_G006_v1.0_000116760	81	58	66	17	40	72.8907	51.8014	62.2957	22.2512	39.6394	1703	1.6341	1.22455	1.50997	0.515113	0.932617	0.990793	0.409783	0.0156125	0.359088	MYZPE13164_G006_v1.0_000116760.1	protein_coding	False	*-*	Protein doublesex	IPR001275 (DM DNA-binding domain)	GO:0043565|GO:0003677|GO:0007483|GO:0006355|GO:0046872|GO:0007283|GO:0007530|GO:0030154|GO:0006351|GO:0045892|GO:0006357|GO:0005515|GO:0000987|GO:0008049|GO:0001077|GO:0045498|GO:0046661|GO:0045570|GO:0035215|GO:0048086|GO:0045944|GO:0000398|GO:0007485|GO:0019102|GO:0019101|GO:0008270|GO:0003700|GO:0001078|GO:0000122|GO:0045893|GO:0007486|GO:0007548|GO:0045433|GO:0016199|GO:0006366|GO:0018993|GO:…	PF00751	NULL	IPR001275	NULL	GO:0006355|GO:0043565	NULL	NULL	GO:0005634 (nucleus)	GO:0000003 (reproduction)|GO:0000902 (cell morphogenesis)|GO:0006397 (mRNA processing)|GO:0008150 (biological_process)|GO:0009058 (biosynthetic process)|GO:0030154 (cell differentiation)|GO:0034641 (cellular nitrogen compound metabolic process)|GO:0040007 (growth)|GO:0040011 (locomotion)|GO:0043473 (pigmentation)|GO:0048856 (anatomical structure development)	GO:0001071 (nucleic acid binding transcription factor activity)|GO:0003674 (molecular_function)|GO:0003677 (DNA binding)|GO:0003729 (mRNA binding)|GO:0043167 (ion binding)	GO:0005634 (nucleus)	GO:0006355 (regulation of transcription, DNA-templated)|GO:0009889 (regulation of biosynthetic process)|GO:0010468 (regulation of gene expression)|GO:0010556 (regulation of macromolecule biosynthetic process)|GO:0019219 (regulation of nucleobase-containing compound metabolic process)|GO:0019222 (regulation of metabolic process)|GO:0031323 (regulation of cellular metabolic process)|GO:0031326 (reg…	GO:0003676 (nucleic acid binding)|GO:0003677 (DNA binding)|GO:0003674 (molecular_function)|GO:0005515 (protein binding)|GO:0008270 (zinc ion binding)|GO:0046983 (protein dimerization activity)|GO:0046872 (metal ion binding)
MYZPE13164_G006_v1.0_000021180	4128	2955	2611	1604	2109	3714.72	2639.19	2464.45	2099.47	2089.99	5958	23.8039	17.8329	17.0744	13.8922	14.0551	0.488843	0.202477	0.0157651	0.361889	MYZPE13164_G006_v1.0_000021180.1	protein_coding	False	*-*	Poly [ADP-ribose] polymerase	IPR020683 (Ankyrin repeat-containing domain)	GO:0016757|GO:0003950|GO:0016740	PF13606|PF12796	NULL	IPR020683	IPR002110	GO:0005515	NULL	NULL	NULL	NULL	GO:0003674 (molecular_function)|GO:0016757 (transferase activity, transferring glycosyl groups)	NULL	NULL	GO:0016740 (transferase activity)|GO:0005515 (protein binding)
MYZPE13164_G006_v1.0_000118090	637	676	722	652	759	573.227	603.754	681.477	853.399	752.158	1533	14.276	15.8551	18.3499	21.9469	19.6588	-0.372875	0.154511	0.0158107	0.362229	MYZPE13164_G006_v1.0_000118090.1	protein_coding	True	*-*	Zinc finger-like protein	IPR012337 (Ribonuclease H-like domain)	GO:0003676	NULL	NULL	IPR012337	NULL	GO:0003676	NULL	NULL	NULL	NULL	GO:0003674 (molecular_function)	NULL	NULL	GO:0003676 (nucleic acid binding)
MYZPE13164_G006_v1.0_000124890	66	55	44	66	85	59.3924	49.122	41.5305	86.3871	84.2337	2490	0.910655	0.794195	0.688483	1.36777	1.35543	-0.768623	0.318712	0.0158804	0.363118	MYZPE13164_G006_v1.0_000124890.1	protein_coding	False	***	Carboxypeptidase	IPR001563 (Peptidase S10, serine carboxypeptidase), IPR029058 (Alpha/Beta hydrolase fold)	GO:0016787|GO:0004185|GO:0006508|GO:0004180|GO:0008233	PF00450	IPR001563	IPR029058	IPR018202	GO:0004185|GO:0006508	NULL	NULL	NULL	GO:0008150 (biological_process)	GO:0003674 (molecular_function)|GO:0008233 (peptidase activity)	NULL	GO:0006508 (proteolysis)	GO:0003824 (catalytic activity)
MYZPE13164_G006_v1.0_000073430	1663	1777	1738	666	1371	1496.51	1587.09	1640.45	871.724	1358.64	2476	23.0755	25.8048	27.3488	13.8801	21.9859	0.495937	0.205721	0.0159208	0.363335	MYZPE13164_G006_v1.0_000073430.1	protein_coding	False	*-*	Transcription factor Adf-1	IPR004210 (BESS motif), IPR006578 (MADF domain)	NULL	PF02944|PF10545	NULL	IPR004210|IPR006578	NULL	GO:0003677	NULL	NULL	NULL	NULL	GO:0003677 (DNA binding)	NULL	NULL	GO:0003677 (DNA binding)
MYZPE13164_G006_v1.0_000015780	365	282	308	149	219	328.458	251.862	290.713	195.025	217.026	2932	4.27699	3.45819	4.09286	2.62235	2.96578	0.49252	0.204925	0.0162428	0.369964	MYZPE13164_G006_v1.0_000015780.1	protein_coding	False	***	Blood vessel epicardial substance	IPR006916 (Popeye protein), IPR014710 (RmlC-like jelly roll fold)	GO:0016020|GO:0016021	PF04831	IPR006916	IPR014710	NULL	GO:0016020	NULL	NULL	GO:0005575 (cellular_component)	NULL	NULL	GO:0016020 (membrane)|GO:0016021 (integral component of membrane)	NULL	NULL
MYZPE13164_G006_v1.0_000043280	1742	1499	1432	425	1200	1567.6	1338.8	1351.63	556.28	1189.18	2364	25.3169	22.7991	23.6013	9.27704	20.1554	0.699696	0.291604	0.0164187	0.373248	MYZPE13164_G006_v1.0_000043280.1	protein_coding	False	***	Protein yellow	IPR011042 (Six-bladed beta-propeller, TolB-like), IPR017996 (Major royal jelly protein/protein yellow)	NULL	PF03022	IPR017996	IPR011042	NULL	NULL	NULL	NULL	NULL	NULL	NULL	NULL	NULL	NULL
MYZPE13164_G006_v1.0_000136680	1440	1366	1032	574	954	1295.83	1220.01	974.078	751.306	945.4	3006	16.4582	16.339	13.3761	9.85351	12.6014	0.454173	0.189362	0.0164652	0.373557	MYZPE13164_G006_v1.0_000136680.1	protein_coding	False	*-*	B-cell CLL/lymphoma 6 member B protein	NULL	GO:0046872|GO:0003676	PF13894	NULL	IPR013087|IPR007087|IPR015880	NULL	GO:0003676|GO:0046872	NULL	NULL	NULL	NULL	GO:0003674 (molecular_function)|GO:0043167 (ion binding)	NULL	NULL	GO:0003676 (nucleic acid binding)|GO:0046872 (metal ion binding)
MYZPE13164_G006_v1.0_000188600	432	283	322	111	243	388.75	252.755	303.927	145.287	240.809	1216	12.2056	8.3679	10.3172	4.7104	7.93471	0.701278	0.292473	0.0164959	0.373557	MYZPE13164_G006_v1.0_000188600.1	protein_coding	False	*-*	LIM-only protein, putative	IPR001781 (Zinc finger, LIM-type)	GO:0046872|GO:0008270	PF00412	NULL	IPR001781	NULL	GO:0008270	NULL	NULL	NULL	NULL	GO:0043167 (ion binding)	NULL	NULL	GO:0008270 (zinc ion binding)|GO:0046872 (metal ion binding)
MYZPE13164_G006_v1.0_000067780	4568	4095	4014	2277	3340	4110.67	3657.36	3788.71	2980.35	3309.89	1347	116.511	109.308	116.105	87.2295	98.4548	0.292147	0.121934	0.0165773	0.37468	MYZPE13164_G006_v1.0_000067780.1	protein_coding	False	***	Hydroxymethylglutaryl-CoA synthase 2	IPR010122 (Hydroxymethylglutaryl-CoA synthase, eukaryotic)	GO:0008152|GO:0016740|GO:0003824|GO:0008299|GO:0006694|GO:0006629|GO:0016126|GO:0008202|GO:0004421	PF01154|PF08540	IPR010122	IPR013528|IPR013746|IPR016039	NULL	GO:0008152|GO:0003824|GO:0008299|GO:0004421	EC:2.3.3.10	KEGG: 00650+2.3.3.10|KEGG: 00280+2.3.3.10|Reactome: REACT_22258|MetaCyc: PWY-6174|MetaCyc: PWY-922|MetaCyc: PWY-7391|MetaCyc: PWY-7524|MetaCyc: PWY-7571|KEGG: 00072+2.3.3.10|UniPathway: UPA00058|KEGG: 00900+2.3.3.10	NULL	GO:0006629 (lipid metabolic process)|GO:0008150 (biological_process)|GO:0009058 (biosynthetic process)|GO:0044281 (small molecule metabolic process)	GO:0003674 (molecular_function)|GO:0016746 (transferase activity, transferring acyl groups)	NULL	GO:0044238 (primary metabolic process)|GO:0044710 (single-organism metabolic process)|GO:0071704 (organic substance metabolic process)|GO:0009058 (biosynthetic process)|GO:1901360 (organic cyclic compound metabolic process)|GO:1901362 (organic cyclic compound biosynthetic process)|GO:1901576 (organic substance biosynthetic process)|GO:0008152 (metabolic process)|GO:0044237 (cellular metabolic pro…	GO:0003824 (catalytic activity)|GO:0016740 (transferase activity)
MYZPE13164_G006_v1.0_000103800	748	649	429	315	309	673.114	579.64	404.922	412.302	306.214	633	40.5982	36.8642	26.4054	25.6788	19.3826	0.623759	0.260495	0.0166423	0.374707	MYZPE13164_G006_v1.0_000103800.1	protein_coding	False	***	ACYPI003900 protein	NULL	NULL	NULL	NULL	NULL	NULL	NULL	NULL	NULL	NULL	NULL	NULL	NULL	NULL	NULL
MYZPE13164_G006_v1.0_000134180	308	331	312	168	217	277.165	295.625	294.489	219.894	215.044	1000	10.5818	11.9012	12.1561	8.66917	8.61624	0.411311	0.171757	0.0166327	0.374707	MYZPE13164_G006_v1.0_000134180.1	protein_coding	False	*-*	Chromobox protein	IPR016197 (Chromo domain-like)	GO:0005634	PF01393	NULL	IPR016197|IPR008251|IPR000953	NULL	GO:0005634	NULL	NULL	GO:0005634 (nucleus)	NULL	NULL	GO:0005634 (nucleus)	NULL	NULL
MYZPE13164_G006_v1.0_000072570	147	110	155	66	67	132.283	98.244	146.3	86.3871	66.396	939	5.3785	4.21202	6.4314	3.62699	2.83314	0.723822	0.302869	0.0168536	0.377296	MYZPE13164_G006_v1.0_000072570.1	protein_coding	False	***	ACYPI001000 protein	IPR016040 (NAD(P)-binding domain)	GO:0016021|GO:0016020	NULL	NULL	IPR016040	NULL	NULL	NULL	NULL	GO:0005575 (cellular_component)	NULL	NULL	GO:0016020 (membrane)|GO:0016021 (integral component of membrane)	NULL	NULL
MYZPE13164_G006_v1.0_000170990	1646	1034	981	601	703	1481.21	923.494	925.94	786.646	696.662	2474	22.8581	15.0274	15.4493	12.5355	11.2827	0.582643	0.243743	0.0168301	0.377296	MYZPE13164_G006_v1.0_000170990.1	protein_coding	False	***	Osiris 2-like protein	IPR012464 (Protein of unknown function DUF1676)	GO:0016020|GO:0016021	PF07898	IPR012464	NULL	NULL	NULL	NULL	NULL	GO:0005575 (cellular_component)	NULL	NULL	GO:0016020 (membrane)|GO:0016021 (integral component of membrane)	NULL	NULL
MYZPE13164_G006_v1.0_000177590	299	218	118	92	79	269.066	194.702	111.377	120.418	78.2878	1053	9.75556	7.44375	4.3661	4.50845	2.97891	0.95406	0.399009	0.0167993	0.377296	MYZPE13164_G006_v1.0_000177590.1	protein_coding	False	*-*	Ankyrin repeat domain-containing protein 28	IPR013783 (Immunoglobulin-like fold), IPR020683 (Ankyrin repeat-containing domain)	NULL	PF13606|PF12796	NULL	IPR013783|IPR020683	IPR002110	GO:0005515	NULL	NULL	NULL	NULL	GO:0003674 (molecular_function)	NULL	NULL	GO:0005515 (protein binding)
MYZPE13164_G006_v1.0_000122810	460	290	284	164	190	413.947	259.007	268.06	214.659	188.287	936	16.8846	11.14	11.8218	9.04141	8.06002	0.640619	0.268316	0.016961	0.378978	MYZPE13164_G006_v1.0_000122810.1	protein_coding	False	*-*	Krueppel-like factor 7	NULL	GO:0046872|GO:0003676	PF00096	NULL	IPR015880|IPR007087|IPR013087	NULL	GO:0046872|GO:0003676	NULL	NULL	NULL	NULL	GO:0003674 (molecular_function)|GO:0043167 (ion binding)	NULL	NULL	GO:0003676 (nucleic acid binding)|GO:0046872 (metal ion binding)
MYZPE13164_G006_v1.0_000131220	454	409	402	186	320	408.548	365.289	379.437	243.454	317.115	2101	7.42402	6.9994	7.45486	4.5683	6.04759	0.450797	0.188964	0.0170504	0.380253	MYZPE13164_G006_v1.0_000131220.1	protein_coding	False	*-*	Multiple epidermal growth factor-like domains protein 10	IPR011489 (EMI domain)	NULL	NULL	NULL	IPR011489	NULL	GO:0005515	NULL	NULL	NULL	NULL	GO:0003674 (molecular_function)	NULL	NULL	GO:0005515 (protein binding)
MYZPE13164_G006_v1.0_000086420	1488	1179	1332	728	937	1339.03	1053	1257.24	952.875	928.553	3713	13.7685	11.417	13.9772	10.1175	10.0201	0.370969	0.155662	0.0171638	0.380751	MYZPE13164_G006_v1.0_000086420.1	protein_coding	False	***	Serine/threonine-protein kinase SIK2	IPR011009 (Protein kinase-like domain)	GO:0000166|GO:0006468|GO:0016310|GO:0016301|GO:0005524|GO:0004672	PF00069	NULL	IPR000719|IPR011009	IPR008271|IPR017441	GO:0005524|GO:0004672|GO:0006468	NULL	NULL	NULL	GO:0006464 (cellular protein modification process)|GO:0008150 (biological_process)	GO:0003674 (molecular_function)|GO:0016301 (kinase activity)|GO:0043167 (ion binding)	NULL	GO:0006468 (protein phosphorylation)|GO:0016310 (phosphorylation)	GO:0000166 (nucleotide binding)|GO:0016301 (kinase activity)|GO:0016772 (transferase activity, transferring phosphorus-containing groups)|GO:0005524 (ATP binding)
MYZPE13164_G006_v1.0_000091760	12	7	8	16	26	10.7986	6.25189	7.55099	20.9423	25.7656	2006	0.205523	0.125467	0.155381	0.411583	0.514636	-1.51433	0.635589	0.0171926	0.380751	MYZPE13164_G006_v1.0_000091760.1	protein_coding	False	***	Fatty acyl-CoA reductase 1	IPR016040 (NAD(P)-binding domain), IPR026055 (Fatty acyl-CoA reductase)	GO:0016021|GO:0016020|GO:0055114|GO:0080019	PF07993|PF03015	IPR026055	IPR016040|IPR013120	NULL	GO:0080019	NULL	Reactome: REACT_22258	GO:0005575 (cellular_component)	GO:0008150 (biological_process)	GO:0016491 (oxidoreductase activity)	GO:0016020 (membrane)|GO:0016021 (integral component of membrane)	GO:0055114 (oxidation-reduction process)	GO:0003824 (catalytic activity)
MYZPE13164_G006_v1.0_000140390	834	820	933	399	661	750.504	732.365	880.634	522.249	655.041	2408	11.8992	12.2439	15.0961	8.55036	10.8994	0.417867	0.175401	0.0172023	0.380751	MYZPE13164_G006_v1.0_000140390.1	protein_coding	False	***	Enoyl-CoA hydratase, mitochondrial	IPR001753 (Crotonase superfamily), IPR029045 (ClpP/crotonase-like domain)	GO:0003824|GO:0008152	PF00378	IPR001753	IPR029045	NULL	GO:0008152|GO:0003824	NULL	NULL	NULL	GO:0008150 (biological_process)	GO:0003674 (molecular_function)	NULL	GO:0008152 (metabolic process)	GO:0003824 (catalytic activity)
MYZPE13164_G006_v1.0_000159730	231	217	230	78	166	207.873	193.809	217.091	102.094	164.503	2150	3.69133	3.62898	4.16801	1.87208	3.06569	0.619819	0.260166	0.0172002	0.380751	MYZPE13164_G006_v1.0_000159730.1	protein_coding	False	***	T-cell leukemia homeobox protein, putative	IPR009057 (Homeodomain-like)	GO:0005634|GO:0006355|GO:0003677|GO:0043565	PF00046	NULL	IPR009057|IPR001356	IPR017970	GO:0003677|GO:0043565|GO:0006355	NULL	NULL	GO:0005634 (nucleus)	GO:0008150 (biological_process)|GO:0009058 (biosynthetic process)|GO:0034641 (cellular nitrogen compound metabolic process)	GO:0003677 (DNA binding)	GO:0005634 (nucleus)	GO:0006355 (regulation of transcription, DNA-templated)	GO:0003677 (DNA binding)
MYZPE13164_G006_v1.0_000034030	106	97	79	28	60	95.3878	86.6334	74.566	36.6491	59.4591	1571	2.31814	2.22003	1.95925	0.919708	1.51647	0.817074	0.343381	0.0173362	0.382993	MYZPE13164_G006_v1.0_000034030.1	protein_coding	False	*-*	Neuroligin-4, Y-linked-like Protein	IPR029058 (Alpha/Beta hydrolase fold)	GO:0016020|GO:0016021	PF00135	NULL	IPR002018|IPR029058	NULL	NULL	NULL	NULL	GO:0005575 (cellular_component)	NULL	NULL	GO:0016020 (membrane)|GO:0016021 (integral component of membrane)	NULL	NULL
MYZPE13164_G006_v1.0_000011990	1091	846	779	375	674	981.774	755.586	735.278	490.836	667.924	2165	17.3132	14.05	14.0191	8.93802	12.3612	0.506328	0.213053	0.0174762	0.385362	MYZPE13164_G006_v1.0_000011990.1	protein_coding	False	***	Protein-tyrosine sulfotransferase	IPR026634 (Protein-tyrosine sulfotransferase), IPR027417 (P-loop containing nucleoside triphosphate hydrolase)	GO:0000139|GO:0006478|GO:0009306|GO:0008476|GO:0016021|GO:0005794|GO:0016740|GO:0016020	PF13469	IPR026634	IPR027417	NULL	GO:0008476|GO:0006478	NULL	NULL	GO:0005575 (cellular_component)|GO:0005622 (intracellular)|GO:0005623 (cell)|GO:0005737 (cytoplasm)|GO:0005794 (Golgi apparatus)|GO:0043226 (organelle)	GO:0006464 (cellular protein modification process)|GO:0006790 (sulfur compound metabolic process)|GO:0006810 (transport)|GO:0008150 (biological_process)	GO:0003674 (molecular_function)	GO:0005575 (cellular_component)|GO:0016020 (membrane)|GO:0043226 (organelle)|GO:0043227 (membrane-bounded organelle)|GO:0043229 (intracellular organelle)|GO:0043231 (intracellular membrane-bounded organelle)|GO:0044424 (intracellular part)|GO:0044444 (cytoplasmic part)|GO:0044464 (cell part)|GO:0016021 (integral component of membrane)	GO:0006464 (cellular protein modification process)|GO:0044237 (cellular metabolic process)|GO:0006810 (transport)|GO:0044763 (single-organism cellular process)|GO:0044765 (single-organism transport)|GO:0051179 (localization)|GO:0051234 (establishment of localization)	GO:0016740 (transferase activity)
MYZPE13164_G006_v1.0_000193250	476	408	385	232	276	428.345	364.396	363.391	303.664	273.512	1947	8.39944	7.53456	7.70432	6.1488	5.62861	0.419646	0.176821	0.0176312	0.388052	MYZPE13164_G006_v1.0_000193250.1	protein_coding	False	***	Mitochondrial sodium/hydrogen exchanger 9B2	IPR006153 (Cation/H+ exchanger)	GO:0055085|GO:0016021|GO:0015299|GO:1902600|GO:0016020|GO:0006810|GO:0006812	PF00999	NULL	IPR006153	NULL	GO:0006812|GO:0016021|GO:0015299|GO:0055085	NULL	NULL	GO:0005575 (cellular_component)	GO:0006810 (transport)|GO:0008150 (biological_process)|GO:0055085 (transmembrane transport)	GO:0003674 (molecular_function)|GO:0022857 (transmembrane transporter activity)	GO:0016020 (membrane)|GO:0016021 (integral component of membrane)	GO:0006810 (transport)|GO:0044765 (single-organism transport)|GO:0055085 (transmembrane transport)	GO:0003674 (molecular_function)
MYZPE13164_G006_v1.0_000104630	71	91	63	13	46	63.8918	81.2746	59.4641	17.0156	45.5853	945	2.58129	3.46237	2.59746	0.709871	1.93279	1.09976	0.463567	0.017674	0.388103	MYZPE13164_G006_v1.0_000104630.1	protein_coding	False	***	Receptor expression-enhancing protein	IPR004345 (TB2/DP1/HVA22-related protein)	GO:0016021|GO:0016020	PF03134	IPR004345	NULL	NULL	NULL	NULL	NULL	GO:0005575 (cellular_component)	NULL	NULL	GO:0016020 (membrane)|GO:0016021 (integral component of membrane)	NULL	NULL
MYZPE13164_G006_v1.0_000123080	14	9	12	21	27	12.5984	8.03815	11.3265	27.4868	26.7566	432	1.11341	0.74907	1.08227	2.50844	2.48164	-1.34827	0.56845	0.0176996	0.388103	MYZPE13164_G006_v1.0_000123080.1	protein_coding	False	NULL	Unknown protein	NULL	NULL	NULL	NULL	NULL	NULL	NULL	NULL	NULL	NULL	NULL	NULL	NULL	NULL	NULL
MYZPE13164_G006_v1.0_000183380	777	636	618	351	485	699.21	568.029	583.314	459.422	480.628	4979	5.36152	4.59281	4.836	3.63775	3.86774	0.391599	0.165195	0.0177626	0.388759	MYZPE13164_G006_v1.0_000183380.1	protein_coding	False	***	Growth/differentiation factor 8, putative	IPR015615 (Transforming growth factor-beta-related), IPR029034 (Cystine-knot cytokine)	GO:0040007|GO:0008083|GO:0005576	PF00688|PF00019	IPR002405|IPR015615|IPR015616	IPR029034|IPR001111|IPR001839	IPR017948	GO:0008083|GO:0005576|GO:0040007	NULL	NULL	GO:0005576 (extracellular region)	GO:0040007 (growth)	GO:0003674 (molecular_function)	GO:0005576 (extracellular region)	GO:0008150 (biological_process)	GO:0005515 (protein binding)
MYZPE13164_G006_v1.0_000081870	423	369	442	181	303	380.651	329.564	417.192	236.91	300.268	3137	4.63271	4.22937	5.48968	2.97737	3.83518	0.480148	0.202683	0.0178381	0.389009	MYZPE13164_G006_v1.0_000081870.1	protein_coding	False	*-*	PDZ domain-containing protein 2	IPR001478 (PDZ domain)	NULL	PF00595	NULL	IPR001478	NULL	GO:0005515	NULL	NULL	NULL	NULL	GO:0003674 (molecular_function)	NULL	NULL	GO:0005515 (protein binding)
MYZPE13164_G006_v1.0_000085960	354	140	119	72	79	318.559	125.038	112.321	94.2404	78.2878	1360	8.94281	3.70129	3.40916	2.73188	2.30646	1.10531	0.46659	0.0178402	0.389009	MYZPE13164_G006_v1.0_000085960.1	protein_coding	False	***	Nuclease harbi1-like protein	IPR027806 (Harbinger transposase-derived nuclease domain)	NULL	PF13359	NULL	IPR027806	NULL	NULL	NULL	NULL	NULL	NULL	NULL	NULL	NULL	NULL
MYZPE13164_G006_v1.0_000016640	7651	7335	5047	3435	4512	6885.02	6551.09	4763.73	4496.05	4471.32	2493	105.44	105.789	78.877	71.1005	71.8629	0.436253	0.184561	0.018092	0.39377	MYZPE13164_G006_v1.0_000016640.1	protein_coding	False	***	Yellow	IPR011042 (Six-bladed beta-propeller, TolB-like), IPR017996 (Major royal jelly protein/protein yellow)	NULL	PF03022	IPR017996	IPR011042	NULL	NULL	NULL	NULL	NULL	NULL	NULL	NULL	NULL	NULL
MYZPE13164_G006_v1.0_000082120	1771	1347	1309	681	1096	1593.7	1203.04	1235.53	891.357	1086.12	3370	18.055	14.3715	15.1338	10.4276	12.9133	0.441901	0.1871	0.0181844	0.395049	MYZPE13164_G006_v1.0_000082120.1	protein_coding	False	***	Nicotinic acetylcholine receptor alpha 2 subunit	IPR006201 (Neurotransmitter-gated ion-channel), IPR027361 (Nicotinic acetylcholine-gated receptor, transmembrane domain)	GO:0006811|GO:0098655|GO:0045202|GO:0030054|GO:0045211|GO:0016021|GO:0005216|GO:0005230|GO:0006810|GO:0004889|GO:0005886|GO:0034220|GO:0016020	PF02932|PF02931	IPR006201	IPR027361|IPR006202|IPR006029	IPR018000	GO:0016020|GO:0006810|GO:0006811|GO:0005230|GO:0016021	NULL	NULL	GO:0005575 (cellular_component)|GO:0005623 (cell)|GO:0005886 (plasma membrane)	GO:0006810 (transport)|GO:0008150 (biological_process)|GO:0055085 (transmembrane transport)	GO:0003674 (molecular_function)|GO:0022857 (transmembrane transporter activity)	GO:0005886 (plasma membrane)|GO:0016020 (membrane)|GO:0016021 (integral component of membrane)|GO:0005575 (cellular_component)|GO:0044425 (membrane part)|GO:0044464 (cell part)	GO:0006810 (transport)|GO:0044765 (single-organism transport)|GO:0055085 (transmembrane transport)	GO:0003674 (molecular_function)
MYZPE13164_G006_v1.0_000105330	1047	910	741	423	659	942.179	812.746	699.411	553.663	653.059	4527	7.94595	7.22761	6.37745	4.82168	5.78007	0.43792	0.18553	0.018257	0.395894	MYZPE13164_G006_v1.0_000105330.1	protein_coding	False	NULL	Unknown protein	NULL	NULL	NULL	NULL	NULL	NULL	NULL	NULL	NULL	NULL	NULL	NULL	NULL	NULL	NULL
MYZPE13164_G006_v1.0_000176530	172	174	162	175	201	154.78	155.404	152.908	229.057	199.188	1209	4.88778	5.17472	5.2207	7.4693	6.60128	-0.468714	0.198678	0.0183161	0.396444	MYZPE13164_G006_v1.0_000176530.1	protein_coding	False	***	AGAP013010-PA-like protein	NULL	GO:0016021|GO:0016020	NULL	NULL	NULL	NULL	NULL	NULL	NULL	GO:0005575 (cellular_component)	NULL	NULL	GO:0016020 (membrane)|GO:0016021 (integral component of membrane)	NULL	NULL
MYZPE13164_G006_v1.0_000172850	945	703	697	366	561	850.391	627.869	657.88	479.055	555.943	2278	14.2524	11.096	11.9212	8.29078	9.77839	0.459017	0.194651	0.0183662	0.396798	MYZPE13164_G006_v1.0_000172850.1	protein_coding	False	*-*	AGAP004943-PA-like protein	NULL	GO:0016021|GO:0016020	NULL	NULL	NULL	NULL	NULL	NULL	NULL	GO:0005575 (cellular_component)	NULL	NULL	GO:0016020 (membrane)|GO:0016021 (integral component of membrane)	NULL	NULL
MYZPE13164_G006_v1.0_000101690	2293	1783	1495	947	1244	2063.44	1592.45	1411.09	1239.52	1232.79	2669	29.5165	24.0196	21.8239	18.3092	18.5067	0.450421	0.191066	0.0184032	0.396867	MYZPE13164_G006_v1.0_000101690.1	protein_coding	False	***	A disintegrin and metalloproteinase with thrombospondin motifs 16	IPR001590 (Peptidase M12B, ADAM/reprolysin), IPR024079 (Metallopeptidase, catalytic domain)	GO:0007229|GO:0008237|GO:0004222|GO:0006508	PF13582	NULL	IPR024079|IPR001590	NULL	GO:0004222|GO:0006508|GO:0008237	NULL	NULL	NULL	GO:0007165 (signal transduction)|GO:0008150 (biological_process)	GO:0008233 (peptidase activity)	NULL	GO:0006508 (proteolysis)|GO:0008150 (biological_process)|GO:0009987 (cellular process)|GO:0044699 (single-organism process)|GO:0044763 (single-organism cellular process)|GO:0050794 (regulation of cellular process)	GO:0003824 (catalytic activity)
MYZPE13164_G006_v1.0_000133390	262	285	201	107	171	235.77	254.541	189.719	140.052	169.458	3214	2.80069	3.18833	2.43663	1.71793	2.11256	0.546913	0.232186	0.0184979	0.398179	MYZPE13164_G006_v1.0_000133390.1	protein_coding	False	***	Carboxypeptidase	IPR001563 (Peptidase S10, serine carboxypeptidase), IPR029058 (Alpha/Beta hydrolase fold), IPR033124 (Serine carboxypeptidases, histidine active site)	GO:0008233|GO:0004180|GO:0016787|GO:0004185|GO:0006508	PF00450	IPR001563	IPR029058	IPR033124|IPR018202	GO:0006508|GO:0004185	NULL	NULL	NULL	GO:0008150 (biological_process)	GO:0003674 (molecular_function)|GO:0008233 (peptidase activity)	NULL	GO:0006508 (proteolysis)	GO:0003824 (catalytic activity)
MYZPE13164_G006_v1.0_000009410	79	74	52	23	37	71.0909	66.0914	49.0814	30.1046	36.6664	2051	1.32334	1.29727	0.987819	0.578669	0.716299	0.888735	0.378188	0.0187744	0.402655	MYZPE13164_G006_v1.0_000009410.1	protein_coding	False	NULL	Unknown protein	NULL	NULL	NULL	NULL	NULL	NULL	NULL	NULL	NULL	NULL	NULL	NULL	NULL	NULL	NULL
MYZPE13164_G006_v1.0_000109160	1899	1435	1275	763	1061	1708.88	1281.64	1203.44	998.687	1051.43	2241	29.1134	23.0236	22.1671	17.5692	18.7989	0.447461	0.190372	0.0187504	0.402655	MYZPE13164_G006_v1.0_000109160.1	protein_coding	False	*-*	Prospero	NULL	GO:0003677	NULL	NULL	NULL	NULL	NULL	NULL	NULL	NULL	NULL	GO:0003677 (DNA binding)	NULL	NULL	GO:0003677 (DNA binding)
MYZPE13164_G006_v1.0_000171030	1139	666	593	283	524	1024.97	594.823	559.717	370.417	519.276	2573	15.2087	9.30675	8.97955	5.67564	8.0863	0.706141	0.300725	0.0188681	0.403928	MYZPE13164_G006_v1.0_000171030.1	protein_coding	False	***	Osiris 7	IPR012464 (Protein of unknown function DUF1676)	GO:0016020|GO:0016021	PF07898	IPR012464	NULL	NULL	NULL	NULL	NULL	GO:0005575 (cellular_component)	NULL	NULL	GO:0016020 (membrane)|GO:0016021 (integral component of membrane)	NULL	NULL
MYZPE13164_G006_v1.0_000093770	453	332	341	99	275	407.648	296.518	321.861	129.581	272.521	984	15.8166	12.1313	13.502	5.19168	11.0967	0.75999	0.323936	0.0189702	0.405376	MYZPE13164_G006_v1.0_000093770.1	protein_coding	False	NULL	Unknown protein	NULL	NULL	NULL	NULL	NULL	NULL	NULL	NULL	NULL	NULL	NULL	NULL	NULL	NULL	NULL
MYZPE13164_G006_v1.0_000070460	445	487	516	242	352	400.449	434.953	487.039	316.753	348.827	2832	5.39854	6.183	7.09898	4.40951	4.93523	0.403363	0.172033	0.0190433	0.4062	MYZPE13164_G006_v1.0_000070460.1	protein_coding	False	***	Serine/threonine-protein kinase NIM1	IPR011009 (Protein kinase-like domain)	GO:0004672|GO:0016301|GO:0005524|GO:0006468|GO:0016310	PF00069	NULL	IPR000719|IPR011009	IPR017441|IPR008271	GO:0006468|GO:0005524|GO:0004672	NULL	NULL	NULL	GO:0006464 (cellular protein modification process)|GO:0008150 (biological_process)	GO:0003674 (molecular_function)|GO:0016301 (kinase activity)|GO:0043167 (ion binding)	NULL	GO:0006468 (protein phosphorylation)|GO:0016310 (phosphorylation)	GO:0016301 (kinase activity)|GO:0016772 (transferase activity, transferring phosphorus-containing groups)|GO:0005524 (ATP binding)
MYZPE13164_G006_v1.0_000152830	1855	1073	387	1650	6018	1669.29	958.326	365.279	2159.68	5963.75	3089	20.6317	12.4895	4.88127	27.5635	77.3557	-2.02553	0.864706	0.0191574	0.407893	MYZPE13164_G006_v1.0_000152830.1	protein_coding	False	***	Cytochrome P450-like protein	IPR001128 (Cytochrome P450)	GO:0016021|GO:0016491|GO:0020037|GO:0055114|GO:0016705|GO:0016020|GO:0005506|GO:0004497|GO:0046872	PF00067	IPR002401|IPR001128	NULL	IPR017972	GO:0016705|GO:0055114|GO:0020037|GO:0005506	NULL	Reactome: REACT_13433	GO:0005575 (cellular_component)	GO:0008150 (biological_process)	GO:0003674 (molecular_function)|GO:0016491 (oxidoreductase activity)|GO:0043167 (ion binding)	GO:0016020 (membrane)|GO:0016021 (integral component of membrane)	GO:0055114 (oxidation-reduction process)	GO:0003824 (catalytic activity)|GO:0046914 (transition metal ion binding)|GO:0097159 (organic cyclic compound binding)|GO:1901363 (heterocyclic compound binding)|GO:0046872 (metal ion binding)
MYZPE13164_G006_v1.0_000106710	136	105	123	49	76	122.384	93.7784	116.096	64.1358	75.3148	944	4.94967	3.99927	5.0766	2.6785	3.19668	0.661956	0.282772	0.0192346	0.408796	MYZPE13164_G006_v1.0_000106710.1	protein_coding	False	NULL	Unknown protein	NULL	NULL	NULL	NULL	NULL	NULL	NULL	NULL	NULL	NULL	NULL	NULL	NULL	NULL	NULL
MYZPE13164_G006_v1.0_000005260	252	141	163	54	119	226.771	125.931	153.851	70.6803	117.927	2851	3.03678	1.77822	2.22756	0.977383	1.65733	0.832483	0.356002	0.0193654	0.410093	MYZPE13164_G006_v1.0_000005260.1	protein_coding	False	***	RtcR_0 protein	NULL	NULL	NULL	NULL	NULL	NULL	NULL	NULL	NULL	NULL	NULL	NULL	NULL	NULL	NULL
MYZPE13164_G006_v1.0_000136900	803	676	674	399	502	722.607	603.754	636.171	522.249	497.474	3837	7.19007	6.33459	6.84396	5.36598	5.19481	0.360393	0.154113	0.0193616	0.410093	MYZPE13164_G006_v1.0_000136900.1	protein_coding	False	*-*	Homeobox protein unc-4	IPR009057 (Homeodomain-like)	GO:0043565|GO:0003677|GO:0006355|GO:0005634	PF00046	NULL	IPR009057|IPR001356	IPR017970	GO:0006355|GO:0043565|GO:0003677	NULL	NULL	GO:0005634 (nucleus)	GO:0008150 (biological_process)|GO:0009058 (biosynthetic process)|GO:0034641 (cellular nitrogen compound metabolic process)	GO:0003677 (DNA binding)	GO:0005634 (nucleus)	GO:0006355 (regulation of transcription, DNA-templated)	GO:0003677 (DNA binding)
MYZPE13164_G006_v1.0_000127270	1233	1089	1167	630	886	1109.56	972.616	1101.5	824.604	878.013	5278	8.02607	7.41861	8.61472	6.15941	6.66534	0.3171	0.135778	0.0195215	0.412655	MYZPE13164_G006_v1.0_000127270.1	protein_coding	False	***	Leucine-zipper-like transcriptional regulator 1	IPR015915 (Kelch-type beta propeller)	NULL	PF13418|PF13415|PF01344	NULL	IPR015915	IPR006652	GO:0005515	NULL	NULL	NULL	NULL	GO:0003674 (molecular_function)	NULL	NULL	GO:0005515 (protein binding)
MYZPE13164_G006_v1.0_000101390	238	229	219	95	168	214.173	204.526	206.708	124.345	166.485	2108	3.87896	3.90597	4.04774	2.32553	3.16444	0.511901	0.219313	0.01959	0.413359	MYZPE13164_G006_v1.0_000101390.1	protein_coding	False	***	tRNA-specific adenosine deaminase 1	IPR002466 (Adenosine deaminase/editase)	GO:0004000|GO:0016491|GO:0006396|GO:0055114|GO:0003723	PF02137	NULL	IPR002466	NULL	GO:0006396|GO:0003723|GO:0004000	NULL	NULL	NULL	GO:0008150 (biological_process)|GO:0034641 (cellular nitrogen compound metabolic process)	GO:0003674 (molecular_function)|GO:0003723 (RNA binding)|GO:0016491 (oxidoreductase activity)|GO:0016810 (hydrolase activity, acting on carbon-nitrogen (but not peptide) bonds)	NULL	GO:0010467 (gene expression)|GO:0016070 (RNA metabolic process)|GO:0055114 (oxidation-reduction process)	GO:0003676 (nucleic acid binding)|GO:0003824 (catalytic activity)
MYZPE13164_G006_v1.0_000041130	228	177	191	91	131	205.174	158.084	180.28	119.109	129.819	1843	4.25029	3.45312	4.03783	2.54791	2.82231	0.539197	0.23138	0.0197876	0.416781	MYZPE13164_G006_v1.0_000041130.1	protein_coding	False	***	Octopamine beta receptor 3	IPR000276 (G protein-coupled receptor, rhodopsin-like), IPR017452 (GPCR, rhodopsin-like, 7TM)	GO:0071875|GO:0007186|GO:0016021|GO:0005886|GO:0016020|GO:0004871|GO:0007165|GO:0004930|GO:0004935	PF00001	IPR000276	IPR017452	NULL	GO:0004930|GO:0007186|GO:0016021	NULL	Reactome: REACT_14797	GO:0005575 (cellular_component)|GO:0005886 (plasma membrane)	GO:0007165 (signal transduction)	GO:0003674 (molecular_function)|GO:0004871 (signal transducer activity)	GO:0005886 (plasma membrane)|GO:0016020 (membrane)|GO:0016021 (integral component of membrane)	GO:0008150 (biological_process)|GO:0009987 (cellular process)|GO:0044699 (single-organism process)|GO:0044763 (single-organism cellular process)|GO:0050794 (regulation of cellular process)	GO:0003674 (molecular_function)
MYZPE13164_G006_v1.0_000126780	122	89	94	39	61	109.786	79.4884	88.7242	51.0469	60.4501	783	5.35313	4.08688	4.67741	2.57022	3.09333	0.727512	0.312309	0.0198347	0.417025	MYZPE13164_G006_v1.0_000126780.1	protein_coding	False	NULL	Unknown protein	NULL	NULL	NULL	NULL	NULL	NULL	NULL	NULL	NULL	NULL	NULL	NULL	NULL	NULL	NULL
MYZPE13164_G006_v1.0_000186220	240	250	231	95	179	215.972	223.282	218.035	124.345	177.386	2641	3.12214	3.40358	3.40787	1.85619	2.69118	0.529851	0.227571	0.0198966	0.417579	MYZPE13164_G006_v1.0_000186220.1	protein_coding	False	NULL	Unknown protein	NULL	NULL	NULL	NULL	NULL	NULL	NULL	NULL	NULL	NULL	NULL	NULL	NULL	NULL	NULL
MYZPE13164_G006_v1.0_000104890	546	407	388	213	305	491.337	363.503	366.223	278.795	302.25	1985	9.45021	7.37221	7.61572	5.53716	6.10095	0.485401	0.20868	0.020016	0.419338	MYZPE13164_G006_v1.0_000104890.1	protein_coding	False	***	Lachesin-like Protein	IPR013783 (Immunoglobulin-like fold)	NULL	PF07679|PF13927	NULL	IPR003599|IPR007110|IPR013783|IPR013098|IPR003598	NULL	GO:0005515	NULL	NULL	NULL	NULL	GO:0003674 (molecular_function)	NULL	NULL	GO:0005515 (protein binding)
MYZPE13164_G006_v1.0_000150050	580	527	532	183	426	521.933	470.678	502.141	239.528	422.16	1971	10.11	9.61364	10.5163	4.79107	8.58185	0.585608	0.25227	0.0202679	0.423859	MYZPE13164_G006_v1.0_000150050.1	protein_coding	False	***	Protein Wnt	IPR005817 (Wnt)	GO:0016021|GO:0007275|GO:0005578|GO:0005102|GO:0016020|GO:0016055|GO:0005576	PF00110	IPR005817	NULL	IPR018161	GO:0007275|GO:0005102|GO:0016055|GO:0005576	NULL	Reactome: REACT_14797	GO:0005575 (cellular_component)|GO:0005576 (extracellular region)|GO:0005578 (proteinaceous extracellular matrix)	GO:0007165 (signal transduction)|GO:0008150 (biological_process)	GO:0003674 (molecular_function)	GO:0005576 (extracellular region)|GO:0005575 (cellular_component)|GO:0016020 (membrane)|GO:0016021 (integral component of membrane)	GO:0008150 (biological_process)|GO:0044699 (single-organism process)|GO:0009987 (cellular process)|GO:0044763 (single-organism cellular process)|GO:0050794 (regulation of cellular process)	GO:0005515 (protein binding)
MYZPE13164_G006_v1.0_000057940	1105	1138	1104	550	893	994.373	1016.38	1042.04	719.892	884.949	3882	9.77949	10.5402	11.0803	7.31097	9.13385	0.340377	0.146925	0.0205212	0.428123	MYZPE13164_G006_v1.0_000057940.1	protein_coding	False	*-*	Suppressor of cytokine signaling 2	IPR000980 (SH2 domain), IPR001496 (SOCS box domain)	GO:0035556|GO:0005622	PF07525	NULL	IPR001496|IPR000980	NULL	GO:0035556	NULL	UniPathway: UPA00143	GO:0005622 (intracellular)	GO:0007165 (signal transduction)	NULL	GO:0005622 (intracellular)	GO:0008150 (biological_process)|GO:0009987 (cellular process)|GO:0044699 (single-organism process)|GO:0044763 (single-organism cellular process)|GO:0050794 (regulation of cellular process)	NULL
MYZPE13164_G006_v1.0_000184170	242	149	167	53	125	217.772	133.076	157.627	69.3714	123.873	571	14.5609	9.3824	11.3951	4.78969	8.69225	0.801605	0.346079	0.0205447	0.428123	MYZPE13164_G006_v1.0_000184170.1	protein_coding	False	*-*	Nuclear receptor 3	IPR013088 (Zinc finger, NHR/GATA-type)	GO:0043565|GO:0003677|GO:0008270|GO:0006355|GO:0003700|GO:0005634|GO:0046872|GO:0043401|GO:0030522|GO:0006351|GO:0003707|GO:0004887	PF00105	NULL	IPR001628|IPR013088	NULL	GO:0043565|GO:0008270|GO:0006355|GO:0005634|GO:0003700	NULL	Reactome: REACT_71	GO:0005634 (nucleus)	GO:0007165 (signal transduction)|GO:0008150 (biological_process)|GO:0009058 (biosynthetic process)|GO:0034641 (cellular nitrogen compound metabolic process)	GO:0001071 (nucleic acid binding transcription factor activity)|GO:0003674 (molecular_function)|GO:0003677 (DNA binding)|GO:0004871 (signal transducer activity)|GO:0043167 (ion binding)	GO:0005634 (nucleus)	GO:0006351 (transcription, DNA-templated)|GO:0006355 (regulation of transcription, DNA-templated)|GO:0008150 (biological_process)|GO:0009987 (cellular process)|GO:0044699 (single-organism process)|GO:0044763 (single-organism cellular process)|GO:0050794 (regulation of cellular process)	GO:0003677 (DNA binding)|GO:0003674 (molecular_function)|GO:0008270 (zinc ion binding)|GO:0046872 (metal ion binding)
MYZPE13164_G006_v1.0_000019030	690	597	493	224	449	620.921	533.197	465.33	293.192	444.952	1764	13.4388	12.1686	10.889	6.55266	10.1066	0.544822	0.23536	0.0206216	0.428965	MYZPE13164_G006_v1.0_000019030.1	protein_coding	False	***	CCAAT/enhancer-binding protein	IPR004827 (Basic-leucine zipper domain), IPR031106 (CCAAT/enhancer-binding protein C/EBP)	GO:0006351|GO:0043565|GO:0006355|GO:0003700	PF07716	IPR031106	IPR004827	NULL	GO:0006351|GO:0043565|GO:0006355|GO:0003700	NULL	NULL	NULL	GO:0008150 (biological_process)|GO:0009058 (biosynthetic process)|GO:0034641 (cellular nitrogen compound metabolic process)	GO:0001071 (nucleic acid binding transcription factor activity)|GO:0003677 (DNA binding)	NULL	GO:0006351 (transcription, DNA-templated)|GO:0006355 (regulation of transcription, DNA-templated)	GO:0003674 (molecular_function)|GO:0003677 (DNA binding)
MYZPE13164_G006_v1.0_000137420	391	314	272	147	225	351.855	280.442	256.734	192.408	222.972	4653	2.88704	2.42639	2.27759	1.63024	1.92003	0.510388	0.220557	0.0206628	0.429063	MYZPE13164_G006_v1.0_000137420.1	protein_coding	False	***	Proboscipedia	IPR001827 (Homeobox protein, antennapedia type, conserved site), IPR009057 (Homeodomain-like)	GO:0003700|GO:0005634|GO:0006355|GO:0003677|GO:0007275|GO:0043565	PF00046	NULL	IPR001356|IPR020479|IPR009057	IPR017970|IPR001827	GO:0043565|GO:0003677|GO:0006355|GO:0003700	NULL	NULL	GO:0005634 (nucleus)	GO:0008150 (biological_process)|GO:0009058 (biosynthetic process)|GO:0034641 (cellular nitrogen compound metabolic process)	GO:0001071 (nucleic acid binding transcription factor activity)|GO:0003677 (DNA binding)	GO:0005634 (nucleus)	GO:0006355 (regulation of transcription, DNA-templated)|GO:0008150 (biological_process)|GO:0044699 (single-organism process)	GO:0003677 (DNA binding)|GO:0003674 (molecular_function)
MYZPE13164_G006_v1.0_000075230	8412	7464	8696	4058	6459	7569.83	6666.3	8207.93	5311.5	6400.77	3280	88.112	81.8204	103.296	63.842	78.1897	0.353057	0.152673	0.0207497	0.430108	MYZPE13164_G006_v1.0_000075230.1	protein_coding	False	***	Tubulin beta-3 chain	IPR000217 (Tubulin), IPR023123 (Tubulin, C-terminal)	GO:0000166|GO:0022008|GO:0005874|GO:0007507|GO:0005737|GO:0030537|GO:0005856|GO:0007017|GO:0005200|GO:0009416|GO:0003924|GO:0007411|GO:0005525|GO:0045298|GO:0007409	PF03953|PF00091	IPR002453|IPR000217	IPR008280|IPR003008|IPR023123|IPR018316	IPR013838|IPR017975	GO:0007017|GO:0003924|GO:0005525|GO:0005874|GO:0005200	NULL	Reactome: REACT_152	GO:0005575 (cellular_component)|GO:0005622 (intracellular)|GO:0005623 (cell)|GO:0005737 (cytoplasm)|GO:0005856 (cytoskeleton)|GO:0043226 (organelle)|GO:0043234 (protein complex)	GO:0000902 (cell morphogenesis)|GO:0008150 (biological_process)|GO:0030154 (cell differentiation)|GO:0040011 (locomotion)|GO:0048856 (anatomical structure development)	GO:0003674 (molecular_function)|GO:0003924 (GTPase activity)|GO:0005198 (structural molecule activity)|GO:0043167 (ion binding)	GO:0005737 (cytoplasm)|GO:0043232 (intracellular non-membrane-bounded organelle)|GO:0005575 (cellular_component)|GO:0043226 (organelle)|GO:0043229 (intracellular organelle)|GO:0044424 (intracellular part)|GO:0032991 (macromolecular complex)	GO:0044763 (single-organism cellular process)|GO:0008150 (biological_process)|GO:0009987 (cellular process)|GO:0044699 (single-organism process)	GO:0000166 (nucleotide binding)|GO:0003824 (catalytic activity)|GO:0003674 (molecular_function)|GO:0017076 (purine nucleotide binding)|GO:0032550 (purine ribonucleoside binding)|GO:0032555 (purine ribonucleotide binding)|GO:0035639 (purine ribonucleoside triphosphate binding)
MYZPE13164_G006_v1.0_000101040	2628	2329	2213	1412	1715	2364.9	2080.09	2088.79	1848.16	1699.54	3957	22.8175	21.1625	21.7899	18.4135	17.209	0.296673	0.128406	0.0208646	0.431729	MYZPE13164_G006_v1.0_000101040.1	protein_coding	False	***	Acyl-CoA desaturase 3	IPR015876 (Fatty acid desaturase, type 1, core)	GO:0055114|GO:0016020|GO:0016717|GO:0006629|GO:0016021|GO:0016491|GO:0006633	PF00487	IPR015876	IPR005804	NULL	GO:0055114|GO:0016717|GO:0006629	NULL	NULL	GO:0005575 (cellular_component)	GO:0006629 (lipid metabolic process)|GO:0008150 (biological_process)|GO:0009058 (biosynthetic process)|GO:0044281 (small molecule metabolic process)	GO:0016491 (oxidoreductase activity)	GO:0016020 (membrane)|GO:0016021 (integral component of membrane)	GO:0044238 (primary metabolic process)|GO:0044710 (single-organism metabolic process)|GO:0071704 (organic substance metabolic process)|GO:0009058 (biosynthetic process)|GO:0044237 (cellular metabolic process)|GO:0044249 (cellular biosynthetic process)|GO:0044763 (single-organism cellular process)|GO:1901576 (organic substance biosynthetic process)|GO:0055114 (oxidation-reduction process)	GO:0003824 (catalytic activity)
MYZPE13164_G006_v1.0_000048280	170	110	102	89	368	152.98	98.244	96.2751	116.492	364.682	1466	3.98405	2.69788	2.71085	3.13274	9.96717	-1.05837	0.458538	0.0209908	0.433072	MYZPE13164_G006_v1.0_000048280.1	protein_coding	False	***	Metalloendopeptidase	IPR006026 (Peptidase, metallopeptidase), IPR024079 (Metallopeptidase, catalytic domain)	GO:0008270|GO:0008237|GO:0016787|GO:0006508|GO:0004222|GO:0008233|GO:0046872	PF01400	NULL	IPR001506|IPR024079|IPR006026	NULL	GO:0008270|GO:0004222|GO:0008237|GO:0006508	NULL	NULL	NULL	GO:0008150 (biological_process)	GO:0003674 (molecular_function)|GO:0008233 (peptidase activity)|GO:0043167 (ion binding)	NULL	GO:0006508 (proteolysis)	GO:0003824 (catalytic activity)|GO:0008270 (zinc ion binding)|GO:0046872 (metal ion binding)
MYZPE13164_G006_v1.0_000122660	237	179	161	158	358	213.273	159.87	151.964	206.805	354.773	5025	1.6204	1.2808	1.24833	1.62252	2.82882	-0.685808	0.297153	0.0210032	0.433072	MYZPE13164_G006_v1.0_000122660.1	protein_coding	False	*-*	Carboxyl-ester lipase	NULL	NULL	NULL	NULL	NULL	NULL	NULL	NULL	NULL	NULL	NULL	NULL	NULL	NULL	NULL
MYZPE13164_G006_v1.0_000091730	237	422	335	145	201	213.273	376.9	316.198	189.79	199.188	3660	2.22473	4.14567	3.56618	2.04435	2.18059	0.634803	0.275441	0.0211845	0.434524	MYZPE13164_G006_v1.0_000091730.1	protein_coding	False	***	Fatty acyl-CoA reductase 1	IPR016040 (NAD(P)-binding domain), IPR026055 (Fatty acyl-CoA reductase)	GO:0080019|GO:0055114	PF07993|PF03015	IPR026055	IPR016040|IPR013120	NULL	GO:0080019	NULL	Reactome: REACT_22258	NULL	GO:0008150 (biological_process)	GO:0016491 (oxidoreductase activity)	NULL	GO:0055114 (oxidation-reduction process)	GO:0003824 (catalytic activity)
MYZPE13164_G006_v1.0_000114490	563	652	499	284	421	506.635	582.319	470.993	371.726	417.205	3179	6.08453	7.3743	6.11575	4.60995	5.25835	0.396939	0.172216	0.0211729	0.434524	MYZPE13164_G006_v1.0_000114490.1	protein_coding	False	***	Pancreatic triacylglycerol lipase	IPR000734 (Triacylglycerol lipase family), IPR029058 (Alpha/Beta hydrolase fold)	GO:0005576|GO:0052689	PF00151	IPR000734	IPR013818|IPR029058	NULL	GO:0052689	NULL	NULL	GO:0005576 (extracellular region)	NULL	GO:0003674 (molecular_function)	GO:0005576 (extracellular region)	NULL	GO:0003824 (catalytic activity)
MYZPE13164_G006_v1.0_000157600	311	357	355	290	453	279.864	318.847	335.075	379.579	448.916	579	18.454	22.1694	23.8885	25.8457	31.0655	-0.415105	0.180104	0.0211775	0.434524	MYZPE13164_G006_v1.0_000157600.1	protein_coding	False	***	ACYPI002272 protein	NULL	GO:0016020|GO:0016021	NULL	NULL	NULL	NULL	NULL	NULL	NULL	GO:0005575 (cellular_component)	NULL	NULL	GO:0016020 (membrane)|GO:0016021 (integral component of membrane)	NULL	NULL
MYZPE13164_G006_v1.0_000087300	2924	2202	2124	873	1872	2631.26	1966.67	2004.79	1142.67	1855.12	3948	25.4454	20.0541	20.9612	11.4105	18.8272	0.553133	0.240141	0.0212585	0.435281	MYZPE13164_G006_v1.0_000087300.1	protein_coding	False	*-*	Zinc finger protein 197	NULL	GO:0003676|GO:0046872	NULL	NULL	IPR013087|IPR007087|IPR015880	NULL	GO:0003676|GO:0046872	NULL	NULL	NULL	NULL	GO:0003674 (molecular_function)|GO:0043167 (ion binding)	NULL	NULL	GO:0003676 (nucleic acid binding)|GO:0046872 (metal ion binding)
MYZPE13164_G006_v1.0_000028550	453	338	347	143	280	407.648	301.877	327.524	187.172	277.476	2714	5.73453	4.47786	4.98149	2.71891	4.09644	0.56808	0.24681	0.0213527	0.436448	MYZPE13164_G006_v1.0_000028550.1	protein_coding	False	***	Serine-rich C215.13-like protein	NULL	NULL	NULL	NULL	NULL	NULL	NULL	NULL	NULL	NULL	NULL	NULL	NULL	NULL	NULL
MYZPE13164_G006_v1.0_000084590	387	418	406	328	549	348.255	373.327	383.213	429.317	544.051	3958	3.35927	3.79721	3.99659	4.27628	5.5075	-0.40546	0.176294	0.0214533	0.437711	MYZPE13164_G006_v1.0_000084590.1	protein_coding	False	*-*	Phospholipase B1, membrane-associated-like Protein	IPR013830 (SGNH hydrolase-type esterase domain)	GO:0016788	PF00657	NULL	IPR001087|IPR013830	NULL	GO:0016788	NULL	NULL	NULL	NULL	GO:0003674 (molecular_function)	NULL	NULL	GO:0003824 (catalytic activity)
MYZPE13164_G006_v1.0_000127550	25045	19573	13081	6473	13875	22537.6	17481.2	12346.8	8472.48	13749.9	1454	591.788	484.013	350.523	229.726	378.902	0.651546	0.283369	0.0214889	0.437711	MYZPE13164_G006_v1.0_000127550.1	protein_coding	False	***	ACYPI009231 protein	NULL	NULL	NULL	NULL	NULL	NULL	NULL	NULL	NULL	NULL	NULL	NULL	NULL	NULL	NULL
MYZPE13164_G006_v1.0_000181010	127	87	102	28	69	114.285	77.7021	96.2751	36.6491	68.378	2627	1.66094	1.19076	1.51279	0.550004	1.04291	0.856286	0.372609	0.021557	0.438338	MYZPE13164_G006_v1.0_000181010.1	protein_coding	False	***	Cuticlin-1	IPR001507 (Zona pellucida domain), IPR003609 (PAN/Apple domain)	GO:0016021|GO:0016020	PF00024	NULL	IPR003609|IPR001507	NULL	NULL	NULL	NULL	GO:0005575 (cellular_component)	NULL	NULL	GO:0016020 (membrane)|GO:0016021 (integral component of membrane)	NULL	NULL
MYZPE13164_G006_v1.0_000094050	324	231	541	391	677	291.563	206.312	510.636	511.778	670.897	221	50.3689	37.5823	95.3772	91.2962	121.634	-0.816003	0.3555	0.0217121	0.440728	MYZPE13164_G006_v1.0_000094050.1	protein_coding	False	NULL	Unknown protein	NULL	NULL	NULL	NULL	NULL	NULL	NULL	NULL	NULL	NULL	NULL	NULL	NULL	NULL	NULL
MYZPE13164_G006_v1.0_000153530	21	15	26	2	8	18.8976	13.3969	24.5407	2.61779	7.92788	387	1.86431	1.39362	2.61759	0.266678	0.8208	1.79404	0.782088	0.0217958	0.441453	MYZPE13164_G006_v1.0_000153530.1	protein_coding	False	NULL	Unknown protein	NULL	NULL	NULL	NULL	NULL	NULL	NULL	NULL	NULL	NULL	NULL	NULL	NULL	NULL	NULL
MYZPE13164_G006_v1.0_000174540	498	388	409	218	302	448.143	346.533	386.044	285.339	299.277	3000	5.70319	4.65023	5.3118	3.74976	3.99709	0.428244	0.186726	0.0218228	0.441453	MYZPE13164_G006_v1.0_000174540.1	protein_coding	False	***	Homeobox domain-containing protein	IPR009057 (Homeodomain-like)	GO:0005634|GO:0006355|GO:0003677|GO:0043565	PF00046	NULL	IPR001356|IPR009057	IPR017970	GO:0006355|GO:0003677|GO:0043565	NULL	NULL	GO:0005634 (nucleus)	GO:0008150 (biological_process)|GO:0009058 (biosynthetic process)|GO:0034641 (cellular nitrogen compound metabolic process)	GO:0003677 (DNA binding)	GO:0005634 (nucleus)	GO:0006355 (regulation of transcription, DNA-templated)	GO:0003677 (DNA binding)
MYZPE13164_G006_v1.0_000021720	144	136	136	49	98	129.583	121.465	128.367	64.1358	97.1165	267	18.5294	18.3143	19.8457	9.47006	14.5738	0.637298	0.278164	0.0219585	0.442673	MYZPE13164_G006_v1.0_000021720.1	protein_coding	False	NULL	Unknown protein	NULL	NULL	NULL	NULL	NULL	NULL	NULL	NULL	NULL	NULL	NULL	NULL	NULL	NULL	NULL
MYZPE13164_G006_v1.0_000148610	2764	2803	2479	2062	3639	2487.28	2503.44	2339.86	2698.94	3606.19	2246	42.2803	44.8722	43.0038	47.3748	64.3325	-0.368238	0.160694	0.0219318	0.442673	MYZPE13164_G006_v1.0_000148610.1	protein_coding	False	***	NF-kappa-B inhibitor cactus	IPR020683 (Ankyrin repeat-containing domain)	NULL	PF12796	NULL	IPR020683	IPR002110	GO:0005515	NULL	NULL	NULL	NULL	GO:0003674 (molecular_function)	NULL	NULL	GO:0005515 (protein binding)
MYZPE13164_G006_v1.0_000129910	11832	11704	11531	4321	9551	10647.4	10453.2	10883.8	5655.73	9464.9	1480	274.667	284.339	303.56	150.657	256.239	0.495604	0.216532	0.0220892	0.444546	MYZPE13164_G006_v1.0_000129910.1	protein_coding	False	NULL	Unknown protein	NULL	NULL	NULL	NULL	NULL	NULL	NULL	NULL	NULL	NULL	NULL	NULL	NULL	NULL	NULL
MYZPE13164_G006_v1.0_000049620	206	197	123	88	79	185.376	175.946	116.096	115.183	78.2878	2033	3.48128	3.48412	2.35726	2.23364	1.54294	0.726375	0.317857	0.0222995	0.44801	MYZPE13164_G006_v1.0_000049620.1	protein_coding	True	*-*	Transposase domain-containing protein	NULL	NULL	NULL	NULL	NULL	NULL	NULL	NULL	NULL	NULL	NULL	NULL	NULL	NULL	NULL
MYZPE13164_G006_v1.0_000030500	277	199	248	344	256	249.268	177.732	234.081	450.26	253.692	989	9.62261	7.2347	9.77001	17.9486	10.2778	-0.672104	0.294304	0.0223888	0.4488	MYZPE13164_G006_v1.0_000030500.1	protein_coding	False	*-*	Low-density lipoprotein receptor-related protein 2	IPR011042 (Six-bladed beta-propeller, TolB-like)	GO:0005509	PF14670	NULL	IPR011042	IPR000033	NULL	NULL	NULL	NULL	NULL	GO:0043167 (ion binding)	NULL	NULL	GO:0046872 (metal ion binding)
MYZPE13164_G006_v1.0_000071190	1264	883	1115	341	831	1137.45	788.632	1052.42	446.333	823.508	1189	36.5237	26.7019	36.537	14.7993	27.7509	0.642609	0.281444	0.0224152	0.4488	MYZPE13164_G006_v1.0_000071190.1	protein_coding	False	*-*	Zinc finger protein 512B	NULL	NULL	NULL	NULL	NULL	NULL	NULL	NULL	NULL	NULL	NULL	NULL	NULL	NULL	NULL
MYZPE13164_G006_v1.0_000151180	80	85	63	58	190	71.9908	75.9158	59.4641	75.9159	188.287	566	4.85605	5.39966	4.33674	5.28786	13.3289	-0.941531	0.412594	0.0224906	0.449543	MYZPE13164_G006_v1.0_000151180.1	protein_coding	False	NULL	Unknown protein	NULL	NULL	NULL	NULL	NULL	NULL	NULL	NULL	NULL	NULL	NULL	NULL	NULL	NULL	NULL
MYZPE13164_G006_v1.0_000075370	263	181	192	95	135	236.67	161.656	181.224	124.345	133.783	2918	3.09656	2.23027	2.56363	1.67999	1.83699	0.58034	0.25475	0.0227219	0.452628	MYZPE13164_G006_v1.0_000075370.1	protein_coding	False	*-*	Runt-like protein	IPR000040 (Acute myeloid leukemia 1 protein (AML1)/Runt), IPR008967 (p53-like transcription factor, DNA-binding)	GO:0003677|GO:0003700|GO:0005634|GO:0006355|GO:0005524	PF00853	IPR000040	IPR013524|IPR012346|IPR008967	NULL	GO:0005524|GO:0003677|GO:0003700|GO:0005634|GO:0006355	NULL	NULL	GO:0005634 (nucleus)	GO:0008150 (biological_process)|GO:0009058 (biosynthetic process)|GO:0034641 (cellular nitrogen compound metabolic process)	GO:0001071 (nucleic acid binding transcription factor activity)|GO:0003674 (molecular_function)|GO:0003677 (DNA binding)|GO:0043167 (ion binding)	GO:0005634 (nucleus)	GO:0006355 (regulation of transcription, DNA-templated)	GO:0003677 (DNA binding)|GO:0003674 (molecular_function)|GO:0005524 (ATP binding)
MYZPE13164_G006_v1.0_000138580	1590	1925	2058	987	1326	1430.82	1719.27	1942.49	1291.88	1314.05	2041	26.7648	33.9119	39.2864	24.9541	25.7964	0.381436	0.167437	0.0227218	0.452628	MYZPE13164_G006_v1.0_000138580.1	protein_coding	False	*-*	Unkown protein	NULL	NULL	NULL	NULL	NULL	NULL	NULL	NULL	NULL	NULL	NULL	NULL	NULL	NULL	NULL
MYZPE13164_G006_v1.0_000071530	2170	1836	1707	969	1469	1952.75	1639.78	1611.19	1268.32	1455.76	3746	19.9022	17.6225	17.7544	13.3482	15.5708	0.348022	0.152899	0.0228363	0.453369	MYZPE13164_G006_v1.0_000071530.1	protein_coding	False	***	Chorion peroxidase	IPR010255 (Haem peroxidase)	GO:0006979|GO:0098869|GO:0004601|GO:0055114|GO:0020037|GO:0042600	PF03098	IPR019791|IPR029585|IPR010255	NULL	NULL	GO:0006979|GO:0004601|GO:0055114|GO:0020037|GO:0042600	EC:1.11.1.7	MetaCyc: PWY-7214|MetaCyc: PWY-5461|MetaCyc: PWY-7445|KEGG: 00940+1.11.1.7	GO:0030312 (external encapsulating structure)	GO:0006950 (response to stress)|GO:0008150 (biological_process)	GO:0003674 (molecular_function)|GO:0016491 (oxidoreductase activity)	GO:0044464 (cell part)|GO:0071944 (cell periphery)	GO:0008150 (biological_process)|GO:0055114 (oxidation-reduction process)|GO:0009987 (cellular process)	GO:0003674 (molecular_function)|GO:0003824 (catalytic activity)|GO:0097159 (organic cyclic compound binding)|GO:1901363 (heterocyclic compound binding)
MYZPE13164_G006_v1.0_000169030	118	49	36	17	27	106.186	43.7633	33.9795	22.2512	26.7566	537	7.54948	3.28084	2.61197	1.63359	1.9964	1.31975	0.579747	0.0228207	0.453369	MYZPE13164_G006_v1.0_000169030.1	protein_coding	False	***	Cuticle protein	IPR000618 (Insect cuticle protein), IPR031311 (Chitin-binding type R&R consensus)	GO:0042302	PF00379	IPR000618	NULL	IPR031311	GO:0042302	NULL	NULL	NULL	NULL	GO:0005198 (structural molecule activity)	NULL	NULL	GO:0003674 (molecular_function)
MYZPE13164_G006_v1.0_000170340	143	117	94	52	67	128.684	104.496	88.7242	68.0625	66.396	3664	1.34088	1.14814	0.999567	0.732345	0.726068	0.676006	0.297311	0.0229823	0.455498	MYZPE13164_G006_v1.0_000170340.1	protein_coding	False	***	Tyrosine-protein kinase receptor	NULL	GO:0016301|GO:0016310	NULL	NULL	NULL	NULL	NULL	NULL	NULL	NULL	GO:0008150 (biological_process)	GO:0016301 (kinase activity)	NULL	GO:0016310 (phosphorylation)	GO:0016301 (kinase activity)
MYZPE13164_G006_v1.0_000039240	164	150	154	60	111	147.581	133.969	145.357	78.5337	109.999	2149	2.6219	2.50968	2.79205	1.44073	2.0509	0.584074	0.257107	0.0231039	0.455604	MYZPE13164_G006_v1.0_000039240.1	protein_coding	False	***	Fibroblast growth factor	IPR008996 (Cytokine, IL-1-like)	GO:0016021|GO:0005102|GO:0008083|GO:0016020	PF00167	IPR002209|IPR008996|IPR028142	NULL	NULL	GO:0005102|GO:0008083	NULL	NULL	GO:0005575 (cellular_component)	NULL	GO:0003674 (molecular_function)	GO:0016020 (membrane)|GO:0016021 (integral component of membrane)	NULL	GO:0005515 (protein binding)
MYZPE13164_G006_v1.0_000064260	881	713	667	338	573	792.799	636.8	629.564	442.406	567.834	2747	11.0186	9.33243	9.46034	6.3493	8.28236	0.439945	0.193617	0.0230716	0.455604	MYZPE13164_G006_v1.0_000064260.1	protein_coding	False	***	Homeobox protein Nkx-6.2-like Protein	IPR009057 (Homeodomain-like)	GO:0043565|GO:0003677|GO:0006355|GO:0005634	PF00046	NULL	IPR001356|IPR020479|IPR009057	IPR000047|IPR017970	GO:0006355|GO:0043565|GO:0003677	NULL	NULL	GO:0005634 (nucleus)	GO:0008150 (biological_process)|GO:0009058 (biosynthetic process)|GO:0034641 (cellular nitrogen compound metabolic process)	GO:0003677 (DNA binding)	GO:0005634 (nucleus)	GO:0006355 (regulation of transcription, DNA-templated)	GO:0003677 (DNA binding)
MYZPE13164_G006_v1.0_000126220	98	76	35	64	191	88.1887	67.8777	33.0356	83.7693	189.278	1714	1.96438	1.59429	0.795604	1.9268	4.42467	-1.11851	0.492349	0.0230993	0.455604	MYZPE13164_G006_v1.0_000126220.1	protein_coding	False	*-*	Protein commissureless	IPR031878 (Commissureless)	GO:0007411|GO:0016020|GO:0016021	PF15957	IPR031878	NULL	NULL	GO:0007411	NULL	NULL	GO:0005575 (cellular_component)	GO:0000902 (cell morphogenesis)|GO:0008150 (biological_process)|GO:0030154 (cell differentiation)|GO:0040011 (locomotion)|GO:0048856 (anatomical structure development)	NULL	GO:0016020 (membrane)|GO:0016021 (integral component of membrane)	GO:0008150 (biological_process)|GO:0009987 (cellular process)|GO:0044699 (single-organism process)|GO:0044763 (single-organism cellular process)	NULL
MYZPE13164_G006_v1.0_000083870	427	338	363	186	267	384.251	301.877	342.626	243.454	264.593	3745	3.91729	3.2451	3.77654	2.56289	2.83085	0.43111	0.190116	0.0233525	0.459735	MYZPE13164_G006_v1.0_000083870.1	protein_coding	False	***	Irregular chiasm C-roughest protein-like Protein	IPR013783 (Immunoglobulin-like fold)	GO:0016020|GO:0016021	PF08205|PF13927|PF07686	NULL	IPR007110|IPR003599|IPR013106|IPR013162|IPR003598|IPR013783	NULL	GO:0005515	NULL	NULL	GO:0005575 (cellular_component)	NULL	GO:0003674 (molecular_function)	GO:0016020 (membrane)|GO:0016021 (integral component of membrane)	NULL	GO:0005515 (protein binding)
MYZPE13164_G006_v1.0_000024380	1177	1066	1124	554	892	1059.16	952.074	1060.91	725.128	883.958	1136	35.5965	33.7398	38.5503	25.1651	31.1777	0.345915	0.152615	0.0234158	0.460211	MYZPE13164_G006_v1.0_000024380.1	protein_coding	False	***	Glucosamine-6-phosphate N-acetyltransferase	IPR016181 (Acyl-CoA N-acyltransferase)	GO:0008080|GO:0016740	PF00583	NULL	IPR016181|IPR000182	NULL	GO:0008080	NULL	NULL	NULL	NULL	GO:0003674 (molecular_function)|GO:0016746 (transferase activity, transferring acyl groups)	NULL	NULL	GO:0016740 (transferase activity)
MYZPE13164_G006_v1.0_000076420	67	47	65	45	170	60.2923	41.977	61.3518	58.9003	168.467	2630	0.875243	0.642549	0.962936	0.882927	2.56656	-1.06778	0.471715	0.0235985	0.463027	MYZPE13164_G006_v1.0_000076420.1	protein_coding	False	***	Proton-coupled amino acid transporter 1	IPR013057 (Amino acid transporter, transmembrane domain)	NULL	PF01490	NULL	IPR013057	NULL	NULL	NULL	NULL	NULL	NULL	NULL	NULL	NULL	NULL
MYZPE13164_G006_v1.0_000175140	133	119	100	48	75	119.685	106.282	94.3874	62.827	74.3239	291	15.7025	14.7034	13.389	8.5117	10.2336	0.633775	0.280303	0.0237572	0.46459	MYZPE13164_G006_v1.0_000175140.1	protein_coding	False	NULL	Unknown protein	NULL	NULL	NULL	NULL	NULL	NULL	NULL	NULL	NULL	NULL	NULL	NULL	NULL	NULL	NULL
MYZPE13164_G006_v1.0_000200690	769	844	655	450	417	692.011	753.8	618.237	589.003	413.241	3050	8.66235	9.94962	8.36722	7.61344	5.42868	0.460745	0.203736	0.0237292	0.46459	MYZPE13164_G006_v1.0_000200690.1	protein_coding	False	***	Facilitated trehalose transporter Tret1-2 homolog-like Protein	IPR005828 (Major facilitator, sugar transporter-like), IPR020846 (Major facilitator superfamily domain)	GO:0022857|GO:0016020|GO:0006810|GO:0055085|GO:0022891|GO:0016021|GO:0005215	PF00083	IPR003663|IPR005828	IPR020846	IPR005829	GO:0022891|GO:0055085|GO:0016021|GO:0005215|GO:0022857|GO:0016020	NULL	Reactome: REACT_15518	GO:0005575 (cellular_component)	GO:0006810 (transport)|GO:0055085 (transmembrane transport)	GO:0003674 (molecular_function)|GO:0022857 (transmembrane transporter activity)	GO:0016020 (membrane)|GO:0016021 (integral component of membrane)	GO:0006810 (transport)|GO:0055085 (transmembrane transport)	GO:0003674 (molecular_function)
MYZPE13164_G006_v1.0_000143890	575	451	429	253	329	517.434	402.801	404.922	331.15	326.034	2485	7.9497	6.5255	6.72621	5.25366	5.25688	0.427255	0.189018	0.0237968	0.464591	MYZPE13164_G006_v1.0_000143890.1	protein_coding	False	***	Homeobox protein engrailed-like	IPR009057 (Homeodomain-like), IPR019549 (Homeobox engrailed, C-terminal)	GO:0006355|GO:0005634|GO:0043565|GO:0007275|GO:0003677	PF10525|PF00046	NULL	IPR020479|IPR019549|IPR001356|IPR009057|IPR000747	IPR017970|IPR000047|IPR019737	GO:0043565|GO:0007275|GO:0003677|GO:0006355|GO:0005634	NULL	NULL	GO:0005634 (nucleus)	GO:0008150 (biological_process)|GO:0009058 (biosynthetic process)|GO:0034641 (cellular nitrogen compound metabolic process)	GO:0003677 (DNA binding)	GO:0005634 (nucleus)	GO:0006355 (regulation of transcription, DNA-templated)|GO:0008150 (biological_process)|GO:0044699 (single-organism process)	GO:0003677 (DNA binding)
MYZPE13164_G006_v1.0_000075080	1157	907	966	505	760	1041.17	810.067	911.782	660.992	753.148	2842	13.9868	11.4749	13.2432	9.16928	10.6181	0.380074	0.168495	0.0240892	0.465259	MYZPE13164_G006_v1.0_000075080.1	protein_coding	False	***	Poly(A) RNA polymerase gld-2 like protein A	IPR002058 (PAP/25A-associated)	GO:0016779	PF03828	NULL	IPR002058	NULL	NULL	NULL	NULL	NULL	NULL	GO:0016779 (nucleotidyltransferase activity)	NULL	NULL	GO:0016772 (transferase activity, transferring phosphorus-containing groups)
MYZPE13164_G006_v1.0_000075730	166	211	176	189	222	149.381	188.45	166.122	247.381	219.999	1831	3.11479	4.14341	3.7451	5.3265	4.81419	-0.473838	0.209936	0.0240044	0.465259	MYZPE13164_G006_v1.0_000075730.1	protein_coding	False	*-*	Alkaline nuclease	IPR011335 (Restriction endonuclease type II-like)	GO:0004518|GO:0090305|GO:0003677	PF09588	NULL	IPR011604|IPR011335|IPR019080	NULL	GO:0003677|GO:0004518	NULL	NULL	NULL	GO:0008150 (biological_process)|GO:0034641 (cellular nitrogen compound metabolic process)	GO:0003677 (DNA binding)|GO:0004518 (nuclease activity)	NULL	GO:0090304 (nucleic acid metabolic process)	GO:0003677 (DNA binding)|GO:0003824 (catalytic activity)
MYZPE13164_G006_v1.0_000094260	297	225	147	110	94	267.266	200.954	138.749	143.978	93.1526	2177	4.68713	3.7161	2.63086	2.60737	1.71446	0.777386	0.344639	0.0240923	0.465259	MYZPE13164_G006_v1.0_000094260.1	protein_coding	False	NULL	Unknown protein	NULL	NULL	NULL	NULL	NULL	NULL	NULL	NULL	NULL	NULL	NULL	NULL	NULL	NULL	NULL
MYZPE13164_G006_v1.0_000101520	4458	3126	2844	1662	2427	4011.69	2791.92	2684.38	2175.38	2405.12	2036	75.2266	55.2046	54.4241	42.1232	47.3315	0.465465	0.206172	0.0239674	0.465259	MYZPE13164_G006_v1.0_000101520.1	protein_coding	False	***	Protein couch potato	IPR012677 (Nucleotide-binding alpha-beta plait domain)	GO:0003676|GO:0000166	PF00076	NULL	IPR000504|IPR012677	NULL	GO:0000166|GO:0003676	NULL	NULL	NULL	NULL	GO:0003674 (molecular_function)	NULL	NULL	GO:0000166 (nucleotide binding)|GO:0003676 (nucleic acid binding)
MYZPE13164_G006_v1.0_000112830	129	104	99	27	76	116.085	92.8853	93.4435	35.3402	75.3148	588	7.5374	6.35945	6.5599	2.36949	5.13209	0.848622	0.376367	0.0241477	0.465259	MYZPE13164_G006_v1.0_000112830.1	protein_coding	False	NULL	Unknown protein	NULL	NULL	NULL	NULL	NULL	NULL	NULL	NULL	NULL	NULL	NULL	NULL	NULL	NULL	NULL
MYZPE13164_G006_v1.0_000124880	221	151	147	73	108	198.875	134.862	138.749	95.5493	107.026	3956	1.91931	1.37241	1.44777	0.952214	1.08399	0.634478	0.281005	0.0239523	0.465259	MYZPE13164_G006_v1.0_000124880.1	protein_coding	False	*-*	Paired box protein Pax-1	IPR001523 (Paired domain), IPR009057 (Homeodomain-like), IPR011991 (Winged helix-turn-helix DNA-binding domain)	GO:0003677|GO:0007275|GO:0005634|GO:0006355|GO:0006351	PF00292	NULL	IPR009057|IPR011991|IPR001523	NULL	GO:0003677|GO:0006355	NULL	NULL	GO:0005634 (nucleus)	GO:0008150 (biological_process)|GO:0009058 (biosynthetic process)|GO:0034641 (cellular nitrogen compound metabolic process)	GO:0003677 (DNA binding)	GO:0005634 (nucleus)	GO:0006351 (transcription, DNA-templated)|GO:0006355 (regulation of transcription, DNA-templated)|GO:0008150 (biological_process)|GO:0044699 (single-organism process)	GO:0003677 (DNA binding)
MYZPE13164_G006_v1.0_000148480	1401	1378	1058	994	1958	1260.74	1230.73	998.619	1301.04	1940.35	3927	12.2571	12.6169	10.497	13.0615	19.7975	-0.479278	0.212559	0.0241455	0.465259	MYZPE13164_G006_v1.0_000148480.1	protein_coding	False	***	ABC transporter G family member 23	IPR003439 (ABC transporter-like), IPR027417 (P-loop containing nucleoside triphosphate hydrolase)	GO:0016887|GO:0005524	PF12698|PF00005	NULL	IPR003439|IPR003593|IPR027417	IPR017871	GO:0016887|GO:0005524	NULL	NULL	NULL	NULL	GO:0003674 (molecular_function)|GO:0016887 (ATPase activity)|GO:0043167 (ion binding)	NULL	NULL	GO:0005524 (ATP binding)|GO:0003824 (catalytic activity)
MYZPE13164_G006_v1.0_000198210	1541	1259	1041	549	966	1386.72	1124.45	982.573	718.583	957.291	1749	30.2707	25.8821	23.19	16.1976	21.9303	0.473489	0.209926	0.024102	0.465259	MYZPE13164_G006_v1.0_000198210.1	protein_coding	False	***	Protein Tob2	IPR015676 (Tob1/2)	NULL	PF07742	IPR015676	IPR002087	NULL	NULL	NULL	NULL	NULL	NULL	NULL	NULL	NULL	NULL
MYZPE13164_G006_v1.0_000072540	1496	1033	867	423	814	1346.23	922.601	818.339	553.663	806.662	2533	20.2911	14.6632	13.3359	8.61734	12.7599	0.595928	0.264465	0.0242382	0.466237	MYZPE13164_G006_v1.0_000072540.1	protein_coding	False	*-*	Secreted salivary gland peptide	NULL	NULL	NULL	NULL	NULL	NULL	NULL	NULL	NULL	NULL	NULL	NULL	NULL	NULL	NULL
MYZPE13164_G006_v1.0_000028530	128	100	88	30	70	115.185	89.3128	83.0609	39.2668	69.3689	512	8.58913	7.02253	6.69657	3.02357	5.42858	0.805102	0.357642	0.0243766	0.46737	MYZPE13164_G006_v1.0_000028530.1	protein_coding	False	NULL	Unknown protein	NULL	NULL	NULL	NULL	NULL	NULL	NULL	NULL	NULL	NULL	NULL	NULL	NULL	NULL	NULL
MYZPE13164_G006_v1.0_000102190	1239	1038	1135	450	906	1114.96	927.066	1071.3	589.003	897.832	1746	24.3802	21.3755	25.3274	13.2995	20.6036	0.478782	0.212656	0.0243577	0.46737	MYZPE13164_G006_v1.0_000102190.1	protein_coding	False	***	RNA-binding protein 24-B	IPR012677 (Nucleotide-binding alpha-beta plait domain)	GO:0000166|GO:0003676	PF00076	NULL	IPR000504|IPR012677	NULL	GO:0003676|GO:0000166	NULL	NULL	NULL	NULL	GO:0003674 (molecular_function)	NULL	NULL	GO:0000166 (nucleotide binding)|GO:0003676 (nucleic acid binding)
MYZPE13164_G006_v1.0_000105250	332	310	248	89	223	298.762	276.87	234.081	116.492	220.99	2664	4.28167	4.184	3.62708	1.72395	3.32375	0.669908	0.297815	0.0244862	0.468707	MYZPE13164_G006_v1.0_000105250.1	protein_coding	False	*-*	Zinc finger C2HC domain-containing protein 1C	IPR026319 (Zinc finger C2HC domain-containing protein)	NULL	PF13913	IPR026319	NULL	NULL	NULL	NULL	NULL	NULL	NULL	NULL	NULL	NULL	NULL
MYZPE13164_G006_v1.0_000138300	69	36	27	10	19	62.0921	32.1526	25.4846	13.0889	18.8287	543	4.36575	2.38378	1.93733	0.950316	1.38935	1.31163	0.584055	0.024721	0.472433	MYZPE13164_G006_v1.0_000138300.1	protein_coding	False	NULL	Unknown protein	NULL	NULL	NULL	NULL	NULL	NULL	NULL	NULL	NULL	NULL	NULL	NULL	NULL	NULL	NULL
MYZPE13164_G006_v1.0_000098260	493	427	323	361	1546	443.643	381.365	304.871	472.511	1532.06	1342	12.6213	11.4403	9.37755	13.8811	45.742	-1.41257	0.629403	0.0248132	0.472462	MYZPE13164_G006_v1.0_000098260.1	protein_coding	False	***	ACYPI000511 protein	NULL	NULL	NULL	NULL	NULL	NULL	NULL	NULL	NULL	NULL	NULL	NULL	NULL	NULL	NULL
MYZPE13164_G006_v1.0_000134280	734	569	581	336	434	660.515	508.19	548.391	439.789	430.087	2774	9.09074	7.37513	8.16036	6.2503	6.21214	0.396497	0.176781	0.0249047	0.472462	MYZPE13164_G006_v1.0_000134280.1	protein_coding	False	***	Protein tincar	NULL	GO:0016020|GO:0016021	NULL	NULL	NULL	NULL	NULL	NULL	NULL	GO:0005575 (cellular_component)	NULL	NULL	GO:0016020 (membrane)|GO:0016021 (integral component of membrane)	NULL	NULL
MYZPE13164_G006_v1.0_000138100	4093	3244	3120	1817	2617	3683.23	2897.31	2944.89	2378.26	2593.41	6221	22.6043	18.7493	19.5404	15.0717	16.7033	0.35284	0.157336	0.0249235	0.472462	MYZPE13164_G006_v1.0_000138100.1	protein_coding	False	*-*	Zinc finger protein basonuclin-2	IPR015880 (Zinc finger, C2H2-like)	GO:0046872	NULL	NULL	IPR007087|IPR015880	NULL	GO:0046872	NULL	NULL	NULL	NULL	GO:0043167 (ion binding)	NULL	NULL	GO:0046872 (metal ion binding)
MYZPE13164_G006_v1.0_000142020	596	716	642	539	818	536.331	639.479	605.967	705.494	810.626	4385	4.66967	5.87093	5.70434	6.34289	7.40699	-0.353515	0.157514	0.0248103	0.472462	MYZPE13164_G006_v1.0_000142020.1	protein_coding	False	*-*	Multiple epidermal growth factor-like domains protein 10	IPR000742 (EGF-like domain), IPR013783 (Immunoglobulin-like fold)	GO:0016021|GO:0016020	PF12661|PF00041	NULL	IPR003961|IPR013783|IPR000742	IPR013032	GO:0005515	NULL	NULL	GO:0005575 (cellular_component)	NULL	GO:0003674 (molecular_function)	GO:0016020 (membrane)|GO:0016021 (integral component of membrane)	NULL	GO:0005515 (protein binding)
MYZPE13164_G006_v1.0_000160510	1329	1203	1164	595	988	1195.95	1074.43	1098.67	778.792	979.093	3418	13.3586	12.6549	13.2685	8.98283	11.4774	0.351492	0.156705	0.0248953	0.472462	MYZPE13164_G006_v1.0_000160510.1	protein_coding	False	*-*	Nuclear receptor subfamily 6 group A member	IPR000536 (Nuclear hormone receptor, ligand-binding domain), IPR013088 (Zinc finger, NHR/GATA-type)	GO:0006351|GO:0005634|GO:0003700|GO:0006355|GO:0003677|GO:0008270|GO:0043565|GO:0046872	PF00105	NULL	IPR013088|IPR000536|IPR001628	NULL	GO:0008270|GO:0043565|GO:0003700|GO:0043401|GO:0005634|GO:0006355	NULL	Reactome: REACT_71	GO:0005634 (nucleus)	GO:0007165 (signal transduction)|GO:0008150 (biological_process)|GO:0009058 (biosynthetic process)|GO:0034641 (cellular nitrogen compound metabolic process)	GO:0001071 (nucleic acid binding transcription factor activity)|GO:0003677 (DNA binding)|GO:0043167 (ion binding)	GO:0005634 (nucleus)	GO:0006351 (transcription, DNA-templated)|GO:0006355 (regulation of transcription, DNA-templated)|GO:0008150 (biological_process)|GO:0009987 (cellular process)|GO:0044699 (single-organism process)|GO:0044763 (single-organism cellular process)|GO:0050794 (regulation of cellular process)	GO:0003677 (DNA binding)|GO:0003674 (molecular_function)|GO:0008270 (zinc ion binding)|GO:0046872 (metal ion binding)
MYZPE13164_G006_v1.0_000136710	1569	1292	1170	737	952	1411.92	1153.92	1104.33	964.655	943.418	3588	15.0238	12.9471	12.705	10.5994	10.5352	0.359053	0.160156	0.0249678	0.472539	MYZPE13164_G006_v1.0_000136710.1	protein_coding	False	***	Slingshot dual specificity phosphatase, putative	IPR009057 (Homeodomain-like), IPR014876 (DEK, C-terminal), IPR024950 (Dual specificity phosphatase), IPR029021 (Protein-tyrosine phosphatase-like)	GO:0004725|GO:0003677|GO:0016787|GO:0016311|GO:0004721|GO:0035335|GO:0008138|GO:0016791|GO:0006470	PF00782|PF08766	IPR024950	IPR009057|IPR000340|IPR029021|IPR000387|IPR020422|IPR014876	IPR016130	GO:0016311|GO:0003677|GO:0004725|GO:0006470|GO:0008138|GO:0016791	NULL	NULL	NULL	GO:0006464 (cellular protein modification process)|GO:0008150 (biological_process)	GO:0003674 (molecular_function)|GO:0003677 (DNA binding)|GO:0016791 (phosphatase activity)	NULL	GO:0006464 (cellular protein modification process)|GO:0006796 (phosphate-containing compound metabolic process)	GO:0003677 (DNA binding)|GO:0003824 (catalytic activity)
MYZPE13164_G006_v1.0_000153560	1464	1422	1261	707	1106	1317.43	1270.03	1190.23	925.389	1096.03	1834	27.4253	27.8782	26.7889	19.8924	23.945	0.315609	0.140877	0.0250702	0.472998	MYZPE13164_G006_v1.0_000153560.1	protein_coding	False	***	UPF0547 protein C16orf87-like protein	NULL	NULL	NULL	NULL	NULL	NULL	NULL	NULL	NULL	NULL	NULL	NULL	NULL	NULL	NULL
MYZPE13164_G006_v1.0_000158730	7020	5535	5344	3107	4497	6317.19	4943.46	5044.06	4066.74	4456.46	3179	75.8675	62.6024	65.4961	50.4335	56.1682	0.350703	0.156544	0.0250725	0.472998	MYZPE13164_G006_v1.0_000158730.1	protein_coding	False	***	Proton-coupled amino acid transporter 4	IPR013057 (Amino acid transporter, transmembrane domain)	GO:0016021|GO:0016020	PF01490	NULL	IPR013057	NULL	NULL	NULL	NULL	GO:0005575 (cellular_component)	NULL	NULL	GO:0016020 (membrane)|GO:0016021 (integral component of membrane)	NULL	NULL
MYZPE13164_G006_v1.0_000165350	627	551	342	453	2267	564.228	492.113	322.805	592.929	2246.56	1579	13.6425	12.5468	8.43886	14.8042	57.0069	-1.62708	0.727437	0.0253041	0.476402	MYZPE13164_G006_v1.0_000165350.1	protein_coding	False	***	Elongation of very long chain fatty acids protein	IPR002076 (ELO family), IPR030457 (ELO family, conserved site)	GO:0016740|GO:0006633|GO:0006629|GO:0016021|GO:0006631|GO:0016020|GO:0102338|GO:0102336|GO:0102337	PF01151	IPR002076	NULL	IPR030457	GO:0016021	EC:2.3.1.19|EC:2.3.1.199	MetaCyc: PWY-7601|MetaCyc: PWY-7036|MetaCyc: PWY-7724|MetaCyc: PWY-6433|MetaCyc: PWY-7725|KEGG: 00650+2.3.1.19|KEGG: 00062+2.3.1.199|Reactome: REACT_22258|MetaCyc: PWY-5972|MetaCyc: PWY-5080|MetaCyc: PWY-7602|MetaCyc: PWY-7619|MetaCyc: PWY-6598	GO:0005575 (cellular_component)	GO:0006629 (lipid metabolic process)|GO:0008150 (biological_process)|GO:0009058 (biosynthetic process)|GO:0044281 (small molecule metabolic process)	GO:0003674 (molecular_function)	GO:0016020 (membrane)|GO:0016021 (integral component of membrane)	GO:0044238 (primary metabolic process)|GO:0044710 (single-organism metabolic process)|GO:0071704 (organic substance metabolic process)|GO:0044237 (cellular metabolic process)|GO:0044763 (single-organism cellular process)|GO:0009058 (biosynthetic process)|GO:0044249 (cellular biosynthetic process)|GO:1901576 (organic substance biosynthetic process)	GO:0016740 (transferase activity)
MYZPE13164_G006_v1.0_000200930	148	154	187	70	108	133.183	137.542	176.504	91.6226	107.026	1915	2.65523	2.89145	3.80463	1.88624	2.2393	0.580714	0.25968	0.0253341	0.476402	MYZPE13164_G006_v1.0_000200930.1	protein_coding	False	*-*	Chromobox protein-like protein 5	IPR016197 (Chromo domain-like)	GO:0005634	PF01393	NULL	IPR016197|IPR008251	NULL	GO:0005634	NULL	NULL	GO:0005634 (nucleus)	NULL	NULL	GO:0005634 (nucleus)	NULL	NULL
MYZPE13164_G006_v1.0_000138590	1536	1372	1231	669	1090	1382.22	1225.37	1161.91	875.651	1080.17	1645	32.08	29.9883	29.1563	20.9859	26.3099	0.360101	0.161138	0.0254342	0.477203	MYZPE13164_G006_v1.0_000138590.1	protein_coding	False	***	ACYPI000397 protein	NULL	NULL	NULL	NULL	NULL	NULL	NULL	NULL	NULL	NULL	NULL	NULL	NULL	NULL	NULL
MYZPE13164_G006_v1.0_000187350	520	476	480	220	386	467.94	425.129	453.06	287.957	382.52	1794	9.95842	9.54	10.4246	6.32803	8.54325	0.415874	0.186125	0.0254578	0.477203	MYZPE13164_G006_v1.0_000187350.1	protein_coding	False	***	G protein-coupled receptor	IPR000276 (G protein-coupled receptor, rhodopsin-like), IPR017452 (GPCR, rhodopsin-like, 7TM)	GO:0016021|GO:0007186|GO:0004930|GO:0016020	PF00001	IPR000276	IPR017452	NULL	GO:0007186|GO:0004930|GO:0016021	NULL	Reactome: REACT_14797	GO:0005575 (cellular_component)	GO:0007165 (signal transduction)	GO:0003674 (molecular_function)|GO:0004871 (signal transducer activity)	GO:0016020 (membrane)|GO:0016021 (integral component of membrane)	GO:0008150 (biological_process)|GO:0009987 (cellular process)|GO:0044699 (single-organism process)|GO:0044763 (single-organism cellular process)|GO:0050794 (regulation of cellular process)	GO:0003674 (molecular_function)
MYZPE13164_G006_v1.0_000016370	37	32	16	9	7	33.2957	28.5801	15.102	11.7801	6.93689	528	2.40756	2.17911	1.18066	0.879583	0.526408	1.47926	0.663395	0.0257584	0.482068	MYZPE13164_G006_v1.0_000016370.1	protein_coding	True	*-*	52 kDa repressor of the inhibitor of the protein kinase	IPR008906 (HAT, C-terminal dimerisation domain), IPR012337 (Ribonuclease H-like domain)	GO:0046983|GO:0016310|GO:0003676|GO:0016301	PF05699	NULL	IPR012337|IPR008906	NULL	GO:0046983|GO:0003676	NULL	NULL	NULL	GO:0008150 (biological_process)	GO:0003674 (molecular_function)|GO:0016301 (kinase activity)	NULL	GO:0016310 (phosphorylation)	GO:0003676 (nucleic acid binding)|GO:0016301 (kinase activity)|GO:0046983 (protein dimerization activity)
MYZPE13164_G006_v1.0_000023210	99	47	17	49	220	89.0886	41.977	16.0459	64.1358	218.017	2293	1.48334	0.736983	0.288858	1.10271	3.80958	-1.52683	0.685131	0.0258456	0.482468	MYZPE13164_G006_v1.0_000023210.1	protein_coding	False	***	Sugar transporter	IPR011701 (Major facilitator superfamily), IPR020846 (Major facilitator superfamily domain)	GO:0005215|GO:0016021|GO:0008643|GO:0055085|GO:0022857|GO:0016020	PF07690	IPR011701	IPR020846	NULL	GO:0055085|GO:0016021	NULL	NULL	GO:0005575 (cellular_component)	GO:0006810 (transport)|GO:0008150 (biological_process)|GO:0055085 (transmembrane transport)	GO:0003674 (molecular_function)|GO:0022857 (transmembrane transporter activity)	GO:0016020 (membrane)|GO:0016021 (integral component of membrane)	GO:0006810 (transport)|GO:0044765 (single-organism transport)|GO:0055085 (transmembrane transport)	GO:0003674 (molecular_function)
MYZPE13164_G006_v1.0_000037460	196	133	130	69	89	176.377	118.786	122.704	90.3137	88.1977	3319	2.02889	1.44081	1.52607	1.07278	1.06473	0.642994	0.289043	0.0261104	0.482468	MYZPE13164_G006_v1.0_000037460.1	protein_coding	False	***	Zinc finger protein	NULL	GO:0003676|GO:0046872	PF12874|PF13894|PF13912	NULL	IPR015880|IPR013087|IPR007087	NULL	GO:0046872|GO:0003676	NULL	NULL	NULL	NULL	GO:0003674 (molecular_function)|GO:0043167 (ion binding)	NULL	NULL	GO:0003676 (nucleic acid binding)|GO:0046872 (metal ion binding)
[truncated: 14,688 more rows]

## Sheet: Medium_TuYV_vs_Medium_Ctl
Additional file 3 : List of DEGs with the DESeq2 analysis (Medium_with_TuYV vs Medium_Control)
[truncated: 15,872 more rows]
