# Supplementary material for: Differential gene expression in aphids following virus acquisition from plants or from an artificial medium
Source: BMC Genomics. 2022 Apr 30;23:333. doi: 10.1186/s12864-022-08545-1 (PMC9055738; doi:10.1186/s12864-022-08545-1)
Supplement: Supplementary file 6 — Additional file 6. List of DEGs with the NOISeq analysis (Plant_with_TuYV vs Plant Control and Medium_with_TuYV vs Medium_Control). [file 12864_2022_8545_MOESM6_ESM.xlsx]

## Sheet: Medium_TuYV_vs_Medium_Control
Additional file 6 : List of DEGs with the NOISeq analysis (Medium_with_TuYV vs Medium_Control)
GeneID	Medium_with_TuYV_mean	Medium_Control_mean	theta	aprob	log2FC	length	Transcript_ID	Gene_biotype	Transposon_related	AHRD_quality_code	AHRD_description	AHRD_Interproscan.Description.	AHRD_GO_term	PFAM_ID	Interproscan_family	Interproscan_domain	Interproscan_sites.repeats	Interproscan_GO_term	Interproscan_EC_number	Interproscan_pathways	GOSlimViewer_CC.GOSlim..Desc..	GOSlimViewer_BP.GOSlim..Desc..	GOSlimViewer_MF.GOSlim..Desc..	GOSlimAuto_CC.GOSlim..Desc..	GOSlimAuto_BP.GOSlim..Desc..	GOSlimAuto_MF.GOSlim..Desc..
MYZPE13164_G006_v1.0_000000550	53.0467	70.8301	-2.96796	1	-0.417099	4219	MYZPE13164_G006_v1.0_000000550.1	protein_coding	False	***	Lamin-C	IPR001322 (Lamin Tail Domain), IPR001664 (Intermediate filament protein)	GO:0005198|GO:0005882	PF00038|PF00932	IPR001664	IPR001322	IPR018039	GO:0005198|GO:0005882	NULL	NULL	GO:0005575 (cellular_component)|GO:0005622 (intracellular)|GO:0005623 (cell)|GO:0005856 (cytoskeleton)|GO:0043226 (organelle)	NULL	GO:0005198 (structural molecule activity)	GO:0005575 (cellular_component)|GO:0043226 (organelle)|GO:0043229 (intracellular organelle)|GO:0043232 (intracellular non-membrane-bounded organelle)|GO:0044424 (intracellular part)	NULL	GO:0003674 (molecular_function)
MYZPE13164_G006_v1.0_000003630	67.7995	81.1461	-2.15806	1	-0.259247	1591	MYZPE13164_G006_v1.0_000003630.1	protein_coding	False	***	26S proteasome non-ATPase regulatory subunit 7	IPR000555 (JAB1/MPN/MOV34 metalloenzyme domain), IPR024969 (Rpn11/EIF3F, C-terminal)	GO:0007052|GO:0022008|GO:0005838|GO:0008541|GO:0003674|GO:0008283|GO:0000022|GO:0000502|GO:0005515|GO:0006511|GO:0030425|GO:0043161	PF13012|PF01398	NULL	IPR024969|IPR000555	NULL	GO:0005515	NULL	NULL	GO:0005575 (cellular_component)|GO:0005622 (intracellular)|GO:0005623 (cell)|GO:0043234 (protein complex)	GO:0007010 (cytoskeleton organization)|GO:0007049 (cell cycle)|GO:0008150 (biological_process)|GO:0008283 (cell proliferation)|GO:0009056 (catabolic process)|GO:0030154 (cell differentiation)|GO:0048856 (anatomical structure development)	GO:0003674 (molecular_function)	GO:0032991 (macromolecular complex)|GO:0044424 (intracellular part)|GO:0044464 (cell part)	GO:0008150 (biological_process)|GO:0009987 (cellular process)|GO:0044763 (single-organism cellular process)|GO:0006508 (proteolysis)|GO:0008152 (metabolic process)|GO:0019538 (protein metabolic process)|GO:0043170 (macromolecule metabolic process)|GO:0044237 (cellular metabolic process)|GO:0044260 (cellular macromolecule metabolic process)|GO:0044267 (cellular protein metabolic process)|GO:007170…	GO:0003674 (molecular_function)|GO:0005515 (protein binding)
MYZPE13164_G006_v1.0_000005540	64.1909	53.836	1.88972	1	0.253797	1963	MYZPE13164_G006_v1.0_000005540.1	protein_coding	False	***	ACYPI005102 protein	IPR026806 (Protein CDV3)	NULL	PF15359	IPR026806	NULL	NULL	NULL	NULL	NULL	NULL	NULL	NULL	NULL	NULL	NULL
MYZPE13164_G006_v1.0_000009630	357.492	301.785	1.83555	1	0.244388	1928	MYZPE13164_G006_v1.0_000009630.1	protein_coding	False	***	Ubiquitin domain-containing protein 1	IPR029071 (Ubiquitin-related domain), IPR032752 (Ubiquitin-binding domain)	GO:0043130	PF16455|PF00240	NULL	IPR029071|IPR000626|IPR032752	NULL	GO:0005515|GO:0043130	NULL	NULL	NULL	NULL	GO:0003674 (molecular_function)|GO:0032182 (ubiquitin-like protein binding)	NULL	NULL	GO:0005515 (protein binding)
MYZPE13164_G006_v1.0_000010520	96.2624	115.018	-2.11025	1	-0.25682	1225	MYZPE13164_G006_v1.0_000010520.1	protein_coding	False	***	Calcineurin subunit B type 2	IPR011992 (EF-hand domain pair)	GO:0007126|GO:0030431|GO:0008021|GO:0005509|GO:0006470|GO:0016192|GO:0008597|GO:0050790|GO:0005516|GO:0007269|GO:0005955|GO:0045214|GO:0005515|GO:0030241|GO:0046872	PF13499	NULL	IPR002048|IPR011992	IPR018247	GO:0005509	NULL	NULL	GO:0005575 (cellular_component)|GO:0005622 (intracellular)|GO:0005623 (cell)|GO:0016023 (cytoplasmic, membrane-bounded vesicle)|GO:0043234 (protein complex)	GO:0000003 (reproduction)|GO:0006461 (protein complex assembly)|GO:0006464 (cellular protein modification process)|GO:0006810 (transport)|GO:0007010 (cytoskeleton organization)|GO:0007049 (cell cycle)|GO:0007267 (cell-cell signaling)|GO:0008150 (biological_process)|GO:0016192 (vesicle-mediated transport)|GO:0022607 (cellular component assembly)|GO:0030154 (cell differentiation)|GO:0048646 (anatom…	GO:0003674 (molecular_function)|GO:0030234 (enzyme regulator activity)|GO:0043167 (ion binding)	GO:0032991 (macromolecular complex)|GO:0044424 (intracellular part)|GO:0044464 (cell part)|GO:0005575 (cellular_component)|GO:0005622 (intracellular)|GO:0005737 (cytoplasm)|GO:0043227 (membrane-bounded organelle)|GO:0043231 (intracellular membrane-bounded organelle)|GO:0044444 (cytoplasmic part)	GO:0006464 (cellular protein modification process)|GO:0006796 (phosphate-containing compound metabolic process)|GO:0008150 (biological_process)|GO:0009987 (cellular process)|GO:0044699 (single-organism process)|GO:0044763 (single-organism cellular process)|GO:0044765 (single-organism transport)|GO:0051179 (localization)|GO:0051234 (establishment of localization)|GO:0065007 (biological regulation)…	GO:0046872 (metal ion binding)|GO:0005515 (protein binding)|GO:0003674 (molecular_function)
MYZPE13164_G006_v1.0_000014550	112.374	93.6005	1.89134	1	0.263724	9902	MYZPE13164_G006_v1.0_000014550.1	protein_coding	False	*-*	Ankyrin repeat domain-containing protein 17	IPR004087 (K Homology domain), IPR020683 (Ankyrin repeat-containing domain)	GO:0003723|GO:0003676	PF00013|PF12796	NULL	IPR020683|IPR004088|IPR004087	IPR002110	GO:0003723|GO:0005515|GO:0003676	NULL	NULL	NULL	NULL	GO:0003674 (molecular_function)|GO:0003723 (RNA binding)	NULL	NULL	GO:0003676 (nucleic acid binding)|GO:0005515 (protein binding)
MYZPE13164_G006_v1.0_000016670	33.6359	46.6666	-2.1675	1	-0.47239	3065	MYZPE13164_G006_v1.0_000016670.1	protein_coding	False	***	Guanine nucleotide-binding protein subunit gamma	IPR001770 (G-protein, gamma subunit), IPR015898 (G-protein gamma-like domain)	GO:0005834|GO:0007186|GO:0007165|GO:0004871|GO:0005886|GO:0016020	PF00631	IPR001770	IPR015898	NULL	GO:0005834|GO:0007186|GO:0004871	NULL	Reactome: REACT_604|Reactome: REACT_14797|Reactome: REACT_15295|Reactome: REACT_1505|Reactome: REACT_13685|Reactome: REACT_15380	GO:0005575 (cellular_component)|GO:0005622 (intracellular)|GO:0005623 (cell)|GO:0005886 (plasma membrane)|GO:0043234 (protein complex)	GO:0007165 (signal transduction)	GO:0004871 (signal transducer activity)	GO:0005886 (plasma membrane)|GO:0016020 (membrane)|GO:0032991 (macromolecular complex)|GO:0044424 (intracellular part)|GO:0044425 (membrane part)|GO:0044464 (cell part)	GO:0008150 (biological_process)|GO:0009987 (cellular process)|GO:0044699 (single-organism process)|GO:0044763 (single-organism cellular process)|GO:0050794 (regulation of cellular process)	GO:0003674 (molecular_function)
MYZPE13164_G006_v1.0_000018650	19.2152	9.11652	2.22	1	1.07569	614	MYZPE13164_G006_v1.0_000018650.1	protein_coding	False	*-*	ACYPI42018 protein	NULL	NULL	NULL	NULL	NULL	NULL	NULL	NULL	NULL	NULL	NULL	NULL	NULL	NULL	NULL
MYZPE13164_G006_v1.0_000022030	15.177	23.8299	-2.14543	1	-0.650885	353	MYZPE13164_G006_v1.0_000022030.1	protein_coding	False	NULL	Unknown protein	NULL	NULL	NULL	NULL	NULL	NULL	NULL	NULL	NULL	NULL	NULL	NULL	NULL	NULL	NULL
MYZPE13164_G006_v1.0_000022550	91.1695	76.6879	1.95838	1	0.249552	1587	MYZPE13164_G006_v1.0_000022550.1	protein_coding	False	***	BCL2/adenovirus E1B 19 kDa protein-interacting protein 3-like protein	IPR010548 (BNIP3)	GO:0016020|GO:0016021|GO:0043065|GO:0005740	PF06553	IPR010548	NULL	NULL	GO:0043065|GO:0016021|GO:0005740	NULL	NULL	GO:0005575 (cellular_component)|GO:0005622 (intracellular)|GO:0005623 (cell)|GO:0005737 (cytoplasm)|GO:0005739 (mitochondrion)|GO:0043226 (organelle)	GO:0008150 (biological_process)|GO:0008219 (cell death)	NULL	GO:0005575 (cellular_component)|GO:0043226 (organelle)|GO:0043227 (membrane-bounded organelle)|GO:0043229 (intracellular organelle)|GO:0043231 (intracellular membrane-bounded organelle)|GO:0044424 (intracellular part)|GO:0044444 (cytoplasmic part)|GO:0044464 (cell part)|GO:0016020 (membrane)|GO:0016021 (integral component of membrane)	GO:0050789 (regulation of biological process)|GO:0050794 (regulation of cellular process)|GO:0065007 (biological regulation)	NULL
MYZPE13164_G006_v1.0_000022660	467.102	416.857	1.81466	1	0.164185	6152	MYZPE13164_G006_v1.0_000022660.1	protein_coding	False	***	Paired amphipathic helix protein Sin3a	IPR003822 (Paired amphipathic helix), IPR013194 (Histone deacetylase interacting domain), IPR031693 (Sin3, C-terminal)	GO:0006355	PF02671|PF16879|PF08295	NULL	IPR013194|IPR031693	IPR003822	GO:0006355	NULL	Reactome: REACT_22258	NULL	GO:0008150 (biological_process)|GO:0009058 (biosynthetic process)|GO:0034641 (cellular nitrogen compound metabolic process)	NULL	NULL	GO:0006355 (regulation of transcription, DNA-templated)	NULL
MYZPE13164_G006_v1.0_000025490	33.632	56.5257	-2.10747	1	-0.749073	2137	MYZPE13164_G006_v1.0_000025490.1	protein_coding	False	NULL	Unknown protein	NULL	NULL	NULL	NULL	NULL	NULL	NULL	NULL	NULL	NULL	NULL	NULL	NULL	NULL	NULL
MYZPE13164_G006_v1.0_000029730	114.634	142.466	-2.14379	1	-0.313579	813	MYZPE13164_G006_v1.0_000029730.1	protein_coding	False	***	Ribonuclease kappa	IPR026770 (Ribonuclease kappa)	GO:0016021|GO:0004521|GO:0090502|GO:0009303|GO:0016020	NULL	IPR026770	NULL	NULL	GO:0009303|GO:0004521	NULL	NULL	GO:0005575 (cellular_component)	GO:0008150 (biological_process)|GO:0009058 (biosynthetic process)|GO:0034641 (cellular nitrogen compound metabolic process)	GO:0004518 (nuclease activity)	GO:0016020 (membrane)|GO:0016021 (integral component of membrane)	GO:0006351 (transcription, DNA-templated)|GO:0016070 (RNA metabolic process)|GO:0090304 (nucleic acid metabolic process)	GO:0003824 (catalytic activity)
MYZPE13164_G006_v1.0_000031710	16.6299	31.5561	-2.19087	1	-0.924141	228	MYZPE13164_G006_v1.0_000031710.1	protein_coding	False	NULL	Unknown protein	NULL	NULL	NULL	NULL	NULL	NULL	NULL	NULL	NULL	NULL	NULL	NULL	NULL	NULL	NULL
MYZPE13164_G006_v1.0_000033240	231.438	254.609	-2.10826	1	-0.137658	573	MYZPE13164_G006_v1.0_000033240.1	protein_coding	False	NULL	Unknown protein	NULL	NULL	NULL	NULL	NULL	NULL	NULL	NULL	NULL	NULL	NULL	NULL	NULL	NULL	NULL
MYZPE13164_G006_v1.0_000038520	21.1952	15.1965	1.89214	1	0.480006	2135	MYZPE13164_G006_v1.0_000038520.1	protein_coding	False	***	Cytochrome P450	IPR001128 (Cytochrome P450)	GO:0016491|GO:0016021|GO:0016020|GO:0016705|GO:0055114|GO:0020037|GO:0005506|GO:0046872|GO:0004497	PF00067	IPR002401|IPR001128	NULL	IPR017972	GO:0055114|GO:0020037|GO:0016705|GO:0005506	NULL	Reactome: REACT_13433	GO:0005575 (cellular_component)	GO:0008150 (biological_process)	GO:0003674 (molecular_function)|GO:0016491 (oxidoreductase activity)|GO:0043167 (ion binding)	GO:0016020 (membrane)|GO:0016021 (integral component of membrane)	GO:0055114 (oxidation-reduction process)	GO:0003824 (catalytic activity)|GO:0046914 (transition metal ion binding)|GO:0097159 (organic cyclic compound binding)|GO:1901363 (heterocyclic compound binding)|GO:0046872 (metal ion binding)
MYZPE13164_G006_v1.0_000039000	32.462	44.56	-2.13439	1	-0.457	3081	MYZPE13164_G006_v1.0_000039000.1	protein_coding	False	***	Dual specificity mitogen-activated protein kinase kinase 4	IPR011009 (Protein kinase-like domain)	GO:0004672|GO:0005524|GO:0016301|GO:0016310|GO:0006468|GO:0000166|GO:0004674	PF00069	NULL	IPR000719|IPR011009	IPR008271|IPR017441	GO:0005524|GO:0004672|GO:0006468	NULL	NULL	NULL	GO:0006464 (cellular protein modification process)|GO:0008150 (biological_process)	GO:0003674 (molecular_function)|GO:0016301 (kinase activity)|GO:0043167 (ion binding)	NULL	GO:0006468 (protein phosphorylation)|GO:0016310 (phosphorylation)	GO:0000166 (nucleotide binding)|GO:0016301 (kinase activity)|GO:0016772 (transferase activity, transferring phosphorus-containing groups)|GO:0005524 (ATP binding)
MYZPE13164_G006_v1.0_000042810	8.93558	15.8721	-2.69079	1	-0.82886	954	MYZPE13164_G006_v1.0_000042810.1	protein_coding	False	NULL	Unknown protein	NULL	NULL	NULL	NULL	NULL	NULL	NULL	NULL	NULL	NULL	NULL	NULL	NULL	NULL	NULL
MYZPE13164_G006_v1.0_000044780	70.2585	92.7384	-2.09469	1	-0.400494	852	MYZPE13164_G006_v1.0_000044780.1	protein_coding	False	***	ACYPI009194 protein	IPR000425 (Major intrinsic protein), IPR023271 (Aquaporin-like)	GO:0005215|GO:0016021|GO:0016020|GO:0006810	PF00230	IPR000425	IPR023271	NULL	GO:0016020|GO:0006810|GO:0005215	NULL	NULL	GO:0005575 (cellular_component)	GO:0006810 (transport)	GO:0003674 (molecular_function)	GO:0016020 (membrane)|GO:0016021 (integral component of membrane)	GO:0006810 (transport)	GO:0003674 (molecular_function)
MYZPE13164_G006_v1.0_000049140	11.9713	7.05774	2.0799	1	0.762301	199	MYZPE13164_G006_v1.0_000049140.1	protein_coding	False	NULL	Unknown protein	NULL	NULL	NULL	NULL	NULL	NULL	NULL	NULL	NULL	NULL	NULL	NULL	NULL	NULL	NULL
MYZPE13164_G006_v1.0_000050390	1674.09	1451.89	1.91504	1	0.205446	806	MYZPE13164_G006_v1.0_000050390.1	protein_coding	False	***	40S ribosomal protein S11	IPR000266 (Ribosomal protein S17/S11), IPR012340 (Nucleic acid-binding, OB-fold), IPR032440 (40S ribosomal protein S11, N-terminal)	GO:0006412|GO:0030529|GO:0005840|GO:0005622|GO:0003735	PF16205|PF00366	IPR000266|IPR028333	IPR032440|IPR012340	IPR019979	GO:0005840|GO:0006412|GO:0003735|GO:0005622	NULL	NULL	GO:0005575 (cellular_component)|GO:0005622 (intracellular)|GO:0005623 (cell)|GO:0005840 (ribosome)	GO:0006412 (translation)	GO:0003735 (structural constituent of ribosome)	GO:0005622 (intracellular)|GO:0005840 (ribosome)|GO:0030529 (intracellular ribonucleoprotein complex)	GO:0006807 (nitrogen compound metabolic process)|GO:0010467 (gene expression)|GO:0034641 (cellular nitrogen compound metabolic process)|GO:0034645 (cellular macromolecule biosynthetic process)|GO:0044267 (cellular protein metabolic process)|GO:0044271 (cellular nitrogen compound biosynthetic process)|GO:0071704 (organic substance metabolic process)|GO:1901576 (organic substance biosynthetic proce…	GO:0003674 (molecular_function)
MYZPE13164_G006_v1.0_000055040	40.7714	25.9815	2.69748	1	0.650075	2908	MYZPE13164_G006_v1.0_000055040.1	protein_coding	False	***	Low affinity cationic amino acid transporter 2	IPR002293 (Amino acid/polyamine transporter I), IPR029485 (Cationic amino acid transporter, C-terminal)	GO:0015171|GO:0016020|GO:0003333|GO:0016021	PF13906|PF13520	IPR002293	IPR029485	NULL	GO:0003333|GO:0016020|GO:0015171	NULL	NULL	GO:0005575 (cellular_component)	GO:0006810 (transport)|GO:0008150 (biological_process)|GO:0055085 (transmembrane transport)	GO:0003674 (molecular_function)|GO:0022857 (transmembrane transporter activity)	GO:0016020 (membrane)|GO:0016021 (integral component of membrane)	GO:0006810 (transport)|GO:0044765 (single-organism transport)|GO:0055085 (transmembrane transport)	GO:0003674 (molecular_function)
MYZPE13164_G006_v1.0_000055740	27.7761	37.4972	-2.09781	1	-0.432939	1554	MYZPE13164_G006_v1.0_000055740.1	protein_coding	False	***	Signal peptidase complex catalytic subunit SEC11	IPR001733 (Peptidase S26B), IPR015927 (Peptidase S24/S26A/S26B/S26C), IPR019758 (Peptidase S26A, signal peptidase I, conserved site), IPR028360 (Peptidase S24/S26, beta-ribbon domain)	GO:0005783|GO:0006465|GO:0008233|GO:0016020|GO:0016021|GO:0016787|GO:0006508|GO:0005789|GO:0008236	PF00717	IPR001733	IPR019759|IPR028360|IPR015927	IPR019758|IPR019756	GO:0016021|GO:0008236|GO:0016020|GO:0008233|GO:0006465	NULL	Reactome: REACT_15380	GO:0005575 (cellular_component)|GO:0005622 (intracellular)|GO:0005623 (cell)|GO:0005737 (cytoplasm)|GO:0005783 (endoplasmic reticulum)|GO:0043226 (organelle)	GO:0008150 (biological_process)|GO:0034641 (cellular nitrogen compound metabolic process)|GO:0051604 (protein maturation)	GO:0003674 (molecular_function)|GO:0008233 (peptidase activity)	GO:0043231 (intracellular membrane-bounded organelle)|GO:0044444 (cytoplasmic part)|GO:0044464 (cell part)|GO:0005575 (cellular_component)|GO:0016020 (membrane)|GO:0043226 (organelle)|GO:0043227 (membrane-bounded organelle)|GO:0043229 (intracellular organelle)|GO:0044424 (intracellular part)|GO:0044425 (membrane part)|GO:0016021 (integral component of membrane)	GO:0006508 (proteolysis)|GO:0006807 (nitrogen compound metabolic process)|GO:0010467 (gene expression)|GO:0019538 (protein metabolic process)|GO:0034641 (cellular nitrogen compound metabolic process)|GO:0044267 (cellular protein metabolic process)|GO:0071704 (organic substance metabolic process)	GO:0003824 (catalytic activity)
MYZPE13164_G006_v1.0_000056660	88.9052	65.5374	2.57472	1	0.43995	4029	MYZPE13164_G006_v1.0_000056660.1	protein_coding	False	*-*	Methenyltetrahydrofolate synthase domain-containing protein-like Protein	IPR002698 (5-formyltetrahydrofolate cyclo-ligase), IPR024185 (5-formyltetrahydrofolate cyclo-ligase-like domain)	NULL	PF01812	IPR002698	IPR024185	NULL	NULL	NULL	NULL	NULL	NULL	NULL	NULL	NULL	NULL
MYZPE13164_G006_v1.0_000057290	61.0199	47.0763	2.21247	1	0.374278	1671	MYZPE13164_G006_v1.0_000057290.1	protein_coding	False	***	CREB-regulated transcription coactivator 1	IPR024783 (Transducer of regulated CREB activity, N-terminal), IPR024784 (Transducer of regulated CREB activity, middle domain), IPR024786 (CREB-regulated transcription coactivator)	GO:0005634|GO:0051289|GO:0008140|GO:0032793|GO:0005737	PF12884|PF12885	IPR024786	IPR024784|IPR024783	NULL	GO:0032793|GO:0005737|GO:0005634|GO:0008140|GO:0051289	NULL	NULL	GO:0005634 (nucleus)|GO:0005737 (cytoplasm)	GO:0006461 (protein complex assembly)|GO:0008150 (biological_process)|GO:0009058 (biosynthetic process)|GO:0034641 (cellular nitrogen compound metabolic process)	GO:0008134 (transcription factor binding)	GO:0005634 (nucleus)|GO:0005737 (cytoplasm)	GO:0006355 (regulation of transcription, DNA-templated)|GO:0050789 (regulation of biological process)|GO:0065007 (biological regulation)|GO:0008150 (biological_process)|GO:0009987 (cellular process)	GO:0005515 (protein binding)
MYZPE13164_G006_v1.0_000057900	1926	1672.41	1.84347	1	0.20368	2589	MYZPE13164_G006_v1.0_000057900.1	protein_coding	False	***	Actin-5C	IPR004000 (Actin family)	GO:0000166|GO:0005737|GO:0005856|GO:0005524	PF00022	IPR004000	NULL	IPR004001|IPR020902	NULL	NULL	NULL	GO:0005737 (cytoplasm)|GO:0005856 (cytoskeleton)	NULL	GO:0003674 (molecular_function)|GO:0043167 (ion binding)	GO:0005737 (cytoplasm)|GO:0043232 (intracellular non-membrane-bounded organelle)	NULL	GO:0000166 (nucleotide binding)|GO:0005524 (ATP binding)
MYZPE13164_G006_v1.0_000058030	102.984	60.0399	2.9197	1	0.778434	3900	MYZPE13164_G006_v1.0_000058030.1	protein_coding	False	***	Cis,cis-muconate transport protein MucK	IPR011701 (Major facilitator superfamily), IPR020846 (Major facilitator superfamily domain)	GO:0016021|GO:0055085|GO:0016020	PF07690	IPR011701	IPR020846	NULL	GO:0016021|GO:0055085	NULL	NULL	GO:0005575 (cellular_component)	GO:0055085 (transmembrane transport)	NULL	GO:0016020 (membrane)|GO:0016021 (integral component of membrane)	GO:0055085 (transmembrane transport)	NULL
MYZPE13164_G006_v1.0_000059320	802.158	614.892	5.03206	1	0.383555	1539	MYZPE13164_G006_v1.0_000059320.1	protein_coding	False	***	ACYPI000088 protein	IPR002347 (Short-chain dehydrogenase/reductase SDR)	GO:0055114|GO:0016491	PF13561	IPR002347	IPR016040	IPR020904	GO:0016491	NULL	NULL	NULL	GO:0008150 (biological_process)	GO:0016491 (oxidoreductase activity)	NULL	GO:0055114 (oxidation-reduction process)	GO:0003824 (catalytic activity)
MYZPE13164_G006_v1.0_000059380	19.0103	11.3067	2.17428	1	0.749613	3814	MYZPE13164_G006_v1.0_000059380.1	protein_coding	False	***	Matrix metalloproteinase-14	IPR021190 (Peptidase M10A), IPR024079 (Metallopeptidase, catalytic domain)	GO:0046872|GO:0004222|GO:0016787|GO:0008237|GO:0006508|GO:0008270|GO:0031012|GO:0005509|GO:0008233	PF01471|PF00045|PF00413	IPR016293|IPR021190	IPR024079|IPR006026|IPR001818|IPR002477|IPR000585	IPR018486|IPR018487	GO:0005509|GO:0008237|GO:0006508|GO:0004222|GO:0008270|GO:0031012	NULL	NULL	GO:0005575 (cellular_component)	GO:0008150 (biological_process)	GO:0003674 (molecular_function)|GO:0008233 (peptidase activity)|GO:0043167 (ion binding)	GO:0005575 (cellular_component)	GO:0006508 (proteolysis)	GO:0003824 (catalytic activity)|GO:0046872 (metal ion binding)|GO:0008270 (zinc ion binding)
MYZPE13164_G006_v1.0_000060520	14.655	21.0362	-2.17673	1	-0.52148	1139	MYZPE13164_G006_v1.0_000060520.1	protein_coding	False	***	Protein ACN9, mitochondrial	IPR008381 (ACN9)	GO:0005739	PF13233	IPR008381	NULL	NULL	GO:0005739	NULL	NULL	GO:0005739 (mitochondrion)	NULL	NULL	GO:0043231 (intracellular membrane-bounded organelle)|GO:0044444 (cytoplasmic part)	NULL	NULL
MYZPE13164_G006_v1.0_000063220	17.3907	25.1977	-2.1283	1	-0.534975	675	MYZPE13164_G006_v1.0_000063220.1	protein_coding	False	***	Torsin-like protein	IPR010448 (Torsin), IPR027417 (P-loop containing nucleoside triphosphate hydrolase)	GO:0005524	PF06309	IPR010448	IPR027417	NULL	GO:0005524	NULL	NULL	NULL	NULL	GO:0003674 (molecular_function)|GO:0043167 (ion binding)	NULL	NULL	GO:0005524 (ATP binding)
MYZPE13164_G006_v1.0_000064790	59.6704	84.1824	-2.18109	1	-0.496503	653	MYZPE13164_G006_v1.0_000064790.1	protein_coding	False	NULL	Unknown protein	NULL	NULL	NULL	NULL	NULL	NULL	NULL	NULL	NULL	NULL	NULL	NULL	NULL	NULL	NULL
MYZPE13164_G006_v1.0_000066410	226.742	194.383	1.90517	1	0.22215	1090	MYZPE13164_G006_v1.0_000066410.1	protein_coding	False	***	Diphosphoinositol polyphosphate phosphohydrolase 2	IPR015797 (NUDIX hydrolase domain-like)	GO:0016787	PF00293	NULL	IPR000086|IPR015797	IPR020084	GO:0016787	NULL	NULL	NULL	NULL	GO:0003674 (molecular_function)	NULL	NULL	GO:0003824 (catalytic activity)
MYZPE13164_G006_v1.0_000069350	308.445	277.92	1.86056	1	0.150344	2153	MYZPE13164_G006_v1.0_000069350.1	protein_coding	False	***	Adenosylhomocysteinase	IPR000043 (Adenosylhomocysteinase), IPR016040 (NAD(P)-binding domain)	GO:0016787|GO:0006730|GO:0004013	PF05221|PF00670	IPR000043	IPR016040|IPR015878	IPR020082	GO:0006730|GO:0004013	EC:3.3.1.1	UniPathway: UPA00314|KEGG: 00270+3.3.1.1|MetaCyc: PWY-5041	NULL	GO:0008150 (biological_process)|GO:0044281 (small molecule metabolic process)	GO:0003674 (molecular_function)	NULL	GO:0044237 (cellular metabolic process)|GO:0044710 (single-organism metabolic process)|GO:0044763 (single-organism cellular process)	GO:0003824 (catalytic activity)
MYZPE13164_G006_v1.0_000069960	42.9934	59.3461	-2.17465	1	-0.465037	2894	MYZPE13164_G006_v1.0_000069960.1	protein_coding	False	***	Dolichyl-diphosphooligosaccharide--protein glycosyltransferase subunit 2	IPR008814 (Dolichyl-diphosphooligosaccharide--protein glycosyltransferase subunit Swp1)	GO:0016021|GO:0016740|GO:0006487|GO:0008250|GO:0016020	PF05817	IPR008814	NULL	NULL	GO:0016021|GO:0006487|GO:0008250	EC:2.4.99.18	KEGG: 00513+2.4.99.18|UniPathway: UPA00378|KEGG: 00510+2.4.99.18	GO:0005575 (cellular_component)|GO:0005622 (intracellular)|GO:0005623 (cell)|GO:0005737 (cytoplasm)|GO:0005783 (endoplasmic reticulum)|GO:0043226 (organelle)|GO:0043234 (protein complex)	GO:0005975 (carbohydrate metabolic process)|GO:0006464 (cellular protein modification process)|GO:0008150 (biological_process)|GO:0009058 (biosynthetic process)	GO:0003674 (molecular_function)	GO:0005575 (cellular_component)|GO:0016020 (membrane)|GO:0032991 (macromolecular complex)|GO:0043226 (organelle)|GO:0043227 (membrane-bounded organelle)|GO:0043229 (intracellular organelle)|GO:0043231 (intracellular membrane-bounded organelle)|GO:0044424 (intracellular part)|GO:0044425 (membrane part)|GO:0044444 (cytoplasmic part)|GO:0044464 (cell part)|GO:0016021 (integral component of membrane)	GO:0006464 (cellular protein modification process)|GO:0034645 (cellular macromolecule biosynthetic process)|GO:0043412 (macromolecule modification)|GO:0044238 (primary metabolic process)|GO:0044260 (cellular macromolecule metabolic process)|GO:0044710 (single-organism metabolic process)|GO:0044763 (single-organism cellular process)|GO:0071704 (organic substance metabolic process)|GO:1901576 (orga…	GO:0016740 (transferase activity)
MYZPE13164_G006_v1.0_000071200	23.3127	53.1342	-2.7018	1	-1.18852	2853	MYZPE13164_G006_v1.0_000071200.1	protein_coding	False	*-*	Neurofilament heavy polypeptide	NULL	NULL	NULL	NULL	NULL	NULL	NULL	NULL	NULL	NULL	NULL	NULL	NULL	NULL	NULL
MYZPE13164_G006_v1.0_000073040	427.819	471.801	-2.16169	1	-0.141179	1222	MYZPE13164_G006_v1.0_000073040.1	protein_coding	False	***	Cofilin/actin-depolymerizing factor homolog	IPR017904 (ADF/Cofilin/Destrin), IPR029006 (ADF-H/Gelsolin-like domain)	GO:0048749|GO:0000902|GO:0007298|GO:0001745|GO:0015629|GO:0005654|GO:0016319|GO:0005856|GO:0005737|GO:0030042|GO:0005622|GO:0003779|GO:0036011|GO:0001737|GO:0001736|GO:0016363|GO:0008585|GO:0042052|GO:0000915|GO:0030041|GO:0005875|GO:0010591|GO:0000281|GO:0005829|GO:0042067|GO:0005634|GO:0007015|GO:0007409	PF00241	IPR017904	IPR029006|IPR002108	NULL	GO:0015629|GO:0005622|GO:0003779|GO:0030042	NULL	NULL	GO:0005575 (cellular_component)|GO:0005622 (intracellular)|GO:0005623 (cell)|GO:0005634 (nucleus)|GO:0005654 (nucleoplasm)|GO:0005737 (cytoplasm)|GO:0005829 (cytosol)|GO:0005856 (cytoskeleton)|GO:0043226 (organelle)|GO:0043234 (protein complex)	GO:0000003 (reproduction)|GO:0000902 (cell morphogenesis)|GO:0006461 (protein complex assembly)|GO:0007010 (cytoskeleton organization)|GO:0007049 (cell cycle)|GO:0008150 (biological_process)|GO:0022607 (cellular component assembly)|GO:0030154 (cell differentiation)|GO:0048856 (anatomical structure development)|GO:0048870 (cell motility)|GO:0051301 (cell division)|GO:0065003 (macromolecular comple…	GO:0008092 (cytoskeletal protein binding)	GO:0005622 (intracellular)|GO:0005634 (nucleus)|GO:0005575 (cellular_component)|GO:0043226 (organelle)|GO:0043229 (intracellular organelle)|GO:0044424 (intracellular part)|GO:0005737 (cytoplasm)|GO:0044444 (cytoplasmic part)|GO:0043232 (intracellular non-membrane-bounded organelle)|GO:0032991 (macromolecular complex)	GO:0009987 (cellular process)|GO:0044763 (single-organism cellular process)|GO:0008150 (biological_process)|GO:0044699 (single-organism process)|GO:0051179 (localization)|GO:0050789 (regulation of biological process)|GO:0050794 (regulation of cellular process)|GO:0065007 (biological regulation)	GO:0005515 (protein binding)
MYZPE13164_G006_v1.0_000073080	130.13	104.679	2.21771	1	0.313985	4252	MYZPE13164_G006_v1.0_000073080.1	protein_coding	False	***	DnaJ-like protein subfamily C member	IPR001623 (DnaJ domain), IPR032843 (Cleavage inducing molecular chaperone, Jiv)	NULL	PF00226|PF14901	NULL	IPR001623|IPR032843	NULL	NULL	NULL	NULL	NULL	NULL	NULL	NULL	NULL	NULL
MYZPE13164_G006_v1.0_000073910	11.0819	25.4705	-2.14406	1	-1.20062	860	MYZPE13164_G006_v1.0_000073910.1	protein_coding	False	***	AGAP001275-PA	IPR029488 (Hemingway/KIAA1430)	NULL	PF13879	IPR029488	NULL	NULL	NULL	NULL	NULL	NULL	NULL	NULL	NULL	NULL	NULL
MYZPE13164_G006_v1.0_000074790	87.5143	60.1799	2.15293	1	0.540237	450	MYZPE13164_G006_v1.0_000074790.1	protein_coding	False	***	Odorant-binding protein	IPR006170 (Pheromone/general odorant binding protein)	GO:0005549	PF01395	IPR006170	NULL	NULL	GO:0005549	NULL	NULL	NULL	NULL	GO:0003674 (molecular_function)	NULL	NULL	GO:0005488 (binding)
MYZPE13164_G006_v1.0_000076610	1044.75	897.961	1.86748	1	0.218431	1557	MYZPE13164_G006_v1.0_000076610.1	protein_coding	False	***	Elongation factor 1-beta	IPR010987 (Glutathione S-transferase, C-terminal-like), IPR014717 (Translation elongation factor EF1B/ribosomal protein S6), IPR018940 (Elongation factor 1 beta central acidic region, eukaryote)	GO:0006414|GO:0006412|GO:0005853|GO:0003746	PF00736|PF10587	NULL	IPR018940|IPR014717|IPR014038|IPR010987	IPR001326	GO:0003746|GO:0005853|GO:0006414	NULL	Reactome: REACT_71|Reactome: REACT_17015	GO:0005575 (cellular_component)|GO:0005622 (intracellular)|GO:0005623 (cell)|GO:0005737 (cytoplasm)|GO:0043234 (protein complex)	GO:0006412 (translation)|GO:0008150 (biological_process)|GO:0009058 (biosynthetic process)	GO:0008135 (translation factor activity, RNA binding)	GO:0032991 (macromolecular complex)|GO:0044444 (cytoplasmic part)	GO:0006807 (nitrogen compound metabolic process)|GO:0010467 (gene expression)|GO:0034641 (cellular nitrogen compound metabolic process)|GO:0034645 (cellular macromolecule biosynthetic process)|GO:0044267 (cellular protein metabolic process)|GO:0044271 (cellular nitrogen compound biosynthetic process)|GO:0071704 (organic substance metabolic process)|GO:1901576 (organic substance biosynthetic proce…	GO:0003676 (nucleic acid binding)
MYZPE13164_G006_v1.0_000082100	603.299	376.002	2.87666	1	0.682132	2144	MYZPE13164_G006_v1.0_000082100.1	protein_coding	False	***	Alpha-glucosidase family 31	IPR000322 (Glycoside hydrolase family 31), IPR013785 (Aldolase-type TIM barrel)	GO:0004558|GO:0016787|GO:0032450|GO:0000023|GO:0016798|GO:0008152|GO:0004553|GO:0005975|GO:0003824	PF01055	IPR000322	IPR017853|IPR013785	NULL	GO:0005975|GO:0003824|GO:0004553	NULL	NULL	NULL	GO:0005975 (carbohydrate metabolic process)|GO:0008150 (biological_process)	GO:0003674 (molecular_function)|GO:0016798 (hydrolase activity, acting on glycosyl bonds)	NULL	GO:0044237 (cellular metabolic process)|GO:0044238 (primary metabolic process)|GO:0044710 (single-organism metabolic process)|GO:0044763 (single-organism cellular process)|GO:0071704 (organic substance metabolic process)|GO:0008152 (metabolic process)	GO:0003824 (catalytic activity)
MYZPE13164_G006_v1.0_000082810	239.144	201.834	1.86867	1	0.244713	3157	MYZPE13164_G006_v1.0_000082810.1	protein_coding	False	*-*	Reticulocyte-binding protein 2-like protein a	NULL	NULL	NULL	NULL	NULL	NULL	NULL	NULL	NULL	NULL	NULL	NULL	NULL	NULL	NULL
MYZPE13164_G006_v1.0_000087010	222.155	172.364	2.7615	1	0.366107	2811	MYZPE13164_G006_v1.0_000087010.1	protein_coding	False	***	Angiomotin	IPR009114 (Angiomotin), IPR024646 (Angiomotin, C-terminal)	NULL	PF12240	IPR009114	IPR024646	NULL	NULL	NULL	NULL	NULL	NULL	NULL	NULL	NULL	NULL
MYZPE13164_G006_v1.0_000088190	16.3365	10.5875	2.00285	1	0.625732	366	MYZPE13164_G006_v1.0_000088190.1	protein_coding	False	NULL	Unknown protein	NULL	NULL	NULL	NULL	NULL	NULL	NULL	NULL	NULL	NULL	NULL	NULL	NULL	NULL	NULL
MYZPE13164_G006_v1.0_000089010	8.75938	15.6323	-2.09048	1	-0.83563	1422	MYZPE13164_G006_v1.0_000089010.1	protein_coding	False	NULL	Unknown protein	NULL	NULL	NULL	NULL	NULL	NULL	NULL	NULL	NULL	NULL	NULL	NULL	NULL	NULL	NULL
MYZPE13164_G006_v1.0_000089030	2109.23	1819.47	1.97676	1	0.213205	618	MYZPE13164_G006_v1.0_000089030.1	protein_coding	False	***	40S ribosomal protein S25	IPR004977 (Ribosomal protein S25)	GO:0006412|GO:0005840|GO:0030529|GO:0003735|GO:0022627	PF03297	IPR004977	NULL	NULL	NULL	NULL	NULL	GO:0005575 (cellular_component)|GO:0005622 (intracellular)|GO:0005623 (cell)|GO:0005737 (cytoplasm)|GO:0005829 (cytosol)|GO:0005840 (ribosome)|GO:0043226 (organelle)	GO:0006412 (translation)	GO:0003735 (structural constituent of ribosome)	GO:0005840 (ribosome)|GO:0005575 (cellular_component)|GO:0030529 (intracellular ribonucleoprotein complex)|GO:0043226 (organelle)|GO:0043229 (intracellular organelle)|GO:0044424 (intracellular part)|GO:0044444 (cytoplasmic part)	GO:0006807 (nitrogen compound metabolic process)|GO:0010467 (gene expression)|GO:0034641 (cellular nitrogen compound metabolic process)|GO:0034645 (cellular macromolecule biosynthetic process)|GO:0044267 (cellular protein metabolic process)|GO:0044271 (cellular nitrogen compound biosynthetic process)|GO:0071704 (organic substance metabolic process)|GO:1901576 (organic substance biosynthetic proce…	GO:0003674 (molecular_function)
MYZPE13164_G006_v1.0_000089460	268.948	376.639	-3.46611	1	-0.485854	2462	MYZPE13164_G006_v1.0_000089460.1	protein_coding	False	***	Calreticulin	IPR001580 (Calreticulin/calnexin), IPR013320 (Concanavalin A-like lectin/glucanase domain)	GO:0051082|GO:0042048|GO:0030431|GO:0006457|GO:0005783|GO:0005788|GO:0031987|GO:0048854|GO:0046872|GO:0045169|GO:0005615|GO:0007422|GO:0030246|GO:0012505|GO:0005509|GO:0022008|GO:0005811|GO:0001964|GO:0007417|GO:0007476	PF00262	IPR001580|IPR009169	IPR013320|IPR009033	IPR018124	GO:0005509|GO:0005515|GO:0005783|GO:0006457|GO:0051082	NULL	NULL	GO:0005575 (cellular_component)|GO:0005615 (extracellular space)|GO:0005622 (intracellular)|GO:0005623 (cell)|GO:0005737 (cytoplasm)|GO:0005783 (endoplasmic reticulum)|GO:0005811 (lipid particle)|GO:0043226 (organelle)	GO:0006457 (protein folding)|GO:0008150 (biological_process)|GO:0030154 (cell differentiation)|GO:0040011 (locomotion)|GO:0048856 (anatomical structure development)|GO:0050877 (neurological system process)	GO:0003674 (molecular_function)|GO:0043167 (ion binding)|GO:0051082 (unfolded protein binding)	GO:0005575 (cellular_component)|GO:0005576 (extracellular region)|GO:0043231 (intracellular membrane-bounded organelle)|GO:0044444 (cytoplasmic part)|GO:0044464 (cell part)|GO:0043226 (organelle)|GO:0043229 (intracellular organelle)|GO:0044424 (intracellular part)|GO:0043232 (intracellular non-membrane-bounded organelle)	GO:0008150 (biological_process)|GO:0009987 (cellular process)|GO:0044699 (single-organism process)|GO:0044763 (single-organism cellular process)	GO:0046872 (metal ion binding)|GO:0005515 (protein binding)|GO:0005488 (binding)
MYZPE13164_G006_v1.0_000090290	394.51	306.213	2.98034	1	0.365528	875	MYZPE13164_G006_v1.0_000090290.1	protein_coding	False	NULL	Unknown protein	NULL	NULL	NULL	NULL	NULL	NULL	NULL	NULL	NULL	NULL	NULL	NULL	NULL	NULL	NULL
MYZPE13164_G006_v1.0_000090630	451.715	254.673	2.21957	1	0.826765	794	MYZPE13164_G006_v1.0_000090630.1	protein_coding	False	NULL	Unknown protein	NULL	NULL	NULL	NULL	NULL	NULL	NULL	NULL	NULL	NULL	NULL	NULL	NULL	NULL	NULL
MYZPE13164_G006_v1.0_000092270	28.3342	44.5952	-2.96935	1	-0.654342	1399	MYZPE13164_G006_v1.0_000092270.1	protein_coding	False	***	Mesencephalic astrocyte-derived neurotrophic factor homolog	IPR019345 (Armet protein)	GO:0007275|GO:0005576|GO:0005509	PF10208	IPR019345	NULL	NULL	NULL	NULL	NULL	GO:0005576 (extracellular region)	GO:0008150 (biological_process)	GO:0043167 (ion binding)	GO:0005576 (extracellular region)	GO:0008150 (biological_process)|GO:0044699 (single-organism process)	GO:0046872 (metal ion binding)
MYZPE13164_G006_v1.0_000095960	185.61	148.726	2.15596	1	0.319618	1772	MYZPE13164_G006_v1.0_000095960.1	protein_coding	False	***	CCR4-NOT transcription complex subunit	IPR007282 (NOT2/NOT3/NOT5)	GO:0006355|GO:0005634	PF04153	NULL	IPR007282	NULL	GO:0006355|GO:0005634	NULL	Reactome: REACT_21257	GO:0005634 (nucleus)	GO:0008150 (biological_process)|GO:0009058 (biosynthetic process)|GO:0034641 (cellular nitrogen compound metabolic process)	NULL	GO:0005634 (nucleus)	GO:0006355 (regulation of transcription, DNA-templated)	NULL
MYZPE13164_G006_v1.0_000096380	51.9051	39.5275	2.87049	1	0.393018	1901	MYZPE13164_G006_v1.0_000096380.1	protein_coding	False	***	Ras-related protein Rab-7L1	IPR001806 (Small GTPase superfamily), IPR027417 (P-loop containing nucleoside triphosphate hydrolase)	GO:0005525|GO:0003924|GO:0007264|GO:0031982|GO:0035526|GO:0005829|GO:0006895|GO:0051223|GO:0005794|GO:0005802	PF00071	IPR030697|IPR001806	IPR027417|IPR005225	NULL	GO:0035526|GO:0006895|GO:0005794|GO:0051223|GO:0005802|GO:0003924|GO:0005525|GO:0007264|GO:0031982	NULL	NULL	GO:0005575 (cellular_component)|GO:0005622 (intracellular)|GO:0005623 (cell)|GO:0005737 (cytoplasm)|GO:0005794 (Golgi apparatus)|GO:0005829 (cytosol)|GO:0043226 (organelle)	GO:0006810 (transport)|GO:0007165 (signal transduction)|GO:0008150 (biological_process)|GO:0016192 (vesicle-mediated transport)	GO:0003674 (molecular_function)|GO:0003924 (GTPase activity)|GO:0043167 (ion binding)	GO:0043231 (intracellular membrane-bounded organelle)|GO:0044444 (cytoplasmic part)|GO:0044464 (cell part)|GO:0005575 (cellular_component)|GO:0043226 (organelle)|GO:0043227 (membrane-bounded organelle)|GO:0043229 (intracellular organelle)|GO:0044424 (intracellular part)	GO:0006810 (transport)|GO:0051179 (localization)|GO:0051234 (establishment of localization)|GO:0008150 (biological_process)|GO:0009987 (cellular process)|GO:0044699 (single-organism process)|GO:0044763 (single-organism cellular process)|GO:0050794 (regulation of cellular process)|GO:0050789 (regulation of biological process)|GO:0065007 (biological regulation)	GO:0003824 (catalytic activity)|GO:0017076 (purine nucleotide binding)|GO:0032550 (purine ribonucleoside binding)|GO:0032555 (purine ribonucleotide binding)|GO:0035639 (purine ribonucleoside triphosphate binding)
MYZPE13164_G006_v1.0_000098260	25.1653	16.2492	2.1026	1	0.631071	1342	MYZPE13164_G006_v1.0_000098260.1	protein_coding	False	***	ACYPI000511 protein	NULL	NULL	NULL	NULL	NULL	NULL	NULL	NULL	NULL	NULL	NULL	NULL	NULL	NULL	NULL
MYZPE13164_G006_v1.0_000104300	1100.78	851.905	2.1149	1	0.369766	1234	MYZPE13164_G006_v1.0_000104300.1	protein_coding	False	***	Cathepsin B-N	IPR013128 (Peptidase C1A), IPR025660 (Cysteine peptidase, histidine active site)	GO:0004197|GO:0050790|GO:0006508|GO:0008234	PF08127|PF00112	IPR013128	IPR000668|IPR012599	IPR000169|IPR025660	GO:0050790|GO:0006508|GO:0008234|GO:0004197	NULL	NULL	NULL	GO:0008150 (biological_process)	GO:0008233 (peptidase activity)	NULL	GO:0006508 (proteolysis)|GO:0065007 (biological regulation)	GO:0003824 (catalytic activity)
MYZPE13164_G006_v1.0_000104780	35.6951	19.2462	3.09386	1	0.891151	1410	MYZPE13164_G006_v1.0_000104780.1	protein_coding	False	***	Diuretic hormone receptor	IPR000832 (GPCR, family 2, secretin-like)	GO:0008036|GO:0007165|GO:0004930|GO:0016020|GO:0005886|GO:0007166|GO:0004871|GO:0007186|GO:0004888|GO:0009755|GO:0016021	PF02793|PF00002	IPR000832|IPR002001	IPR001879|IPR017981	IPR017983	GO:0008036|GO:0016020|GO:0007166|GO:0016021|GO:0004930|GO:0004888|GO:0007186	NULL	NULL	GO:0005575 (cellular_component)|GO:0005886 (plasma membrane)	GO:0007165 (signal transduction)|GO:0008150 (biological_process)	GO:0003674 (molecular_function)|GO:0004871 (signal transducer activity)	GO:0005886 (plasma membrane)|GO:0016020 (membrane)|GO:0016021 (integral component of membrane)	GO:0008150 (biological_process)|GO:0009987 (cellular process)|GO:0044699 (single-organism process)|GO:0044763 (single-organism cellular process)|GO:0050794 (regulation of cellular process)	GO:0003674 (molecular_function)
MYZPE13164_G006_v1.0_000105060	87.311	69.3982	1.9234	1	0.331265	1569	MYZPE13164_G006_v1.0_000105060.1	protein_coding	False	***	DDB1-and CUL4-associated factor 13	IPR007287 (Sof1-like protein), IPR015943 (WD40/YVTN repeat-like-containing domain), IPR020472 (G-protein beta WD-40 repeat)	NULL	PF00400|PF04158	NULL	IPR017986|IPR015943|IPR007287	IPR020472|IPR019775|IPR001680	GO:0005515	NULL	UniPathway: UPA00143	NULL	NULL	GO:0003674 (molecular_function)	NULL	NULL	GO:0005515 (protein binding)
MYZPE13164_G006_v1.0_000105930	62.351	76.8227	-2.233	1	-0.301119	1190	MYZPE13164_G006_v1.0_000105930.1	protein_coding	False	***	Histone deacetylase complex subunit SAP18	IPR010516 (Sin3 associated polypeptide p18)	NULL	PF06487	IPR017250|IPR010516	NULL	NULL	NULL	NULL	NULL	NULL	NULL	NULL	NULL	NULL	NULL
MYZPE13164_G006_v1.0_000106940	15.6895	37.8723	-3.26366	1	-1.27134	153	MYZPE13164_G006_v1.0_000106940.1	protein_coding	False	*-*	Magnesium transporter protein	IPR021149 (Oligosaccharyl transferase complex, subunit OST3/OST6)	GO:0016021|GO:0016020	PF04756	IPR021149	NULL	NULL	NULL	NULL	NULL	GO:0005575 (cellular_component)	NULL	NULL	GO:0016020 (membrane)|GO:0016021 (integral component of membrane)	NULL	NULL
MYZPE13164_G006_v1.0_000108390	208.566	259.319	-3.05736	1	-0.314227	1992	MYZPE13164_G006_v1.0_000108390.1	protein_coding	False	***	Protein disulfide-isomerase	IPR005792 (Protein disulphide isomerase), IPR012336 (Thioredoxin-like fold)	GO:0016853|GO:0045454|GO:0003756|GO:0005783	PF00085|PF13848	IPR005792	IPR013766|IPR005788|IPR012336	IPR017937	GO:0016853|GO:0005783|GO:0045454	NULL	NULL	GO:0005783 (endoplasmic reticulum)	GO:0008150 (biological_process)|GO:0042592 (homeostatic process)	GO:0016853 (isomerase activity)	GO:0043231 (intracellular membrane-bounded organelle)|GO:0044444 (cytoplasmic part)|GO:0044464 (cell part)	GO:0044763 (single-organism cellular process)|GO:0050794 (regulation of cellular process)|GO:0065007 (biological regulation)	GO:0003824 (catalytic activity)
MYZPE13164_G006_v1.0_000108650	42.1778	59.4018	-2.67405	1	-0.494021	554	MYZPE13164_G006_v1.0_000108650.1	protein_coding	False	***	Trafficking protein particle complex subunit 1	IPR007233 (Trafficking protein particle complex subunit)	GO:0006810|GO:0030008	PF04099	IPR007233	IPR011012	NULL	GO:0006810|GO:0030008	NULL	NULL	GO:0005575 (cellular_component)|GO:0005622 (intracellular)|GO:0005623 (cell)|GO:0043234 (protein complex)	GO:0006810 (transport)	NULL	GO:0032991 (macromolecular complex)|GO:0044424 (intracellular part)	GO:0006810 (transport)	NULL
MYZPE13164_G006_v1.0_000108740	94.7872	73.3901	2.00032	1	0.369108	1495	MYZPE13164_G006_v1.0_000108740.1	protein_coding	False	***	Ell-associated factor Eaf-like Protein	IPR019194 (Transcription elognation factor Eaf, N-terminal), IPR027093 (EAF family)	GO:0006355|GO:0032783	PF09816	IPR027093	IPR019194	NULL	GO:0032783|GO:0006355	NULL	NULL	GO:0005575 (cellular_component)|GO:0005622 (intracellular)|GO:0005623 (cell)|GO:0005634 (nucleus)|GO:0005654 (nucleoplasm)|GO:0043226 (organelle)|GO:0043234 (protein complex)	GO:0008150 (biological_process)|GO:0009058 (biosynthetic process)|GO:0034641 (cellular nitrogen compound metabolic process)	NULL	GO:0005575 (cellular_component)|GO:0005634 (nucleus)|GO:0032991 (macromolecular complex)|GO:0043226 (organelle)|GO:0043229 (intracellular organelle)|GO:0044424 (intracellular part)	GO:0006355 (regulation of transcription, DNA-templated)	NULL
MYZPE13164_G006_v1.0_000108970	119.589	106.9	1.83813	1	0.161818	3131	MYZPE13164_G006_v1.0_000108970.1	protein_coding	False	***	Protease m1 zinc metalloprotease	IPR001930 (Peptidase M1, alanine aminopeptidase/leukotriene A4 hydrolase), IPR024571 (ERAP1-like C-terminal domain)	GO:0008233|GO:0008270|GO:0008237|GO:0006508	PF11838|PF01433	IPR001930	IPR014782|IPR024571	NULL	GO:0006508|GO:0008237|GO:0008270	NULL	NULL	NULL	GO:0008150 (biological_process)	GO:0008233 (peptidase activity)|GO:0043167 (ion binding)	NULL	GO:0006508 (proteolysis)	GO:0003824 (catalytic activity)|GO:0008270 (zinc ion binding)
MYZPE13164_G006_v1.0_000110160	286.616	328.379	-2.10245	1	-0.196244	384	MYZPE13164_G006_v1.0_000110160.1	protein_coding	False	***	Profilin	IPR005455 (Profilin), IPR027310 (Profilin conserved site)	GO:0005856|GO:0003779	PF00235	IPR005455	NULL	IPR027310	GO:0003779	NULL	NULL	GO:0005856 (cytoskeleton)	NULL	GO:0008092 (cytoskeletal protein binding)	GO:0043232 (intracellular non-membrane-bounded organelle)	NULL	GO:0005515 (protein binding)
MYZPE13164_G006_v1.0_000110270	112.859	85.8221	1.97467	1	0.395106	1885	MYZPE13164_G006_v1.0_000110270.1	protein_coding	False	***	Serine--tRNA ligase, mitochondrial-like Protein	IPR002317 (Serine-tRNA ligase, type1), IPR003604 (Zinc finger, U1-type), IPR007087 (Zinc finger, C2H2), IPR022755 (Zinc finger, double-stranded RNA binding)	GO:0006434|GO:0000166|GO:0004828|GO:0005737|GO:0005524|GO:0016874	PF00587|PF12171	IPR002317	IPR010978|IPR007087|IPR002314|IPR022755|IPR003604|IPR015866	NULL	GO:0004812|GO:0006434|GO:0000166|GO:0006418|GO:0005737|GO:0005524|GO:0003676|GO:0004828|GO:0008270|GO:0046872	EC:6.1.1.11	MetaCyc: PWY-6281|Reactome: REACT_71|UniPathway: UPA00906|KEGG: 00970+6.1.1.11	GO:0005737 (cytoplasm)	GO:0006399 (tRNA metabolic process)|GO:0006412 (translation)|GO:0006520 (cellular amino acid metabolic process)	GO:0003674 (molecular_function)|GO:0016874 (ligase activity)|GO:0043167 (ion binding)	GO:0005737 (cytoplasm)	GO:0006807 (nitrogen compound metabolic process)|GO:0010467 (gene expression)|GO:0016070 (RNA metabolic process)|GO:0034641 (cellular nitrogen compound metabolic process)|GO:0034645 (cellular macromolecule biosynthetic process)|GO:0044237 (cellular metabolic process)|GO:0044238 (primary metabolic process)|GO:0044267 (cellular protein metabolic process)|GO:0044271 (cellular nitrogen compound biosy…	GO:0000166 (nucleotide binding)|GO:0003676 (nucleic acid binding)|GO:0003824 (catalytic activity)|GO:0005524 (ATP binding)|GO:0008270 (zinc ion binding)|GO:0046872 (metal ion binding)
MYZPE13164_G006_v1.0_000110830	29.1458	20.357	2.21128	1	0.517763	1593	MYZPE13164_G006_v1.0_000110830.1	protein_coding	False	***	Fatty acyl-CoA reductase 5	IPR016040 (NAD(P)-binding domain), IPR026055 (Fatty acyl-CoA reductase)	GO:0080019|GO:0055114|GO:0016020|GO:0016021	PF03015|PF07993	IPR026055	IPR016040|IPR013120	NULL	GO:0080019	NULL	Reactome: REACT_22258	GO:0005575 (cellular_component)	GO:0008150 (biological_process)	GO:0016491 (oxidoreductase activity)	GO:0016020 (membrane)|GO:0016021 (integral component of membrane)	GO:0055114 (oxidation-reduction process)	GO:0003824 (catalytic activity)
MYZPE13164_G006_v1.0_000111050	92.5358	76.0433	2.17843	1	0.283192	4059	MYZPE13164_G006_v1.0_000111050.1	protein_coding	False	***	Protein kinase	IPR011009 (Protein kinase-like domain), IPR015940 (Ubiquitin-associated domain), IPR028375 (KA1 domain/Ssp2, C-terminal)	GO:0005524|GO:0016301|GO:0004672|GO:0000166|GO:0016310|GO:0006468	PF02149|PF00069	NULL	IPR015940|IPR028375|IPR011009|IPR001772|IPR000719	IPR008271|IPR017441	GO:0006468|GO:0004672|GO:0005524	EC:2.7.11.1	KEGG: 04151+2.7.11.1|KEGG: 04150+2.7.11.1	NULL	GO:0006464 (cellular protein modification process)|GO:0008150 (biological_process)	GO:0003674 (molecular_function)|GO:0016301 (kinase activity)|GO:0043167 (ion binding)	NULL	GO:0006468 (protein phosphorylation)|GO:0016310 (phosphorylation)	GO:0000166 (nucleotide binding)|GO:0016301 (kinase activity)|GO:0016772 (transferase activity, transferring phosphorus-containing groups)|GO:0005524 (ATP binding)
MYZPE13164_G006_v1.0_000111990	138.876	114.546	2.05605	1	0.277874	801	MYZPE13164_G006_v1.0_000111990.1	protein_coding	False	***	ACYPI006634 protein	IPR009533 (Protein of unknown function DUF1151)	NULL	PF06625	IPR009533	NULL	NULL	NULL	NULL	NULL	NULL	NULL	NULL	NULL	NULL	NULL
MYZPE13164_G006_v1.0_000112210	27.4602	18.1777	2.00762	1	0.595175	1071	MYZPE13164_G006_v1.0_000112210.1	protein_coding	False	*-*	Titin	NULL	NULL	NULL	NULL	NULL	NULL	NULL	NULL	NULL	NULL	NULL	NULL	NULL	NULL	NULL
MYZPE13164_G006_v1.0_000112340	81.3201	95.1379	-2.09716	1	-0.226409	1138	MYZPE13164_G006_v1.0_000112340.1	protein_coding	False	***	Protein mago nashi	IPR004023 (Mago nashi protein)	GO:0046579|GO:0007267|GO:0016325|GO:0071013|GO:0051028|GO:0005737|GO:0000398|GO:0008103|GO:0006397|GO:0045451|GO:0007173|GO:0007275|GO:0003723|GO:0008380|GO:0006406|GO:0005515|GO:0007317|GO:0070374|GO:0007318|GO:0007315|GO:0035145|GO:0005634|GO:0007309|GO:0008104|GO:0071011|GO:0045495|GO:0006810|GO:0046594|GO:0000226|GO:0000335|GO:0048477	PF02792	IPR004023	NULL	NULL	GO:0005634	NULL	NULL	GO:0005575 (cellular_component)|GO:0005622 (intracellular)|GO:0005623 (cell)|GO:0005634 (nucleus)|GO:0005737 (cytoplasm)|GO:0043226 (organelle)|GO:0043234 (protein complex)	GO:0000003 (reproduction)|GO:0006259 (DNA metabolic process)|GO:0006397 (mRNA processing)|GO:0006464 (cellular protein modification process)|GO:0006810 (transport)|GO:0006913 (nucleocytoplasmic transport)|GO:0007010 (cytoskeleton organization)|GO:0007165 (signal transduction)|GO:0007267 (cell-cell signaling)|GO:0008150 (biological_process)|GO:0009790 (embryo development)|GO:0021700 (developmental…	GO:0003674 (molecular_function)|GO:0003723 (RNA binding)	GO:0005634 (nucleus)|GO:0005737 (cytoplasm)|GO:0005575 (cellular_component)|GO:0032991 (macromolecular complex)|GO:0043226 (organelle)|GO:0043229 (intracellular organelle)|GO:0044424 (intracellular part)|GO:0030529 (intracellular ribonucleoprotein complex)	GO:0008150 (biological_process)|GO:0009987 (cellular process)|GO:0044763 (single-organism cellular process)|GO:0019219 (regulation of nucleobase-containing compound metabolic process)|GO:0019222 (regulation of metabolic process)|GO:0031323 (regulation of cellular metabolic process)|GO:0050789 (regulation of biological process)|GO:0050794 (regulation of cellular process)|GO:0051171 (regulation of …	GO:0003676 (nucleic acid binding)|GO:0005515 (protein binding)
MYZPE13164_G006_v1.0_000112350	281.461	216.743	2.23206	1	0.376951	3516	MYZPE13164_G006_v1.0_000112350.1	protein_coding	False	***	Histone-lysine N-methyltransferase, H3 lysine-79 specific	IPR029063 (S-adenosyl-L-methionine-dependent methyltransferase), IPR030445 (Histone H3-K79 methyltransferase)	GO:0005634|GO:0016568|GO:0018024|GO:0008168|GO:0031151|GO:0034729|GO:0032259|GO:0051726|GO:0016740	PF08123	IPR030445	IPR029063|IPR025789	NULL	GO:0031151|GO:0018024|GO:0051726|GO:0034729	EC:2.1.1.43	KEGG: 00310+2.1.1.43	GO:0005634 (nucleus)	GO:0006464 (cellular protein modification process)|GO:0007049 (cell cycle)|GO:0008150 (biological_process)|GO:0051276 (chromosome organization)	GO:0003674 (molecular_function)|GO:0008168 (methyltransferase activity)	GO:0005634 (nucleus)	GO:0008150 (biological_process)|GO:0009987 (cellular process)|GO:0008152 (metabolic process)|GO:0006464 (cellular protein modification process)|GO:0043412 (macromolecule modification)|GO:0044260 (cellular macromolecule metabolic process)|GO:0050794 (regulation of cellular process)	GO:0016740 (transferase activity)
MYZPE13164_G006_v1.0_000113260	80.4598	98.1667	-2.07011	1	-0.286966	2464	MYZPE13164_G006_v1.0_000113260.1	protein_coding	False	***	ACYPI004958 protein	NULL	GO:0016020|GO:0016021	NULL	NULL	NULL	NULL	NULL	NULL	NULL	GO:0005575 (cellular_component)	NULL	NULL	GO:0016020 (membrane)|GO:0016021 (integral component of membrane)	NULL	NULL
MYZPE13164_G006_v1.0_000113770	48.4793	61.4624	-2.07093	1	-0.342334	4254	MYZPE13164_G006_v1.0_000113770.1	protein_coding	False	***	Lipase maturation factor	IPR009613 (Lipase maturation factor)	GO:0005789|GO:0016021|GO:0016020|GO:0005783	PF06762	IPR009613	NULL	NULL	NULL	NULL	NULL	GO:0005575 (cellular_component)|GO:0005622 (intracellular)|GO:0005623 (cell)|GO:0005737 (cytoplasm)|GO:0005783 (endoplasmic reticulum)|GO:0043226 (organelle)	NULL	NULL	GO:0043231 (intracellular membrane-bounded organelle)|GO:0044444 (cytoplasmic part)|GO:0044464 (cell part)|GO:0005575 (cellular_component)|GO:0016020 (membrane)|GO:0043226 (organelle)|GO:0043227 (membrane-bounded organelle)|GO:0043229 (intracellular organelle)|GO:0044424 (intracellular part)|GO:0044425 (membrane part)|GO:0016021 (integral component of membrane)	NULL	NULL
MYZPE13164_G006_v1.0_000113780	642.964	486.77	2.97856	1	0.401499	3480	MYZPE13164_G006_v1.0_000113780.1	protein_coding	False	***	S-adenosylmethionine synthase	IPR002133 (S-adenosylmethionine synthetase)	GO:0046872|GO:0005524|GO:0004478|GO:0006730|GO:0006556|GO:0000166|GO:0016740	PF02772|PF02773|PF00438	IPR002133	IPR022629|IPR022636|IPR022630|IPR022628	IPR022631	GO:0005524|GO:0004478|GO:0006556	EC:2.5.1.6	Reactome: REACT_13433|MetaCyc: PWY-5912|KEGG: 00270+2.5.1.6|MetaCyc: PWY-5041|UniPathway: UPA00315	NULL	GO:0006790 (sulfur compound metabolic process)|GO:0008150 (biological_process)|GO:0009058 (biosynthetic process)|GO:0034641 (cellular nitrogen compound metabolic process)|GO:0044281 (small molecule metabolic process)|GO:0051186 (cofactor metabolic process)	GO:0003674 (molecular_function)|GO:0016765 (transferase activity, transferring alkyl or aryl (other than methyl) groups)|GO:0043167 (ion binding)	NULL	GO:0044237 (cellular metabolic process)|GO:0044249 (cellular biosynthetic process)|GO:0044710 (single-organism metabolic process)|GO:0044763 (single-organism cellular process)	GO:0000166 (nucleotide binding)|GO:0016740 (transferase activity)|GO:0005524 (ATP binding)|GO:0046872 (metal ion binding)
MYZPE13164_G006_v1.0_000115140	240.549	313.439	-2.09576	1	-0.381854	2949	MYZPE13164_G006_v1.0_000115140.1	protein_coding	False	***	Heat shock 70 kDa protein cognate 3	IPR013126 (Heat shock protein 70 family), IPR029047 (Heat shock protein 70kD, peptide-binding domain), IPR029048 (Heat shock protein 70kD, C-terminal domain)	GO:0010906|GO:0005811|GO:0016246|GO:0005615|GO:0000166|GO:0030431|GO:0051298|GO:0005875|GO:0005783|GO:0005524|GO:0016887|GO:0005788|GO:0009408|GO:0012505	PF00012	IPR013126	IPR029048|IPR029047	IPR018181	NULL	NULL	NULL	GO:0005575 (cellular_component)|GO:0005615 (extracellular space)|GO:0005622 (intracellular)|GO:0005623 (cell)|GO:0005737 (cytoplasm)|GO:0005783 (endoplasmic reticulum)|GO:0005811 (lipid particle)|GO:0005856 (cytoskeleton)|GO:0043226 (organelle)|GO:0043234 (protein complex)	GO:0005975 (carbohydrate metabolic process)|GO:0006950 (response to stress)|GO:0007010 (cytoskeleton organization)|GO:0007049 (cell cycle)|GO:0008150 (biological_process)|GO:0044281 (small molecule metabolic process)	GO:0003674 (molecular_function)|GO:0016887 (ATPase activity)|GO:0043167 (ion binding)	GO:0005575 (cellular_component)|GO:0005576 (extracellular region)|GO:0043231 (intracellular membrane-bounded organelle)|GO:0044444 (cytoplasmic part)|GO:0044464 (cell part)|GO:0043226 (organelle)|GO:0043229 (intracellular organelle)|GO:0044424 (intracellular part)|GO:0043232 (intracellular non-membrane-bounded organelle)|GO:0032991 (macromolecular complex)	GO:0008150 (biological_process)|GO:0031323 (regulation of cellular metabolic process)|GO:0080090 (regulation of primary metabolic process)|GO:0010468 (regulation of gene expression)|GO:0019222 (regulation of metabolic process)|GO:0044763 (single-organism cellular process)|GO:0050789 (regulation of biological process)|GO:0060255 (regulation of macromolecule metabolic process)|GO:0065007 (biologica…	GO:0000166 (nucleotide binding)|GO:0005524 (ATP binding)|GO:0003824 (catalytic activity)
MYZPE13164_G006_v1.0_000118260	1152.78	1012.27	2.86875	1	0.187521	786	MYZPE13164_G006_v1.0_000118260.1	protein_coding	False	***	Cytochrome c	IPR002327 (Cytochrome c, class IA/ IB), IPR009056 (Cytochrome c-like domain)	GO:0009055|GO:0070469|GO:0005758|GO:0005739|GO:0046872|GO:0055114|GO:0020037	PF00034	IPR002327	IPR009056	NULL	GO:0009055|GO:0020037	NULL	NULL	GO:0005575 (cellular_component)|GO:0005622 (intracellular)|GO:0005623 (cell)|GO:0005737 (cytoplasm)|GO:0005739 (mitochondrion)|GO:0043226 (organelle)	GO:0008150 (biological_process)	GO:0003674 (molecular_function)|GO:0043167 (ion binding)	GO:0043231 (intracellular membrane-bounded organelle)|GO:0044444 (cytoplasmic part)|GO:0005575 (cellular_component)|GO:0043226 (organelle)|GO:0043227 (membrane-bounded organelle)|GO:0043229 (intracellular organelle)|GO:0044424 (intracellular part)|GO:0044464 (cell part)|GO:0044425 (membrane part)	GO:0055114 (oxidation-reduction process)	GO:0003674 (molecular_function)|GO:0097159 (organic cyclic compound binding)|GO:1901363 (heterocyclic compound binding)|GO:0046872 (metal ion binding)
MYZPE13164_G006_v1.0_000118790	227.592	165.539	1.88698	1	0.459282	3801	MYZPE13164_G006_v1.0_000118790.1	protein_coding	False	*-*	SWI/SNF-related matrix-associated actin-dependent regulator chromatin subfamily E member 1	IPR009071 (High mobility group box domain), IPR030089 (SWI/SNF complex subunit BAF57)	GO:0043044|GO:0016514	PF00505	IPR030089	IPR009071	NULL	GO:0016514|GO:0043044	NULL	NULL	GO:0005575 (cellular_component)|GO:0005622 (intracellular)|GO:0005623 (cell)|GO:0005634 (nucleus)|GO:0043226 (organelle)|GO:0043234 (protein complex)	GO:0008150 (biological_process)|GO:0051276 (chromosome organization)	NULL	GO:0005575 (cellular_component)|GO:0005634 (nucleus)|GO:0032991 (macromolecular complex)|GO:0043226 (organelle)|GO:0043229 (intracellular organelle)|GO:0044424 (intracellular part)	GO:0008150 (biological_process)|GO:0009987 (cellular process)	NULL
MYZPE13164_G006_v1.0_000119020	23.2797	31.7496	-2.23214	1	-0.447667	1669	MYZPE13164_G006_v1.0_000119020.1	protein_coding	False	***	Proliferating cell nuclear antigen	IPR000730 (Proliferating cell nuclear antigen, PCNA)	GO:0003677|GO:0006260|GO:0030337|GO:0005634|GO:0006275	PF02747|PF00705	IPR000730	IPR022649|IPR022648	IPR022659	GO:0003677|GO:0030337|GO:0006275	NULL	NULL	GO:0005634 (nucleus)	GO:0006259 (DNA metabolic process)|GO:0008150 (biological_process)|GO:0009058 (biosynthetic process)|GO:0034641 (cellular nitrogen compound metabolic process)	GO:0003677 (DNA binding)|GO:0030234 (enzyme regulator activity)	GO:0005634 (nucleus)	GO:0034645 (cellular macromolecule biosynthetic process)|GO:0044260 (cellular macromolecule metabolic process)|GO:0090304 (nucleic acid metabolic process)|GO:0019219 (regulation of nucleobase-containing compound metabolic process)|GO:0060255 (regulation of macromolecule metabolic process)|GO:2000112 (regulation of cellular macromolecule biosynthetic process)	GO:0003677 (DNA binding)|GO:0003674 (molecular_function)
MYZPE13164_G006_v1.0_000119850	83.6361	60.0375	2.10137	1	0.478263	1549	MYZPE13164_G006_v1.0_000119850.1	protein_coding	False	***	Nuclear transcription factor Y subunit gamma	IPR009072 (Histone-fold), IPR027170 (Transcriptional activator NFYC/HAP5 subunit)	GO:0046982|GO:0016602|GO:0005634|GO:0003700|GO:0006355	PF00808	IPR027170	IPR003958|IPR009072	NULL	GO:0006355|GO:0003700|GO:0016602|GO:0046982	NULL	NULL	GO:0005575 (cellular_component)|GO:0005622 (intracellular)|GO:0005623 (cell)|GO:0005634 (nucleus)|GO:0043226 (organelle)|GO:0043234 (protein complex)	GO:0008150 (biological_process)|GO:0009058 (biosynthetic process)|GO:0034641 (cellular nitrogen compound metabolic process)	GO:0001071 (nucleic acid binding transcription factor activity)|GO:0003674 (molecular_function)	GO:0005634 (nucleus)|GO:0005575 (cellular_component)|GO:0032991 (macromolecular complex)|GO:0043226 (organelle)|GO:0043229 (intracellular organelle)|GO:0044424 (intracellular part)	GO:0006355 (regulation of transcription, DNA-templated)	GO:0003674 (molecular_function)|GO:0046983 (protein dimerization activity)
MYZPE13164_G006_v1.0_000121420	18.5663	9.48732	2.20792	1	0.968616	1345	MYZPE13164_G006_v1.0_000121420.1	protein_coding	False	***	DNA-directed RNA polymerase II subunit RPB1	NULL	GO:0032774|GO:0003899	NULL	NULL	NULL	NULL	NULL	NULL	NULL	NULL	GO:0008150 (biological_process)|GO:0009058 (biosynthetic process)|GO:0034641 (cellular nitrogen compound metabolic process)	GO:0016779 (nucleotidyltransferase activity)	NULL	GO:0032774 (RNA biosynthetic process)	GO:0016772 (transferase activity, transferring phosphorus-containing groups)
MYZPE13164_G006_v1.0_000122310	35.4764	75.8404	-2.07175	1	-1.09611	2314	MYZPE13164_G006_v1.0_000122310.1	protein_coding	False	*-*	Cuticle protein	IPR000618 (Insect cuticle protein), IPR031311 (Chitin-binding type R&R consensus)	GO:0042302	PF00379	IPR000618	NULL	IPR031311	GO:0042302	NULL	NULL	NULL	NULL	GO:0005198 (structural molecule activity)	NULL	NULL	GO:0003674 (molecular_function)
MYZPE13164_G006_v1.0_000124510	153.067	127.773	1.88338	1	0.260577	909	MYZPE13164_G006_v1.0_000124510.1	protein_coding	False	*-*	Molybdenum cofactor sulfurase	IPR005302 (Molybdenum cofactor sulfurase, C-terminal), IPR011037 (Pyruvate kinase-like, insert domain)	GO:0003824|GO:0008265|GO:0006777|GO:0016829|GO:0016740|GO:0030170|GO:0030151	PF03476|PF03473	NULL	IPR011037|IPR005303|IPR005302	NULL	GO:0003824|GO:0030170|GO:0030151	NULL	NULL	NULL	GO:0008150 (biological_process)|GO:0009058 (biosynthetic process)|GO:0051186 (cofactor metabolic process)	GO:0003674 (molecular_function)|GO:0016829 (lyase activity)|GO:0043167 (ion binding)	NULL	GO:0006793 (phosphorus metabolic process)|GO:0006796 (phosphate-containing compound metabolic process)|GO:0006807 (nitrogen compound metabolic process)|GO:0018130 (heterocycle biosynthetic process)|GO:0019538 (protein metabolic process)|GO:0044237 (cellular metabolic process)|GO:0044249 (cellular biosynthetic process)|GO:0044267 (cellular protein metabolic process)|GO:0046483 (heterocycle metabol…	GO:0003824 (catalytic activity)|GO:0016740 (transferase activity)|GO:0046914 (transition metal ion binding)|GO:0005488 (binding)|GO:0043167 (ion binding)
MYZPE13164_G006_v1.0_000126480	148.041	102.41	2.65609	1	0.531637	1395	MYZPE13164_G006_v1.0_000126480.1	protein_coding	False	***	Protein muscleblind	IPR000571 (Zinc finger, CCCH-type)	GO:0046872	NULL	NULL	IPR000571	NULL	GO:0046872	NULL	NULL	NULL	NULL	GO:0043167 (ion binding)	NULL	NULL	GO:0046872 (metal ion binding)
MYZPE13164_G006_v1.0_000128390	161.931	135.676	2.18258	1	0.255215	2436	MYZPE13164_G006_v1.0_000128390.1	protein_coding	False	***	Protein kinase	IPR011009 (Protein kinase-like domain)	GO:0004674|GO:0000166|GO:0006468|GO:0016310|GO:0016301|GO:0005524|GO:0004672	PF00069	NULL	IPR000719|IPR011009	IPR017441|IPR008271	GO:0006468|GO:0004672|GO:0005524	NULL	NULL	NULL	GO:0006464 (cellular protein modification process)|GO:0008150 (biological_process)	GO:0003674 (molecular_function)|GO:0016301 (kinase activity)|GO:0043167 (ion binding)	NULL	GO:0006468 (protein phosphorylation)|GO:0016310 (phosphorylation)	GO:0000166 (nucleotide binding)|GO:0016301 (kinase activity)|GO:0016772 (transferase activity, transferring phosphorus-containing groups)|GO:0005524 (ATP binding)
MYZPE13164_G006_v1.0_000129810	78.4274	49.0176	1.97402	1	0.678057	2492	MYZPE13164_G006_v1.0_000129810.1	protein_coding	False	***	Nose resistant to fluoxetine protein 6-like Protein	IPR002656 (Acyltransferase 3), IPR006621 (Nose resistant-to-fluoxetine protein, N-terminal)	GO:0016021|GO:0016020|GO:0016747	PF01757	NULL	IPR002656|IPR006621	NULL	GO:0016747	NULL	NULL	GO:0005575 (cellular_component)	NULL	GO:0016746 (transferase activity, transferring acyl groups)	GO:0016020 (membrane)|GO:0016021 (integral component of membrane)	NULL	GO:0016740 (transferase activity)
MYZPE13164_G006_v1.0_000130200	1360.29	1113.25	1.97001	1	0.289136	1609	MYZPE13164_G006_v1.0_000130200.1	protein_coding	False	***	Ribosomal protein	IPR023673 (Ribosomal protein L1, conserved site), IPR023674 (Ribosomal protein L1-like), IPR028364 (Ribosomal protein L1/ribosomal biogenesis protein)	GO:0003735|GO:0003723|GO:0005840|GO:0030529|GO:0006412|GO:0015934	PF00687	IPR028364|IPR002143	IPR016094|IPR016095|IPR023674	IPR023673	GO:0003735|GO:0015934|GO:0006412|GO:0003723	NULL	NULL	GO:0005575 (cellular_component)|GO:0005622 (intracellular)|GO:0005623 (cell)|GO:0005737 (cytoplasm)|GO:0005840 (ribosome)|GO:0043226 (organelle)	GO:0006412 (translation)	GO:0003723 (RNA binding)|GO:0003735 (structural constituent of ribosome)	GO:0005840 (ribosome)|GO:0005575 (cellular_component)|GO:0030529 (intracellular ribonucleoprotein complex)|GO:0043226 (organelle)|GO:0043229 (intracellular organelle)|GO:0044424 (intracellular part)|GO:0044444 (cytoplasmic part)	GO:0006807 (nitrogen compound metabolic process)|GO:0010467 (gene expression)|GO:0034641 (cellular nitrogen compound metabolic process)|GO:0034645 (cellular macromolecule biosynthetic process)|GO:0044267 (cellular protein metabolic process)|GO:0044271 (cellular nitrogen compound biosynthetic process)|GO:0071704 (organic substance metabolic process)|GO:1901576 (organic substance biosynthetic proce…	GO:0003676 (nucleic acid binding)|GO:0003674 (molecular_function)
MYZPE13164_G006_v1.0_000130840	8.95625	14.5771	-2.11215	1	-0.702738	1551	MYZPE13164_G006_v1.0_000130840.1	protein_coding	False	***	UPF0693 protein C10orf32 homolog-like Protein	IPR032143 (Uncharacterised protein family UPF0693)	NULL	PF16088	IPR032143	NULL	NULL	NULL	NULL	NULL	NULL	NULL	NULL	NULL	NULL	NULL
MYZPE13164_G006_v1.0_000134340	36.8617	25.7126	2.12715	1	0.519645	4775	MYZPE13164_G006_v1.0_000134340.1	protein_coding	False	***	Carotenoid synthase-carotenoid cyclase	IPR002060 (Squalene/phytoene synthase), IPR017825 (Lycopene cyclase domain)	GO:0016021|GO:0016740|GO:0009058|GO:0016872|GO:0016020|GO:0016765	PF00494	IPR002060	IPR008949|IPR017825	IPR019845	GO:0016872|GO:0009058|GO:0016765|GO:0016740	EC:2.5.1.32+5.5.1.19	MetaCyc: PWY-5943|UniPathway: UPA00802|KEGG: 00906+2.5.1.32+5.5.1.19|MetaCyc: PWY-7591|UniPathway: UPA00799|MetaCyc: PWY-5947	GO:0005575 (cellular_component)	GO:0009058 (biosynthetic process)	GO:0003674 (molecular_function)|GO:0016765 (transferase activity, transferring alkyl or aryl (other than methyl) groups)|GO:0016853 (isomerase activity)	GO:0016020 (membrane)|GO:0016021 (integral component of membrane)	GO:0009058 (biosynthetic process)	GO:0016740 (transferase activity)|GO:0003824 (catalytic activity)
MYZPE13164_G006_v1.0_000135930	477.399	409.98	1.82711	1	0.219641	2478	MYZPE13164_G006_v1.0_000135930.1	protein_coding	False	***	Glutamine synthetase	IPR008147 (Glutamine synthetase, beta-Grasp domain), IPR014746 (Glutamine synthetase/guanido kinase, catalytic domain), IPR027302 (Glutamine synthetase, N-terminal conserved site), IPR027303 (Glutamine synthetase, glycine-rich site)	GO:0003824|GO:0000166|GO:0016874|GO:0006807|GO:0004356|GO:0006542|GO:0005524	PF00120|PF03951	NULL	IPR014746|IPR008146|IPR008147	IPR027303|IPR027302	GO:0004356|GO:0006807|GO:0006542|GO:0003824	EC:6.3.1.2	MetaCyc: PWY-381|KEGG: 00630+6.3.1.2|KEGG: 00910+6.3.1.2|KEGG: 00220+6.3.1.2|Reactome: REACT_13|MetaCyc: PWY-5675|MetaCyc: PWY-6964|MetaCyc: PWY-6963|MetaCyc: PWY-6549|KEGG: 00250+6.3.1.2	NULL	GO:0006520 (cellular amino acid metabolic process)|GO:0008150 (biological_process)|GO:0009058 (biosynthetic process)|GO:0044281 (small molecule metabolic process)	GO:0003674 (molecular_function)|GO:0016874 (ligase activity)|GO:0043167 (ion binding)	NULL	GO:0006807 (nitrogen compound metabolic process)|GO:0009058 (biosynthetic process)|GO:0044237 (cellular metabolic process)|GO:0044238 (primary metabolic process)|GO:0044249 (cellular biosynthetic process)|GO:0044710 (single-organism metabolic process)|GO:0044763 (single-organism cellular process)|GO:0071704 (organic substance metabolic process)|GO:1901576 (organic substance biosynthetic process)	GO:0000166 (nucleotide binding)|GO:0003824 (catalytic activity)|GO:0005524 (ATP binding)
MYZPE13164_G006_v1.0_000136500	1774.33	1522.21	1.84164	1	0.221106	877	MYZPE13164_G006_v1.0_000136500.1	protein_coding	False	***	60S ribosomal protein L18	IPR000039 (Ribosomal protein L18e), IPR021131 (Ribosomal protein L18e/L15P)	GO:0005737|GO:0006412|GO:0030529|GO:0005840|GO:0005622|GO:0003735	PF17135	IPR000039	IPR021131	NULL	GO:0006412|GO:0005840|GO:0005622|GO:0003735	NULL	NULL	GO:0005575 (cellular_component)|GO:0005622 (intracellular)|GO:0005623 (cell)|GO:0005737 (cytoplasm)|GO:0005840 (ribosome)	GO:0006412 (translation)	GO:0003735 (structural constituent of ribosome)	GO:0005622 (intracellular)|GO:0005737 (cytoplasm)|GO:0005840 (ribosome)|GO:0030529 (intracellular ribonucleoprotein complex)	GO:0006807 (nitrogen compound metabolic process)|GO:0010467 (gene expression)|GO:0034641 (cellular nitrogen compound metabolic process)|GO:0034645 (cellular macromolecule biosynthetic process)|GO:0044267 (cellular protein metabolic process)|GO:0044271 (cellular nitrogen compound biosynthetic process)|GO:0071704 (organic substance metabolic process)|GO:1901576 (organic substance biosynthetic proce…	GO:0003674 (molecular_function)
MYZPE13164_G006_v1.0_000137240	3262.93	2233.86	1.88913	1	0.546629	832	MYZPE13164_G006_v1.0_000137240.1	protein_coding	False	NULL	Unknown protein	NULL	NULL	NULL	NULL	NULL	NULL	NULL	NULL	NULL	NULL	NULL	NULL	NULL	NULL	NULL
MYZPE13164_G006_v1.0_000137250	8642.33	6286.79	1.90737	1	0.459095	390	MYZPE13164_G006_v1.0_000137250.1	protein_coding	False	NULL	Unknown protein	NULL	NULL	NULL	NULL	NULL	NULL	NULL	NULL	NULL	NULL	NULL	NULL	NULL	NULL	NULL
MYZPE13164_G006_v1.0_000137960	385.933	533.348	-4.02094	1	-0.466727	1408	MYZPE13164_G006_v1.0_000137960.1	protein_coding	False	***	Glutathione S-transferase-like protein	IPR010987 (Glutathione S-transferase, C-terminal-like), IPR012336 (Thioredoxin-like fold)	GO:0016740	PF02798|PF14497	NULL	IPR010987|IPR004045|IPR004046|IPR012336	NULL	GO:0005515	NULL	NULL	NULL	NULL	GO:0003674 (molecular_function)	NULL	NULL	GO:0005515 (protein binding)|GO:0016740 (transferase activity)
MYZPE13164_G006_v1.0_000138950	58.4382	46.4798	1.95012	1	0.330307	4020	MYZPE13164_G006_v1.0_000138950.1	protein_coding	False	*-*	Protein winged eye	IPR001025 (Bromo adjacent homology (BAH) domain), IPR029616 (Protein winged eye)	GO:0003682|GO:0030154	PF01426	IPR029616	IPR001025	NULL	GO:0003682|GO:0030154	NULL	NULL	NULL	GO:0030154 (cell differentiation)	GO:0003674 (molecular_function)	NULL	GO:0044763 (single-organism cellular process)	GO:0005488 (binding)
MYZPE13164_G006_v1.0_000139330	61.1929	83.7418	-3.42569	1	-0.452582	1688	MYZPE13164_G006_v1.0_000139330.1	protein_coding	False	***	Small ubiquitin-related modifier	IPR029071 (Ubiquitin-related domain)	GO:0005634	PF11976	NULL	IPR000626|IPR022617|IPR029071	NULL	GO:0005515	NULL	NULL	GO:0005634 (nucleus)	NULL	GO:0003674 (molecular_function)	GO:0005634 (nucleus)	NULL	GO:0005515 (protein binding)
MYZPE13164_G006_v1.0_000141510	121.588	144.726	-2.9699	1	-0.251323	1413	MYZPE13164_G006_v1.0_000141510.1	protein_coding	False	***	Ubiquitin-conjugating enzyme E2 variant 2	IPR016135 (Ubiquitin-conjugating enzyme/RWD-like)	NULL	PF00179	NULL	IPR000608|IPR016135	NULL	NULL	NULL	NULL	NULL	NULL	NULL	NULL	NULL	NULL
MYZPE13164_G006_v1.0_000141670	6.26426	10.7238	-2.11704	1	-0.775606	153	MYZPE13164_G006_v1.0_000141670.1	protein_coding	False	NULL	Unknown protein	NULL	NULL	NULL	NULL	NULL	NULL	NULL	NULL	NULL	NULL	NULL	NULL	NULL	NULL	NULL
MYZPE13164_G006_v1.0_000142780	603.434	518.152	2.62076	1	0.219819	3164	MYZPE13164_G006_v1.0_000142780.1	protein_coding	False	***	Citrate synthase	IPR002020 (Citrate synthase)	GO:0006099|GO:0004108|GO:0006101|GO:0046912|GO:0016740	PF00285	IPR002020|IPR010109	IPR016142	IPR019810	GO:0006099|GO:0046912|GO:0006101|GO:0004108	NULL	UniPathway: UPA00223	NULL	GO:0006091 (generation of precursor metabolites and energy)|GO:0008150 (biological_process)|GO:0044281 (small molecule metabolic process)	GO:0003674 (molecular_function)|GO:0016746 (transferase activity, transferring acyl groups)	NULL	GO:0044237 (cellular metabolic process)|GO:0044238 (primary metabolic process)|GO:0044710 (single-organism metabolic process)|GO:0044763 (single-organism cellular process)|GO:0055114 (oxidation-reduction process)|GO:0071704 (organic substance metabolic process)	GO:0016740 (transferase activity)
MYZPE13164_G006_v1.0_000142820	287.614	217.917	3.19026	1	0.40036	2164	MYZPE13164_G006_v1.0_000142820.1	protein_coding	False	***	Guanine nucleotide-binding protein-like 3 homolog	IPR014813 (Guanine nucleotide-binding protein-like 3, N-terminal domain), IPR027417 (P-loop containing nucleoside triphosphate hydrolase)	GO:0005525	PF08701	NULL	IPR014813|IPR027417	NULL	NULL	NULL	NULL	NULL	NULL	GO:0003674 (molecular_function)|GO:0043167 (ion binding)	NULL	NULL	GO:0017076 (purine nucleotide binding)|GO:0032550 (purine ribonucleoside binding)|GO:0032555 (purine ribonucleotide binding)|GO:0035639 (purine ribonucleoside triphosphate binding)
MYZPE13164_G006_v1.0_000145430	249.757	276.848	-3.08027	1	-0.148566	1812	MYZPE13164_G006_v1.0_000145430.1	protein_coding	False	***	Eukaryotic translation initiation factor 5A	IPR001884 (Translation elongation factor IF5A)	GO:0003746|GO:0006452|GO:0045901|GO:0043022|GO:0006412|GO:0045905|GO:0003723	PF01287	IPR001884	IPR012340|IPR008991|IPR014722|IPR020189	IPR019769	GO:0045905|GO:0003723|GO:0045901|GO:0043022|GO:0003746|GO:0006452	NULL	NULL	NULL	GO:0006412 (translation)|GO:0008150 (biological_process)|GO:0009058 (biosynthetic process)|GO:0034641 (cellular nitrogen compound metabolic process)	GO:0003674 (molecular_function)|GO:0003723 (RNA binding)|GO:0008135 (translation factor activity, RNA binding)	NULL	GO:0006807 (nitrogen compound metabolic process)|GO:0010467 (gene expression)|GO:0034641 (cellular nitrogen compound metabolic process)|GO:0034645 (cellular macromolecule biosynthetic process)|GO:0044267 (cellular protein metabolic process)|GO:0044271 (cellular nitrogen compound biosynthetic process)|GO:0071704 (organic substance metabolic process)|GO:1901576 (organic substance biosynthetic proce…	GO:0003676 (nucleic acid binding)|GO:0005488 (binding)
MYZPE13164_G006_v1.0_000145540	37.1015	25.6362	2.02763	1	0.533293	3685	MYZPE13164_G006_v1.0_000145540.1	protein_coding	False	***	Glucose dehydrogenase (FAD, quinone)	IPR012132 (Glucose-methanol-choline oxidoreductase), IPR023753 (FAD/NAD(P)-binding domain)	GO:0050660|GO:0055114|GO:0016614|GO:0016491	PF00732|PF05199	IPR012132	IPR023753|IPR000172|IPR007867	NULL	GO:0016491|GO:0055114|GO:0050660|GO:0016614	EC:1.2.1.8+1.1.99.1	MetaCyc: PWY-7494|KEGG: 00260+1.2.1.8+1.1.99.1|UniPathway: UPA00529|MetaCyc: PWY-3722	NULL	GO:0008150 (biological_process)	GO:0003674 (molecular_function)|GO:0016491 (oxidoreductase activity)|GO:0043167 (ion binding)	NULL	GO:0055114 (oxidation-reduction process)	GO:0003824 (catalytic activity)|GO:0000166 (nucleotide binding)|GO:0005488 (binding)
MYZPE13164_G006_v1.0_000145700	930.127	826.863	2.11496	1	0.16978	594	MYZPE13164_G006_v1.0_000145700.1	protein_coding	False	***	Lethal(2)essential for life protein-like protein	IPR031107 (Small heat shock protein HSP20)	NULL	PF00011	IPR031107|IPR001436	IPR008978|IPR002068	NULL	NULL	NULL	NULL	NULL	NULL	NULL	NULL	NULL	NULL
MYZPE13164_G006_v1.0_000146900	255.288	302.122	-4.02518	1	-0.243004	2119	MYZPE13164_G006_v1.0_000146900.1	protein_coding	False	***	14-3-3 protein epsilon	IPR000308 (14-3-3 protein), IPR023409 (14-3-3 protein, conserved site), IPR023410 (14-3-3 domain)	GO:0005813|GO:0050815|GO:0007444|GO:0048190|GO:0019904|GO:0009314|GO:0005634|GO:0071901|GO:0005886|GO:0007294|GO:0005654|GO:0007088|GO:0007265|GO:0007093|GO:0008426|GO:0007411|GO:0005875|GO:0007095|GO:0008340|GO:0070374|GO:0005515|GO:0040008|GO:0009411|GO:0005694|GO:0008103|GO:0000077|GO:0005737|GO:0045172|GO:0007280|GO:0046982|GO:0046579|GO:0045927	PF00244	IPR000308	IPR023410	IPR023409	GO:0019904	NULL	NULL	GO:0005575 (cellular_component)|GO:0005576 (extracellular region)|GO:0005622 (intracellular)|GO:0005623 (cell)|GO:0005634 (nucleus)|GO:0005654 (nucleoplasm)|GO:0005694 (chromosome)|GO:0005737 (cytoplasm)|GO:0005815 (microtubule organizing center)|GO:0005856 (cytoskeleton)|GO:0005886 (plasma membrane)|GO:0043226 (organelle)|GO:0043234 (protein complex)	GO:0000003 (reproduction)|GO:0000902 (cell morphogenesis)|GO:0006464 (cellular protein modification process)|GO:0006950 (response to stress)|GO:0007010 (cytoskeleton organization)|GO:0007049 (cell cycle)|GO:0007067 (mitotic nuclear division)|GO:0007165 (signal transduction)|GO:0007568 (aging)|GO:0008150 (biological_process)|GO:0021700 (developmental maturation)|GO:0030154 (cell differentiation)|G…	GO:0003674 (molecular_function)|GO:0030234 (enzyme regulator activity)|GO:0043167 (ion binding)	GO:0005634 (nucleus)|GO:0005575 (cellular_component)|GO:0043226 (organelle)|GO:0043229 (intracellular organelle)|GO:0044424 (intracellular part)|GO:0043232 (intracellular non-membrane-bounded organelle)|GO:0005737 (cytoplasm)|GO:0032991 (macromolecular complex)|GO:0005886 (plasma membrane)|GO:0005576 (extracellular region)	GO:0008150 (biological_process)|GO:0009987 (cellular process)|GO:0044763 (single-organism cellular process)|GO:0050794 (regulation of cellular process)|GO:0050789 (regulation of biological process)|GO:0065007 (biological regulation)|GO:0044699 (single-organism process)|GO:0051179 (localization)|GO:0019222 (regulation of metabolic process)|GO:0031323 (regulation of cellular metabolic process)|GO:0…	GO:0005515 (protein binding)|GO:0003674 (molecular_function)|GO:0046983 (protein dimerization activity)|GO:0043167 (ion binding)
MYZPE13164_G006_v1.0_000147070	295.234	257.314	1.80602	1	0.198331	1003	MYZPE13164_G006_v1.0_000147070.1	protein_coding	False	***	ACYPI005818 protein	NULL	NULL	NULL	NULL	NULL	NULL	NULL	NULL	NULL	NULL	NULL	NULL	NULL	NULL	NULL
MYZPE13164_G006_v1.0_000149780	1844.03	1624.61	1.97892	1	0.182771	2730	MYZPE13164_G006_v1.0_000149780.1	protein_coding	False	***	Tubulin alpha-1 chain	IPR000217 (Tubulin), IPR023123 (Tubulin, C-terminal)	GO:0045298|GO:0007094|GO:0005525|GO:0005200|GO:0005737|GO:0019730|GO:0005856|GO:0005874|GO:0000166|GO:0000235|GO:0003924|GO:0048471|GO:0005819|GO:0005634|GO:0005813|GO:0007017|GO:0007052	PF03953|PF00091	IPR000217|IPR002452	IPR008280|IPR003008|IPR018316|IPR023123	IPR017975	GO:0005200|GO:0007017|GO:0005874|GO:0003924|GO:0005525	NULL	NULL	GO:0005575 (cellular_component)|GO:0005622 (intracellular)|GO:0005623 (cell)|GO:0005634 (nucleus)|GO:0005737 (cytoplasm)|GO:0005815 (microtubule organizing center)|GO:0005856 (cytoskeleton)|GO:0043226 (organelle)|GO:0043234 (protein complex)	GO:0002376 (immune system process)|GO:0006464 (cellular protein modification process)|GO:0007010 (cytoskeleton organization)|GO:0007049 (cell cycle)|GO:0007059 (chromosome segregation)|GO:0007067 (mitotic nuclear division)|GO:0008150 (biological_process)|GO:0009056 (catabolic process)|GO:0051276 (chromosome organization)|GO:0051301 (cell division)	GO:0003674 (molecular_function)|GO:0003924 (GTPase activity)|GO:0005198 (structural molecule activity)|GO:0043167 (ion binding)	GO:0005575 (cellular_component)|GO:0005737 (cytoplasm)|GO:0032991 (macromolecular complex)|GO:0043226 (organelle)|GO:0043229 (intracellular organelle)|GO:0043232 (intracellular non-membrane-bounded organelle)|GO:0044424 (intracellular part)|GO:0044444 (cytoplasmic part)|GO:0005634 (nucleus)	GO:0044763 (single-organism cellular process)|GO:0009987 (cellular process)|GO:0050789 (regulation of biological process)|GO:0050794 (regulation of cellular process)|GO:0065007 (biological regulation)|GO:0008150 (biological_process)	GO:0000166 (nucleotide binding)|GO:0003824 (catalytic activity)|GO:0003674 (molecular_function)|GO:0017076 (purine nucleotide binding)|GO:0032550 (purine ribonucleoside binding)|GO:0032555 (purine ribonucleotide binding)|GO:0035639 (purine ribonucleoside triphosphate binding)
MYZPE13164_G006_v1.0_000150820	17.9333	29.0447	-2.12669	1	-0.695633	3412	MYZPE13164_G006_v1.0_000150820.1	protein_coding	False	***	UDP-glucuronosyltransferase	IPR002213 (UDP-glucuronosyl/UDP-glucosyltransferase)	GO:0016020|GO:0015020|GO:0008152|GO:0016740|GO:0016758|GO:0016021|GO:0016757	PF00201	IPR002213	NULL	NULL	GO:0016758|GO:0008152	NULL	NULL	GO:0005575 (cellular_component)	GO:0008150 (biological_process)	GO:0003674 (molecular_function)|GO:0016757 (transferase activity, transferring glycosyl groups)	GO:0016020 (membrane)|GO:0016021 (integral component of membrane)	GO:0008152 (metabolic process)	GO:0016740 (transferase activity)
MYZPE13164_G006_v1.0_000152890	29.5799	15.9869	2.70315	1	0.887724	3124	MYZPE13164_G006_v1.0_000152890.1	protein_coding	False	***	Cytochrome P450	IPR001128 (Cytochrome P450)	GO:0004497|GO:0046872|GO:0005506|GO:0016705|GO:0016020|GO:0020037|GO:0055114|GO:0016491|GO:0016021	PF00067	IPR002401|IPR001128	NULL	IPR017972	GO:0055114|GO:0020037|GO:0016705|GO:0005506	NULL	Reactome: REACT_13433	GO:0005575 (cellular_component)	GO:0008150 (biological_process)	GO:0003674 (molecular_function)|GO:0016491 (oxidoreductase activity)|GO:0043167 (ion binding)	GO:0016020 (membrane)|GO:0016021 (integral component of membrane)	GO:0055114 (oxidation-reduction process)	GO:0003824 (catalytic activity)|GO:0046914 (transition metal ion binding)|GO:0097159 (organic cyclic compound binding)|GO:1901363 (heterocyclic compound binding)|GO:0046872 (metal ion binding)
MYZPE13164_G006_v1.0_000153720	1749.11	1479.9	2.01504	1	0.241125	1660	MYZPE13164_G006_v1.0_000153720.1	protein_coding	False	***	60S acidic ribosomal protein P0	IPR001790 (Ribosomal protein L10P)	GO:0005622|GO:0030529|GO:0042254|GO:0005840	PF00428|PF00466	IPR030670|IPR001790	NULL	NULL	GO:0005622|GO:0042254	NULL	NULL	GO:0005575 (cellular_component)|GO:0005622 (intracellular)|GO:0005623 (cell)|GO:0005840 (ribosome)	GO:0042254 (ribosome biogenesis)	NULL	GO:0005622 (intracellular)|GO:0005840 (ribosome)|GO:0030529 (intracellular ribonucleoprotein complex)	GO:0008150 (biological_process)	NULL
MYZPE13164_G006_v1.0_000154140	21.5403	39.85	-2.19403	1	-0.887544	1631	MYZPE13164_G006_v1.0_000154140.1	protein_coding	False	***	ACYPI003073 protein	IPR000618 (Insect cuticle protein), IPR031311 (Chitin-binding type R&R consensus)	GO:0042302	PF00379	IPR000618	NULL	IPR031311	GO:0042302	NULL	NULL	NULL	NULL	GO:0005198 (structural molecule activity)	NULL	NULL	GO:0003674 (molecular_function)
MYZPE13164_G006_v1.0_000154740	57.2031	38.1335	1.86088	1	0.585032	4792	MYZPE13164_G006_v1.0_000154740.1	protein_coding	False	***	Phosphatidate phosphatase LPIN1	IPR007651 (Lipin, N-terminal), IPR023214 (HAD-like domain), IPR031315 (LNS2/PITP), IPR031703 (Lipin, middle domain)	NULL	PF08235|PF16876|PF04571	NULL	IPR007651|IPR031315|IPR031703|IPR023214|IPR013209	NULL	NULL	EC:3.1.3.4	MetaCyc: PWY-6453|KEGG: 00564+3.1.3.4|KEGG: 00561+3.1.3.4|KEGG: 00565+3.1.3.4|Reactome: REACT_22258|KEGG: 00600+3.1.3.4	NULL	NULL	NULL	NULL	NULL	NULL
MYZPE13164_G006_v1.0_000155300	43.111	53.2853	-2.1318	1	-0.305682	3093	MYZPE13164_G006_v1.0_000155300.1	protein_coding	False	***	Sodium-dependent phosphate transporter	IPR011701 (Major facilitator superfamily), IPR020846 (Major facilitator superfamily domain)	GO:0055085|GO:0016021|GO:0016020	PF07690	IPR011701	IPR020846	NULL	GO:0016021|GO:0055085	NULL	NULL	GO:0005575 (cellular_component)	GO:0055085 (transmembrane transport)	NULL	GO:0016020 (membrane)|GO:0016021 (integral component of membrane)	GO:0055085 (transmembrane transport)	NULL
MYZPE13164_G006_v1.0_000157060	65.3977	82.6283	-2.18126	1	-0.337396	2640	MYZPE13164_G006_v1.0_000157060.1	protein_coding	False	***	T-complex protein 1 subunit beta	IPR002423 (Chaperonin Cpn60/TCP-1 family), IPR027409 (GroEL-like apical domain), IPR027410 (TCP-1-like chaperonin intermediate domain), IPR027413 (GroEL-like equatorial domain)	GO:0051082|GO:0000166|GO:0005737|GO:0005524|GO:0006457	PF00118	IPR002423|IPR017998|IPR012716	IPR027410|IPR027413|IPR027409	IPR002194	GO:0051082|GO:0005524|GO:0006457	NULL	Reactome: REACT_17015	GO:0005737 (cytoplasm)	GO:0006457 (protein folding)	GO:0003674 (molecular_function)|GO:0043167 (ion binding)|GO:0051082 (unfolded protein binding)	GO:0005737 (cytoplasm)	GO:0009987 (cellular process)	GO:0000166 (nucleotide binding)|GO:0005524 (ATP binding)|GO:0005515 (protein binding)
MYZPE13164_G006_v1.0_000157320	53.2871	32.258	2.64321	1	0.724129	1536	MYZPE13164_G006_v1.0_000157320.1	protein_coding	False	NULL	Unknown protein	NULL	NULL	NULL	NULL	NULL	NULL	NULL	NULL	NULL	NULL	NULL	NULL	NULL	NULL	NULL
MYZPE13164_G006_v1.0_000160140	30.4548	41.6411	-2.19671	1	-0.451338	2291	MYZPE13164_G006_v1.0_000160140.1	protein_coding	False	***	Transmembrane protein	IPR004240 (Nonaspanin (TM9SF))	GO:0016020|GO:0016021	PF02990	IPR004240	NULL	NULL	GO:0016021	NULL	NULL	GO:0005575 (cellular_component)	NULL	NULL	GO:0016020 (membrane)|GO:0016021 (integral component of membrane)	NULL	NULL
MYZPE13164_G006_v1.0_000160310	460.663	374.939	2.73282	1	0.297055	1296	MYZPE13164_G006_v1.0_000160310.1	protein_coding	False	*-*	Polyubiquitin	IPR019956 (Ubiquitin), IPR029071 (Ubiquitin-related domain)	GO:0035096|GO:0007219|GO:0010992|GO:0005634|GO:0016567|GO:0048515|GO:0007141|GO:0006914|GO:0031386|GO:0005875|GO:0005737|GO:0006909|GO:0005829	PF00240	IPR019956	IPR000626|IPR029071	IPR019954	GO:0005515	NULL	NULL	GO:0005575 (cellular_component)|GO:0005622 (intracellular)|GO:0005623 (cell)|GO:0005634 (nucleus)|GO:0005737 (cytoplasm)|GO:0005829 (cytosol)|GO:0005856 (cytoskeleton)|GO:0043226 (organelle)|GO:0043234 (protein complex)	GO:0000003 (reproduction)|GO:0006464 (cellular protein modification process)|GO:0006810 (transport)|GO:0006914 (autophagy)|GO:0007049 (cell cycle)|GO:0007165 (signal transduction)|GO:0008150 (biological_process)|GO:0008219 (cell death)|GO:0016192 (vesicle-mediated transport)|GO:0030154 (cell differentiation)|GO:0042592 (homeostatic process)|GO:0048856 (anatomical structure development)	GO:0003674 (molecular_function)	GO:0005634 (nucleus)|GO:0005737 (cytoplasm)|GO:0044444 (cytoplasmic part)|GO:0005575 (cellular_component)|GO:0032991 (macromolecular complex)|GO:0043226 (organelle)|GO:0043229 (intracellular organelle)|GO:0043232 (intracellular non-membrane-bounded organelle)|GO:0044424 (intracellular part)	GO:0006810 (transport)|GO:0044765 (single-organism transport)|GO:0009987 (cellular process)|GO:0008150 (biological_process)|GO:0044699 (single-organism process)|GO:0044763 (single-organism cellular process)|GO:0050794 (regulation of cellular process)|GO:0065007 (biological regulation)|GO:0006464 (cellular protein modification process)	GO:0005515 (protein binding)|GO:0003674 (molecular_function)
MYZPE13164_G006_v1.0_000163960	3095.57	2563.96	2.03669	1	0.271831	2836	MYZPE13164_G006_v1.0_000163960.1	protein_coding	True	***	ATP-dependent RNA helicase	IPR001650 (Helicase, C-terminal), IPR014001 (Helicase superfamily 1/2, ATP-binding domain), IPR014014 (RNA helicase, DEAD-box type, Q motif), IPR027417 (P-loop containing nucleoside triphosphate hydrolase)	GO:0003676|GO:0016787|GO:0000166|GO:0004386|GO:0005524	PF00270|PF00271	NULL	IPR027417|IPR001650|IPR014014|IPR011545|IPR014001	IPR000629	GO:0003676|GO:0005524	NULL	NULL	NULL	NULL	GO:0003674 (molecular_function)|GO:0004386 (helicase activity)|GO:0043167 (ion binding)	NULL	NULL	GO:0000166 (nucleotide binding)|GO:0003676 (nucleic acid binding)|GO:0003824 (catalytic activity)|GO:0005524 (ATP binding)
MYZPE13164_G006_v1.0_000164360	65.989	54.6546	1.88622	1	0.271881	3979	MYZPE13164_G006_v1.0_000164360.1	protein_coding	False	***	Transcription initiation factor TFIID subunit 4	IPR003894 (TAFH/NHR1), IPR007900 (Transcription initiation factor TFIID component TAF4), IPR009072 (Histone-fold)	GO:0006355|GO:0003700|GO:0003743|GO:0006352|GO:0046982|GO:0006413|GO:0005669	PF05236|PF07531	NULL	IPR007900|IPR003894|IPR009072	NULL	GO:0003700|GO:0006355|GO:0006352|GO:0005669|GO:0046982	NULL	Reactome: REACT_71|Reactome: REACT_1788|Reactome: REACT_6185	GO:0005575 (cellular_component)|GO:0005622 (intracellular)|GO:0005623 (cell)|GO:0005634 (nucleus)|GO:0005654 (nucleoplasm)|GO:0043226 (organelle)|GO:0043234 (protein complex)	GO:0006412 (translation)|GO:0008150 (biological_process)|GO:0009058 (biosynthetic process)|GO:0034641 (cellular nitrogen compound metabolic process)	GO:0001071 (nucleic acid binding transcription factor activity)|GO:0003674 (molecular_function)|GO:0008135 (translation factor activity, RNA binding)	GO:0005575 (cellular_component)|GO:0005634 (nucleus)|GO:0032991 (macromolecular complex)|GO:0043226 (organelle)|GO:0043229 (intracellular organelle)|GO:0044424 (intracellular part)	GO:0006351 (transcription, DNA-templated)|GO:0032774 (RNA biosynthetic process)|GO:0006355 (regulation of transcription, DNA-templated)|GO:0006807 (nitrogen compound metabolic process)|GO:0010467 (gene expression)|GO:0034641 (cellular nitrogen compound metabolic process)|GO:0034645 (cellular macromolecule biosynthetic process)|GO:0044237 (cellular metabolic process)|GO:0044267 (cellular protein m…	GO:0003674 (molecular_function)|GO:0003676 (nucleic acid binding)|GO:0046983 (protein dimerization activity)
MYZPE13164_G006_v1.0_000166230	6387.92	4135.1	1.88916	1	0.627423	204	MYZPE13164_G006_v1.0_000166230.1	protein_coding	False	NULL	Unknown protein	NULL	NULL	NULL	NULL	NULL	NULL	NULL	NULL	NULL	NULL	NULL	NULL	NULL	NULL	NULL
MYZPE13164_G006_v1.0_000166240	242.674	101.296	1.83989	1	1.26044	621	MYZPE13164_G006_v1.0_000166240.1	protein_coding	False	NULL	Unknown protein	NULL	NULL	NULL	NULL	NULL	NULL	NULL	NULL	NULL	NULL	NULL	NULL	NULL	NULL	NULL
MYZPE13164_G006_v1.0_000166250	2013.85	870.373	2.17337	1	1.21025	318	MYZPE13164_G006_v1.0_000166250.1	protein_coding	False	NULL	Unknown protein	NULL	NULL	NULL	NULL	NULL	NULL	NULL	NULL	NULL	NULL	NULL	NULL	NULL	NULL	NULL
MYZPE13164_G006_v1.0_000168360	20.3702	29.0239	-2.68932	1	-0.51078	1311	MYZPE13164_G006_v1.0_000168360.1	protein_coding	False	***	Proton-coupled folate transporter	IPR011701 (Major facilitator superfamily), IPR020846 (Major facilitator superfamily domain)	GO:0016020|GO:0055085|GO:0016021	PF07690	IPR011701	IPR020846	NULL	GO:0055085|GO:0016021	NULL	NULL	GO:0005575 (cellular_component)	GO:0055085 (transmembrane transport)	NULL	GO:0016020 (membrane)|GO:0016021 (integral component of membrane)	GO:0055085 (transmembrane transport)	NULL
MYZPE13164_G006_v1.0_000170700	47.8505	79.5665	-2.96777	1	-0.733626	623	MYZPE13164_G006_v1.0_000170700.1	protein_coding	False	NULL	Unknown protein	NULL	NULL	NULL	NULL	NULL	NULL	NULL	NULL	NULL	NULL	NULL	NULL	NULL	NULL	NULL
MYZPE13164_G006_v1.0_000172060	30.3571	37.9642	-2.10609	1	-0.322604	2091	MYZPE13164_G006_v1.0_000172060.1	protein_coding	False	***	Hormone-sensitive lipase	IPR010468 (Hormone-sensitive lipase, N-terminal), IPR029058 (Alpha/Beta hydrolase fold)	GO:0016042|GO:0016298|GO:0008203|GO:0008152|GO:0016787	PF06350|PF07859	NULL	IPR029058|IPR010468|IPR013094	NULL	GO:0016787|GO:0016042|GO:0016298|GO:0008203|GO:0008152	NULL	UniPathway: UPA00256	NULL	GO:0006629 (lipid metabolic process)|GO:0008150 (biological_process)|GO:0009056 (catabolic process)|GO:0044281 (small molecule metabolic process)	GO:0003674 (molecular_function)	NULL	GO:0008152 (metabolic process)|GO:0044238 (primary metabolic process)|GO:0044710 (single-organism metabolic process)|GO:0071704 (organic substance metabolic process)|GO:1901360 (organic cyclic compound metabolic process)	GO:0003824 (catalytic activity)
MYZPE13164_G006_v1.0_000172870	496.139	405.842	2.81577	1	0.289828	3495	MYZPE13164_G006_v1.0_000172870.1	protein_coding	False	***	Pyruvate kinase	IPR001697 (Pyruvate kinase)	GO:0000287|GO:0016301|GO:0030955|GO:0003824|GO:0016740|GO:0004743|GO:0006096|GO:0016310	PF00224|PF02887	IPR001697	IPR015813|IPR015806|IPR015795|IPR015793|IPR011037|IPR015794	IPR018209	GO:0004743|GO:0003824|GO:0030955|GO:0006096|GO:0000287	EC:2.7.1.40	MetaCyc: PWY-1042|MetaCyc: PWY-7003|KEGG: 00230+2.7.1.40|MetaCyc: PWY-6142|MetaCyc: PWY-7218|MetaCyc: PWY-5723|KEGG: 00010+2.7.1.40|Reactome: REACT_474|MetaCyc: PWY-7383|MetaCyc: PWY-5484|MetaCyc: PWY-2221|MetaCyc: PWY-6886|MetaCyc: PWY-6901|UniPathway: UPA00109|KEGG: 00620+2.7.1.40	NULL	GO:0005975 (carbohydrate metabolic process)|GO:0006091 (generation of precursor metabolites and energy)|GO:0008150 (biological_process)|GO:0009056 (catabolic process)|GO:0034641 (cellular nitrogen compound metabolic process)|GO:0044281 (small molecule metabolic process)|GO:0051186 (cofactor metabolic process)	GO:0003674 (molecular_function)|GO:0016301 (kinase activity)|GO:0043167 (ion binding)	NULL	GO:0006139 (nucleobase-containing compound metabolic process)|GO:0006725 (cellular aromatic compound metabolic process)|GO:0006793 (phosphorus metabolic process)|GO:0006796 (phosphate-containing compound metabolic process)|GO:0006807 (nitrogen compound metabolic process)|GO:0008152 (metabolic process)|GO:0016310 (phosphorylation)|GO:0034641 (cellular nitrogen compound metabolic process)|GO:004423…	GO:0046872 (metal ion binding)|GO:0003824 (catalytic activity)|GO:0016772 (transferase activity, transferring phosphorus-containing groups)|GO:0016301 (kinase activity)|GO:0016740 (transferase activity)
MYZPE13164_G006_v1.0_000173310	87.6299	67.6459	2.86756	1	0.37342	3256	MYZPE13164_G006_v1.0_000173310.1	protein_coding	False	***	Inter-alpha-trypsin inhibitor heavy chain h4 iti heavy chain h4 inter-alpha-inhibitor heavy chain 4 inter-alpha-trypsin inhibitor family heavy chain-related protein ihrp plasma kallikrein sensitive gl...	IPR002035 (von Willebrand factor, type A), IPR013694 (VIT domain)	NULL	PF00092|PF08487	NULL	IPR002035|IPR013694	NULL	NULL	NULL	NULL	NULL	NULL	NULL	NULL	NULL	NULL
MYZPE13164_G006_v1.0_000174380	102.89	212.86	-3.23917	1	-1.0488	735	MYZPE13164_G006_v1.0_000174380.1	protein_coding	False	NULL	Unknown protein	NULL	NULL	NULL	NULL	NULL	NULL	NULL	NULL	NULL	NULL	NULL	NULL	NULL	NULL	NULL
MYZPE13164_G006_v1.0_000175520	62.2489	44.5223	2.2202	1	0.48352	1714	MYZPE13164_G006_v1.0_000175520.1	protein_coding	False	***	ACYPI002185 protein	NULL	NULL	NULL	NULL	NULL	NULL	NULL	NULL	NULL	NULL	NULL	NULL	NULL	NULL	NULL
MYZPE13164_G006_v1.0_000176380	11.0879	16.4495	-2.09686	1	-0.569057	954	MYZPE13164_G006_v1.0_000176380.1	protein_coding	False	NULL	Unknown protein	NULL	NULL	NULL	NULL	NULL	NULL	NULL	NULL	NULL	NULL	NULL	NULL	NULL	NULL	NULL
MYZPE13164_G006_v1.0_000177640	55.0465	42.5472	2.15896	1	0.371588	1731	MYZPE13164_G006_v1.0_000177640.1	protein_coding	False	***	PDZ domain-containing protein GIPC1	IPR001478 (PDZ domain)	NULL	PF00595	NULL	IPR001478	NULL	GO:0005515	NULL	NULL	NULL	NULL	GO:0003674 (molecular_function)	NULL	NULL	GO:0005515 (protein binding)
MYZPE13164_G006_v1.0_000180260	74.3337	57.5495	2.01924	1	0.369214	3919	MYZPE13164_G006_v1.0_000180260.1	protein_coding	False	***	Homeodomain-interacting protein kinase 2	IPR011009 (Protein kinase-like domain)	GO:0005524|GO:0016301|GO:0004672|GO:0003677|GO:0016310|GO:0006468	PF00069	NULL	IPR000719|IPR011009	IPR017441|IPR008271	GO:0006468|GO:0005524|GO:0004672	NULL	NULL	NULL	GO:0006464 (cellular protein modification process)|GO:0008150 (biological_process)	GO:0003674 (molecular_function)|GO:0003677 (DNA binding)|GO:0016301 (kinase activity)|GO:0043167 (ion binding)	NULL	GO:0006468 (protein phosphorylation)|GO:0016310 (phosphorylation)	GO:0003677 (DNA binding)|GO:0016301 (kinase activity)|GO:0016772 (transferase activity, transferring phosphorus-containing groups)|GO:0005524 (ATP binding)
MYZPE13164_G006_v1.0_000181900	282.361	266.094	1.98171	1	0.0856046	2557	MYZPE13164_G006_v1.0_000181900.1	protein_coding	False	***	Cytochrome b-c1 complex subunit 1, mitochondrial	IPR011249 (Metalloenzyme, LuxS/M16 peptidase-like)	GO:0003824|GO:0006508|GO:0004222|GO:0046872	PF00675|PF05193	NULL	IPR011237|IPR011765|IPR011249|IPR007863	IPR001431	GO:0003824|GO:0006508|GO:0004222|GO:0046872	NULL	NULL	NULL	GO:0008150 (biological_process)	GO:0003674 (molecular_function)|GO:0008233 (peptidase activity)|GO:0043167 (ion binding)	NULL	GO:0006508 (proteolysis)	GO:0003824 (catalytic activity)|GO:0046872 (metal ion binding)
MYZPE13164_G006_v1.0_000183250	87.8031	57.6344	2.1888	1	0.607341	3603	MYZPE13164_G006_v1.0_000183250.1	protein_coding	False	***	Fatty acyl-CoA reductase 1	IPR013083 (Zinc finger, RING/FYVE/PHD-type), IPR016040 (NAD(P)-binding domain), IPR026055 (Fatty acyl-CoA reductase)	GO:0055114|GO:0080019	PF07993|PF03015|PF13920	IPR026055	IPR001841|IPR016040|IPR013120|IPR013083	NULL	GO:0080019|GO:0005515|GO:0008270	NULL	Reactome: REACT_22258	NULL	GO:0008150 (biological_process)	GO:0003674 (molecular_function)|GO:0016491 (oxidoreductase activity)|GO:0043167 (ion binding)	NULL	GO:0055114 (oxidation-reduction process)	GO:0005515 (protein binding)|GO:0008270 (zinc ion binding)|GO:0003824 (catalytic activity)
MYZPE13164_G006_v1.0_000183470	1244.66	932.007	2.19203	1	0.417335	228	MYZPE13164_G006_v1.0_000183470.1	protein_coding	False	NULL	Unknown protein	NULL	NULL	NULL	NULL	NULL	NULL	NULL	NULL	NULL	NULL	NULL	NULL	NULL	NULL	NULL
MYZPE13164_G006_v1.0_000187260	29.7932	37.842	-2.16467	1	-0.345005	6355	MYZPE13164_G006_v1.0_000187260.1	protein_coding	False	*-*	Zinc finger protein 850	NULL	GO:0003677|GO:0003676|GO:0046872	PF13894|PF12874	NULL	IPR015880|IPR007087|IPR013087	NULL	GO:0046872|GO:0003676	NULL	NULL	NULL	NULL	GO:0003674 (molecular_function)|GO:0003677 (DNA binding)|GO:0043167 (ion binding)	NULL	NULL	GO:0003676 (nucleic acid binding)|GO:0003677 (DNA binding)|GO:0046872 (metal ion binding)
MYZPE13164_G006_v1.0_000188310	16.1644	24.0125	-2.22864	1	-0.57097	1709	MYZPE13164_G006_v1.0_000188310.1	protein_coding	False	***	Nucleoredoxin	IPR012336 (Thioredoxin-like fold)	NULL	PF13905	NULL	IPR012336	NULL	NULL	NULL	NULL	NULL	NULL	NULL	NULL	NULL	NULL
MYZPE13164_G006_v1.0_000188320	1038.62	867.694	2.1851	1	0.259404	882	MYZPE13164_G006_v1.0_000188320.1	protein_coding	False	***	40S ribosomal protein S3	IPR005703 (Ribosomal protein S3, eukaryotic/archaeal), IPR015946 (K homology domain-like, alpha/beta)	GO:0015935|GO:0003735|GO:0030529|GO:0005840|GO:0003723|GO:0006412	PF00189|PF07650	IPR005703	IPR015946|IPR004044|IPR009019|IPR001351	IPR018280	GO:0005840|GO:0003723|GO:0006412|GO:0015935|GO:0003735	NULL	NULL	GO:0005575 (cellular_component)|GO:0005622 (intracellular)|GO:0005623 (cell)|GO:0005737 (cytoplasm)|GO:0005840 (ribosome)|GO:0043226 (organelle)	GO:0006412 (translation)	GO:0003723 (RNA binding)|GO:0003735 (structural constituent of ribosome)	GO:0005840 (ribosome)|GO:0005575 (cellular_component)|GO:0030529 (intracellular ribonucleoprotein complex)|GO:0043226 (organelle)|GO:0043229 (intracellular organelle)|GO:0044424 (intracellular part)|GO:0044444 (cytoplasmic part)	GO:0006807 (nitrogen compound metabolic process)|GO:0010467 (gene expression)|GO:0034641 (cellular nitrogen compound metabolic process)|GO:0034645 (cellular macromolecule biosynthetic process)|GO:0044267 (cellular protein metabolic process)|GO:0044271 (cellular nitrogen compound biosynthetic process)|GO:0071704 (organic substance metabolic process)|GO:1901576 (organic substance biosynthetic proce…	GO:0003676 (nucleic acid binding)|GO:0003674 (molecular_function)
MYZPE13164_G006_v1.0_000188530	807.795	686.31	2.06517	1	0.235129	836	MYZPE13164_G006_v1.0_000188530.1	protein_coding	False	***	40S ribosomal protein S3	IPR005703 (Ribosomal protein S3, eukaryotic/archaeal), IPR015946 (K homology domain-like, alpha/beta)	GO:0015935|GO:0003735|GO:0030529|GO:0005840|GO:0003723|GO:0006412	PF00189|PF07650	IPR005703	IPR001351|IPR004044|IPR015946|IPR009019	IPR018280	GO:0003735|GO:0015935|GO:0006412|GO:0003723|GO:0005840	NULL	NULL	GO:0005575 (cellular_component)|GO:0005622 (intracellular)|GO:0005623 (cell)|GO:0005737 (cytoplasm)|GO:0005840 (ribosome)|GO:0043226 (organelle)	GO:0006412 (translation)	GO:0003723 (RNA binding)|GO:0003735 (structural constituent of ribosome)	GO:0005840 (ribosome)|GO:0005575 (cellular_component)|GO:0030529 (intracellular ribonucleoprotein complex)|GO:0043226 (organelle)|GO:0043229 (intracellular organelle)|GO:0044424 (intracellular part)|GO:0044444 (cytoplasmic part)	GO:0006807 (nitrogen compound metabolic process)|GO:0010467 (gene expression)|GO:0034641 (cellular nitrogen compound metabolic process)|GO:0034645 (cellular macromolecule biosynthetic process)|GO:0044267 (cellular protein metabolic process)|GO:0044271 (cellular nitrogen compound biosynthetic process)|GO:0071704 (organic substance metabolic process)|GO:1901576 (organic substance biosynthetic proce…	GO:0003676 (nucleic acid binding)|GO:0003674 (molecular_function)
MYZPE13164_G006_v1.0_000190320	14.8186	9.07103	1.93052	1	0.708073	153	MYZPE13164_G006_v1.0_000190320.1	protein_coding	False	NULL	Unknown protein	NULL	NULL	NULL	NULL	NULL	NULL	NULL	NULL	NULL	NULL	NULL	NULL	NULL	NULL	NULL
MYZPE13164_G006_v1.0_000190420	2163.6	1345.32	2.12186	1	0.685484	214	MYZPE13164_G006_v1.0_000190420.1	protein_coding	False	NULL	Unknown protein	NULL	NULL	NULL	NULL	NULL	NULL	NULL	NULL	NULL	NULL	NULL	NULL	NULL	NULL	NULL
MYZPE13164_G006_v1.0_000194530	31.7489	68.0918	-2.07436	1	-1.10078	375	MYZPE13164_G006_v1.0_000194530.1	protein_coding	False	NULL	Unknown protein	NULL	NULL	NULL	NULL	NULL	NULL	NULL	NULL	NULL	NULL	NULL	NULL	NULL	NULL	NULL
MYZPE13164_G006_v1.0_000195010	12.1179	18.9137	-2.07405	1	-0.642289	1340	MYZPE13164_G006_v1.0_000195010.1	protein_coding	False	***	ACYPI002701 protein	IPR007881 (UNC-50)	GO:0016021|GO:0016020	PF05216	IPR007881	NULL	NULL	NULL	NULL	NULL	GO:0005575 (cellular_component)	NULL	NULL	GO:0016020 (membrane)|GO:0016021 (integral component of membrane)	NULL	NULL
MYZPE13164_G006_v1.0_000195090	74.4868	93.8803	-2.16991	1	-0.333838	2811	MYZPE13164_G006_v1.0_000195090.1	protein_coding	False	***	THO complex subunit	IPR012677 (Nucleotide-binding alpha-beta plait domain), IPR025715 (Chromatin target of PRMT1 protein, C-terminal)	GO:0000166|GO:0003676	PF13865|PF00076	NULL	IPR012677|IPR000504|IPR025715	NULL	GO:0003676|GO:0000166	NULL	NULL	NULL	NULL	GO:0003674 (molecular_function)	NULL	NULL	GO:0000166 (nucleotide binding)|GO:0003676 (nucleic acid binding)
MYZPE13164_G006_v1.0_000197380	7.5848	19.6594	-2.11724	1	-1.37404	1375	MYZPE13164_G006_v1.0_000197380.1	protein_coding	False	NULL	Unknown protein	NULL	NULL	NULL	NULL	NULL	NULL	NULL	NULL	NULL	NULL	NULL	NULL	NULL	NULL	NULL
MYZPE13164_G006_v1.0_000198080	27.9149	34.3471	-2.0707	1	-0.299155	1788	MYZPE13164_G006_v1.0_000198080.1	protein_coding	False	***	Prefoldin subunit 3	IPR009053 (Prefoldin)	GO:0016272|GO:0006457	PF02996	IPR004127|IPR009053|IPR016655	NULL	NULL	GO:0006457|GO:0016272	NULL	NULL	GO:0043234 (protein complex)	GO:0006457 (protein folding)	NULL	GO:0032991 (macromolecular complex)	GO:0009987 (cellular process)	NULL
MYZPE13164_G006_v1.0_000198220	85.1436	66.5699	2.17238	1	0.355028	4137	MYZPE13164_G006_v1.0_000198220.1	protein_coding	False	NULL	Unknown protein	IPR015880 (Zinc finger, C2H2-like)	NULL	NULL	NULL	IPR015880|IPR007087	NULL	GO:0046872	NULL	NULL	NULL	NULL	GO:0043167 (ion binding)	NULL	NULL	GO:0046872 (metal ion binding)
MYZPE13164_G006_v1.0_000198500	222.975	156.255	3.72459	1	0.512981	1767	MYZPE13164_G006_v1.0_000198500.1	protein_coding	False	***	X-box-binding protein 1	IPR004827 (Basic-leucine zipper domain)	GO:0006355|GO:0003700|GO:0043565|GO:0003677	PF00170	NULL	IPR004827	NULL	GO:0003700|GO:0006355|GO:0043565	NULL	NULL	NULL	GO:0008150 (biological_process)|GO:0009058 (biosynthetic process)|GO:0034641 (cellular nitrogen compound metabolic process)	GO:0001071 (nucleic acid binding transcription factor activity)|GO:0003677 (DNA binding)	NULL	GO:0006355 (regulation of transcription, DNA-templated)	GO:0003677 (DNA binding)|GO:0003674 (molecular_function)
MYZPE13164_G006_v1.0_000200830	90.0389	127.309	-3.29369	1	-0.499714	2742	MYZPE13164_G006_v1.0_000200830.1	protein_coding	False	*-*	Cyclic AMP-dependent transcription factor ATF-1-like protein	IPR001876 (Zinc finger, RanBP2-type), IPR012677 (Nucleotide-binding alpha-beta plait domain)	GO:0046872|GO:0003676|GO:0000166|GO:0008270	PF00076	NULL	IPR001876|IPR000504|IPR012677	NULL	GO:0003676|GO:0000166|GO:0008270	NULL	NULL	NULL	NULL	GO:0003674 (molecular_function)|GO:0043167 (ion binding)	NULL	NULL	GO:0000166 (nucleotide binding)|GO:0003676 (nucleic acid binding)|GO:0008270 (zinc ion binding)|GO:0046872 (metal ion binding)
MYZPE13164_G006_v1.0_000201230	67.3567	86.8968	-2.90774	1	-0.367482	845	MYZPE13164_G006_v1.0_000201230.1	protein_coding	False	***	Small nuclear ribonucleoprotein Sm D3-like Protein	IPR010920 (LSM domain), IPR027141 (Like-Sm (LSM) domain containing protein, LSm4/SmD1/SmD3)	GO:0030529|GO:0006396|GO:0019013	PF01423	IPR027141	IPR010920|IPR001163	NULL	GO:0006396	NULL	NULL	GO:0005575 (cellular_component)|GO:0005622 (intracellular)|GO:0005623 (cell)	GO:0008150 (biological_process)|GO:0034641 (cellular nitrogen compound metabolic process)	NULL	GO:0005575 (cellular_component)|GO:0030529 (intracellular ribonucleoprotein complex)	GO:0010467 (gene expression)|GO:0016070 (RNA metabolic process)	NULL
MYZPE13164_G006_v1.0_000000220	52.8002	66.3462	-2.64494	1	-0.32947	2109	MYZPE13164_G006_v1.0_000000220.1	protein_coding	False	***	Ras family protein	IPR001806 (Small GTPase superfamily), IPR027417 (P-loop containing nucleoside triphosphate hydrolase)	GO:0005622|GO:0007264|GO:0005525	PF00071	IPR001806	IPR027417|IPR005225	NULL	GO:0005525|GO:0007264	NULL	NULL	GO:0005622 (intracellular)	GO:0007165 (signal transduction)	GO:0003674 (molecular_function)|GO:0043167 (ion binding)	GO:0005622 (intracellular)	GO:0008150 (biological_process)|GO:0009987 (cellular process)|GO:0044699 (single-organism process)|GO:0044763 (single-organism cellular process)|GO:0050794 (regulation of cellular process)	GO:0017076 (purine nucleotide binding)|GO:0032550 (purine ribonucleoside binding)|GO:0032555 (purine ribonucleotide binding)|GO:0035639 (purine ribonucleoside triphosphate binding)
MYZPE13164_G006_v1.0_000000900	18.9571	28.4857	-2.20369	1	-0.587499	3250	MYZPE13164_G006_v1.0_000000900.1	protein_coding	False	***	Zinc finger CCCH domain-containing protein 10	IPR000571 (Zinc finger, CCCH-type)	GO:0046872	PF00642	NULL	IPR000571	NULL	GO:0046872	NULL	NULL	NULL	NULL	GO:0043167 (ion binding)	NULL	NULL	GO:0046872 (metal ion binding)
MYZPE13164_G006_v1.0_000018360	106.663	80.7873	2.1434	1	0.400858	1791	MYZPE13164_G006_v1.0_000018360.1	protein_coding	False	***	Transcription factor	IPR011598 (Myc-type, basic helix-loop-helix (bHLH) domain)	GO:0046983	PF00010	NULL	IPR011598	NULL	GO:0046983	NULL	NULL	NULL	NULL	GO:0003674 (molecular_function)	NULL	NULL	GO:0046983 (protein dimerization activity)
MYZPE13164_G006_v1.0_000029420	28.1035	38.9478	-2.08514	1	-0.470793	558	MYZPE13164_G006_v1.0_000029420.1	protein_coding	False	***	Calcium and integrin-binding protein	IPR011992 (EF-hand domain pair)	GO:0005509|GO:0007229	PF13499	NULL	IPR011992|IPR002048	IPR018247	GO:0005509	NULL	NULL	NULL	GO:0007165 (signal transduction)	GO:0043167 (ion binding)	NULL	GO:0008150 (biological_process)|GO:0009987 (cellular process)|GO:0044699 (single-organism process)|GO:0044763 (single-organism cellular process)|GO:0050794 (regulation of cellular process)	GO:0046872 (metal ion binding)
MYZPE13164_G006_v1.0_000038620	13.0351	20.8857	-2.168	1	-0.680113	1544	MYZPE13164_G006_v1.0_000038620.1	protein_coding	False	***	Protein cornichon	IPR003377 (Cornichon)	GO:0016020|GO:0006810|GO:0016021	PF03311	IPR003377	NULL	NULL	GO:0006810|GO:0016021	NULL	NULL	GO:0005575 (cellular_component)	GO:0006810 (transport)	NULL	GO:0016020 (membrane)|GO:0016021 (integral component of membrane)	GO:0006810 (transport)	NULL
MYZPE13164_G006_v1.0_000046790	194.659	260.317	-2.67109	1	-0.419325	2076	MYZPE13164_G006_v1.0_000046790.1	protein_coding	False	***	Troponin C	IPR011992 (EF-hand domain pair)	GO:0005509	PF13833|PF13499	NULL	IPR002048|IPR011992	IPR018247	GO:0005509	NULL	NULL	NULL	NULL	GO:0043167 (ion binding)	NULL	NULL	GO:0046872 (metal ion binding)
MYZPE13164_G006_v1.0_000062050	401.262	328.944	2.57442	1	0.2867	1485	MYZPE13164_G006_v1.0_000062050.1	protein_coding	False	*-*	Chorion b-ZIP transcription factor	IPR004827 (Basic-leucine zipper domain)	GO:0043565|GO:0006355|GO:0003700	PF07716	NULL	IPR004827	NULL	GO:0043565|GO:0006355|GO:0003700	NULL	NULL	NULL	GO:0008150 (biological_process)|GO:0009058 (biosynthetic process)|GO:0034641 (cellular nitrogen compound metabolic process)	GO:0001071 (nucleic acid binding transcription factor activity)|GO:0003677 (DNA binding)	NULL	GO:0006355 (regulation of transcription, DNA-templated)	GO:0003674 (molecular_function)|GO:0003677 (DNA binding)
MYZPE13164_G006_v1.0_000067560	71.237	97.2653	-2.67358	1	-0.449299	906	MYZPE13164_G006_v1.0_000067560.1	protein_coding	False	NULL	Unknown protein	NULL	NULL	NULL	NULL	NULL	NULL	NULL	NULL	NULL	NULL	NULL	NULL	NULL	NULL	NULL
MYZPE13164_G006_v1.0_000075230	34.053	54.5176	-2.08143	1	-0.67894	3280	MYZPE13164_G006_v1.0_000075230.1	protein_coding	False	***	Tubulin beta-3 chain	IPR000217 (Tubulin), IPR023123 (Tubulin, C-terminal)	GO:0000166|GO:0022008|GO:0005874|GO:0007507|GO:0005737|GO:0030537|GO:0005856|GO:0007017|GO:0005200|GO:0009416|GO:0003924|GO:0007411|GO:0005525|GO:0045298|GO:0007409	PF03953|PF00091	IPR002453|IPR000217	IPR008280|IPR003008|IPR023123|IPR018316	IPR013838|IPR017975	GO:0007017|GO:0003924|GO:0005525|GO:0005874|GO:0005200	NULL	Reactome: REACT_152	GO:0005575 (cellular_component)|GO:0005622 (intracellular)|GO:0005623 (cell)|GO:0005737 (cytoplasm)|GO:0005856 (cytoskeleton)|GO:0043226 (organelle)|GO:0043234 (protein complex)	GO:0000902 (cell morphogenesis)|GO:0008150 (biological_process)|GO:0030154 (cell differentiation)|GO:0040011 (locomotion)|GO:0048856 (anatomical structure development)	GO:0003674 (molecular_function)|GO:0003924 (GTPase activity)|GO:0005198 (structural molecule activity)|GO:0043167 (ion binding)	GO:0005737 (cytoplasm)|GO:0043232 (intracellular non-membrane-bounded organelle)|GO:0005575 (cellular_component)|GO:0043226 (organelle)|GO:0043229 (intracellular organelle)|GO:0044424 (intracellular part)|GO:0032991 (macromolecular complex)	GO:0044763 (single-organism cellular process)|GO:0008150 (biological_process)|GO:0009987 (cellular process)|GO:0044699 (single-organism process)	GO:0000166 (nucleotide binding)|GO:0003824 (catalytic activity)|GO:0003674 (molecular_function)|GO:0017076 (purine nucleotide binding)|GO:0032550 (purine ribonucleoside binding)|GO:0032555 (purine ribonucleotide binding)|GO:0035639 (purine ribonucleoside triphosphate binding)
MYZPE13164_G006_v1.0_000075890	115.907	78.9795	2.77942	1	0.553419	1918	MYZPE13164_G006_v1.0_000075890.1	protein_coding	False	***	Dehydrogenase/reductase SDR family member 11	IPR002347 (Short-chain dehydrogenase/reductase SDR)	GO:0016491|GO:0055114	PF00106	IPR002347	IPR016040	NULL	NULL	NULL	NULL	NULL	GO:0008150 (biological_process)	GO:0016491 (oxidoreductase activity)	NULL	GO:0055114 (oxidation-reduction process)	GO:0003824 (catalytic activity)
MYZPE13164_G006_v1.0_000076630	316.688	423.692	-4.03445	1	-0.419955	2023	MYZPE13164_G006_v1.0_000076630.1	protein_coding	False	***	ACYPI009828 protein	IPR000116 (High mobility group protein HMGA)	GO:0005634|GO:0006355|GO:0003677|GO:0000785	PF02178	IPR000116	NULL	IPR017956	GO:0000785|GO:0003677|GO:0006355|GO:0005634	NULL	NULL	GO:0005575 (cellular_component)|GO:0005622 (intracellular)|GO:0005623 (cell)|GO:0005634 (nucleus)|GO:0005694 (chromosome)|GO:0043226 (organelle)	GO:0008150 (biological_process)|GO:0009058 (biosynthetic process)|GO:0034641 (cellular nitrogen compound metabolic process)	GO:0003677 (DNA binding)	GO:0005575 (cellular_component)|GO:0032991 (macromolecular complex)|GO:0043226 (organelle)|GO:0043229 (intracellular organelle)|GO:0043232 (intracellular non-membrane-bounded organelle)|GO:0044424 (intracellular part)|GO:0005634 (nucleus)	GO:0006355 (regulation of transcription, DNA-templated)	GO:0003677 (DNA binding)
MYZPE13164_G006_v1.0_000095890	33.2047	43.9086	-2.06167	1	-0.403116	2253	MYZPE13164_G006_v1.0_000095890.1	protein_coding	False	***	Proteasome subunit alpha type	IPR000426 (Proteasome alpha-subunit, N-terminal domain), IPR001353 (Proteasome, subunit alpha/beta), IPR029055 (Nucleophile aminohydrolases, N-terminal)	GO:0000502|GO:0019773|GO:0006508|GO:0016787|GO:0005839|GO:0005634|GO:0006511|GO:0004298|GO:0051603|GO:0004175|GO:0008233|GO:0005737	PF00227|PF10584	IPR023332|IPR001353	IPR000426|IPR029055	NULL	GO:0051603|GO:0004175|GO:0004298|GO:0005839|GO:0006511|GO:0019773	NULL	Reactome: REACT_11045|Reactome: REACT_6850|Reactome: REACT_13|Reactome: REACT_6185|Reactome: REACT_13635|Reactome: REACT_152|Reactome: REACT_383|Reactome: REACT_1538|Reactome: REACT_578	GO:0005575 (cellular_component)|GO:0005622 (intracellular)|GO:0005623 (cell)|GO:0005634 (nucleus)|GO:0005737 (cytoplasm)|GO:0043234 (protein complex)	GO:0008150 (biological_process)|GO:0009056 (catabolic process)	GO:0003674 (molecular_function)|GO:0008233 (peptidase activity)	GO:0032991 (macromolecular complex)|GO:0044424 (intracellular part)|GO:0005634 (nucleus)|GO:0005737 (cytoplasm)	GO:0006508 (proteolysis)|GO:0008152 (metabolic process)|GO:0019538 (protein metabolic process)|GO:0043170 (macromolecule metabolic process)|GO:0044237 (cellular metabolic process)|GO:0044260 (cellular macromolecule metabolic process)|GO:0044267 (cellular protein metabolic process)|GO:0071704 (organic substance metabolic process)	GO:0003824 (catalytic activity)
MYZPE13164_G006_v1.0_000099130	68.0115	85.6321	-2.32904	1	-0.332373	1488	MYZPE13164_G006_v1.0_000099130.1	protein_coding	False	***	Transcription elongation factor B polypeptide 2	IPR029071 (Ubiquitin-related domain)	GO:0006414|GO:0003746	PF00240	NULL	IPR000626|IPR029071	NULL	GO:0005515	NULL	NULL	NULL	GO:0006412 (translation)|GO:0008150 (biological_process)|GO:0009058 (biosynthetic process)	GO:0003674 (molecular_function)|GO:0008135 (translation factor activity, RNA binding)	NULL	GO:0006807 (nitrogen compound metabolic process)|GO:0010467 (gene expression)|GO:0034641 (cellular nitrogen compound metabolic process)|GO:0034645 (cellular macromolecule biosynthetic process)|GO:0044267 (cellular protein metabolic process)|GO:0044271 (cellular nitrogen compound biosynthetic process)|GO:0071704 (organic substance metabolic process)|GO:1901576 (organic substance biosynthetic proce…	GO:0003676 (nucleic acid binding)|GO:0005515 (protein binding)
MYZPE13164_G006_v1.0_000106130	230.501	280.511	-2.08525	1	-0.283284	1396	MYZPE13164_G006_v1.0_000106130.1	protein_coding	False	***	ACYPI006815 protein	NULL	NULL	NULL	NULL	NULL	NULL	NULL	NULL	NULL	NULL	NULL	NULL	NULL	NULL	NULL
MYZPE13164_G006_v1.0_000108100	59.0525	81.2262	-2.65224	1	-0.459948	1531	MYZPE13164_G006_v1.0_000108100.1	protein_coding	False	***	Proteasome subunit alpha type	IPR000426 (Proteasome alpha-subunit, N-terminal domain), IPR001353 (Proteasome, subunit alpha/beta), IPR029055 (Nucleophile aminohydrolases, N-terminal)	GO:0008233|GO:0005737|GO:0006511|GO:0005634|GO:0016787|GO:0005839|GO:0006508|GO:0004298|GO:0051603|GO:0004175|GO:0000502|GO:0019773	PF00227|PF10584	IPR023332|IPR001353	IPR029055|IPR000426	NULL	GO:0004298|GO:0004175|GO:0051603|GO:0006511|GO:0005839|GO:0019773	NULL	Reactome: REACT_13|Reactome: REACT_11045|Reactome: REACT_6850|Reactome: REACT_578|Reactome: REACT_1538|Reactome: REACT_152|Reactome: REACT_383|Reactome: REACT_6185|Reactome: REACT_13635	GO:0005575 (cellular_component)|GO:0005622 (intracellular)|GO:0005623 (cell)|GO:0005634 (nucleus)|GO:0005737 (cytoplasm)|GO:0043234 (protein complex)	GO:0008150 (biological_process)|GO:0009056 (catabolic process)	GO:0003674 (molecular_function)|GO:0008233 (peptidase activity)	GO:0032991 (macromolecular complex)|GO:0044424 (intracellular part)|GO:0005634 (nucleus)|GO:0005737 (cytoplasm)	GO:0006508 (proteolysis)|GO:0008152 (metabolic process)|GO:0019538 (protein metabolic process)|GO:0043170 (macromolecule metabolic process)|GO:0044237 (cellular metabolic process)|GO:0044260 (cellular macromolecule metabolic process)|GO:0044267 (cellular protein metabolic process)|GO:0071704 (organic substance metabolic process)	GO:0003824 (catalytic activity)
MYZPE13164_G006_v1.0_000108840	71.226	85.6316	-2.45632	1	-0.26574	456	MYZPE13164_G006_v1.0_000108840.1	protein_coding	False	*-*	Trans-2,3-enoyl-CoA reductase	IPR001104 (3-oxo-5-alpha-steroid 4-dehydrogenase, C-terminal)	GO:0003677|GO:0006357|GO:0005737|GO:0016020|GO:0055114|GO:0016592|GO:0016627|GO:0001104|GO:0016021|GO:0006629	PF02544	NULL	IPR001104	NULL	GO:0016627|GO:0006629|GO:0016021|GO:0005737	NULL	Reactome: REACT_22258	GO:0005575 (cellular_component)|GO:0005622 (intracellular)|GO:0005623 (cell)|GO:0005634 (nucleus)|GO:0005654 (nucleoplasm)|GO:0005737 (cytoplasm)|GO:0043226 (organelle)|GO:0043234 (protein complex)	GO:0006629 (lipid metabolic process)|GO:0008150 (biological_process)|GO:0009058 (biosynthetic process)|GO:0034641 (cellular nitrogen compound metabolic process)	GO:0000988 (transcription factor activity, protein binding)|GO:0003677 (DNA binding)|GO:0016491 (oxidoreductase activity)	GO:0005737 (cytoplasm)|GO:0016020 (membrane)|GO:0016021 (integral component of membrane)|GO:0005575 (cellular_component)|GO:0005634 (nucleus)|GO:0032991 (macromolecular complex)|GO:0043226 (organelle)|GO:0043229 (intracellular organelle)|GO:0044424 (intracellular part)	GO:0006355 (regulation of transcription, DNA-templated)|GO:0044238 (primary metabolic process)|GO:0044710 (single-organism metabolic process)|GO:0071704 (organic substance metabolic process)|GO:0055114 (oxidation-reduction process)	GO:0003674 (molecular_function)|GO:0003677 (DNA binding)|GO:0003824 (catalytic activity)
MYZPE13164_G006_v1.0_000115170	86.9937	113.278	-2.95972	1	-0.380888	1016	MYZPE13164_G006_v1.0_000115170.1	protein_coding	False	***	Proteasome subunit alpha type	IPR000426 (Proteasome alpha-subunit, N-terminal domain), IPR001353 (Proteasome, subunit alpha/beta), IPR029055 (Nucleophile aminohydrolases, N-terminal)	GO:0019773|GO:0000502|GO:0051603|GO:0004175|GO:0004298|GO:0005634|GO:0006511|GO:0016787|GO:0005839|GO:0006508|GO:0005737|GO:0008233	PF00227|PF10584	IPR001353|IPR023332	IPR029055|IPR000426	NULL	GO:0019773|GO:0005839|GO:0006511|GO:0004175|GO:0051603|GO:0004298	NULL	Reactome: REACT_11045|Reactome: REACT_6850|Reactome: REACT_13|Reactome: REACT_13635|Reactome: REACT_6185|Reactome: REACT_383|Reactome: REACT_152|Reactome: REACT_1538|Reactome: REACT_578	GO:0005575 (cellular_component)|GO:0005622 (intracellular)|GO:0005623 (cell)|GO:0005634 (nucleus)|GO:0005737 (cytoplasm)|GO:0043234 (protein complex)	GO:0008150 (biological_process)|GO:0009056 (catabolic process)	GO:0003674 (molecular_function)|GO:0008233 (peptidase activity)	GO:0032991 (macromolecular complex)|GO:0044424 (intracellular part)|GO:0005634 (nucleus)|GO:0005737 (cytoplasm)	GO:0006508 (proteolysis)|GO:0008152 (metabolic process)|GO:0019538 (protein metabolic process)|GO:0043170 (macromolecule metabolic process)|GO:0044237 (cellular metabolic process)|GO:0044260 (cellular macromolecule metabolic process)|GO:0044267 (cellular protein metabolic process)|GO:0071704 (organic substance metabolic process)	GO:0003824 (catalytic activity)
MYZPE13164_G006_v1.0_000123770	81.1482	104.882	-2.40526	1	-0.370133	2671	MYZPE13164_G006_v1.0_000123770.1	protein_coding	True	***	ATP-dependent RNA helicase	IPR001650 (Helicase, C-terminal), IPR014001 (Helicase superfamily 1/2, ATP-binding domain), IPR014014 (RNA helicase, DEAD-box type, Q motif), IPR027417 (P-loop containing nucleoside triphosphate hydrolase)	GO:0005524|GO:0003676|GO:0004386	PF00270|PF00271	NULL	IPR014014|IPR014001|IPR011545|IPR001650|IPR027417	NULL	GO:0005524|GO:0003676	NULL	NULL	NULL	NULL	GO:0003674 (molecular_function)|GO:0004386 (helicase activity)|GO:0043167 (ion binding)	NULL	NULL	GO:0003676 (nucleic acid binding)|GO:0003824 (catalytic activity)|GO:0005524 (ATP binding)
MYZPE13164_G006_v1.0_000130080	163.008	206.561	-2.76327	1	-0.341621	772	MYZPE13164_G006_v1.0_000130080.1	protein_coding	False	***	Cytochrome c oxidase subunit 6C	IPR004204 (Cytochrome c oxidase subunit 6C)	GO:0016021|GO:0004129|GO:1902600|GO:0016020	PF02937	IPR004204	NULL	NULL	GO:0004129	NULL	NULL	GO:0005575 (cellular_component)	GO:0006810 (transport)|GO:0008150 (biological_process)|GO:0055085 (transmembrane transport)	GO:0003674 (molecular_function)|GO:0016491 (oxidoreductase activity)|GO:0022857 (transmembrane transporter activity)	GO:0016020 (membrane)|GO:0016021 (integral component of membrane)	GO:0044765 (single-organism transport)|GO:0055085 (transmembrane transport)	GO:0003674 (molecular_function)|GO:0003824 (catalytic activity)
MYZPE13164_G006_v1.0_000136400	89.7243	115.698	-2.47813	1	-0.366793	2085	MYZPE13164_G006_v1.0_000136400.1	protein_coding	False	*-*	T-complex protein 1 subunit-like protein	IPR002423 (Chaperonin Cpn60/TCP-1 family), IPR027409 (GroEL-like apical domain), IPR027410 (TCP-1-like chaperonin intermediate domain), IPR027413 (GroEL-like equatorial domain)	GO:0005737|GO:0005524|GO:0006457|GO:0051082|GO:0000166|GO:0016740|GO:0016757	PF00118	IPR017998|IPR002423|IPR012722	IPR027409|IPR027413|IPR027410	NULL	GO:0051082|GO:0005524|GO:0006457	NULL	NULL	GO:0005737 (cytoplasm)	GO:0006457 (protein folding)	GO:0003674 (molecular_function)|GO:0016757 (transferase activity, transferring glycosyl groups)|GO:0043167 (ion binding)|GO:0051082 (unfolded protein binding)	GO:0005737 (cytoplasm)	GO:0009987 (cellular process)	GO:0000166 (nucleotide binding)|GO:0005524 (ATP binding)|GO:0016740 (transferase activity)|GO:0005515 (protein binding)
MYZPE13164_G006_v1.0_000138470	246.048	331.311	-2.3267	1	-0.429246	2868	MYZPE13164_G006_v1.0_000138470.1	protein_coding	False	***	Calmodulin	IPR011992 (EF-hand domain pair)	GO:0046872|GO:0005509	PF13499	NULL	IPR011992|IPR002048	IPR018247	GO:0005509	NULL	NULL	NULL	NULL	GO:0043167 (ion binding)	NULL	NULL	GO:0046872 (metal ion binding)
MYZPE13164_G006_v1.0_000139550	30.9512	38.7366	-2.24381	1	-0.323702	1200	MYZPE13164_G006_v1.0_000139550.1	protein_coding	False	***	Cell death activator CIDE-A	IPR003508 (CIDE-N domain)	GO:0005622|GO:0006915	PF02017	NULL	IPR003508	NULL	GO:0005622|GO:0006915	NULL	NULL	GO:0005622 (intracellular)	GO:0008219 (cell death)	NULL	GO:0005622 (intracellular)	GO:0044763 (single-organism cellular process)	NULL
MYZPE13164_G006_v1.0_000141890	217.337	256.605	-2.06168	1	-0.239616	1345	MYZPE13164_G006_v1.0_000141890.1	protein_coding	False	***	Innexin	IPR000990 (Innexin)	GO:0016021|GO:0005921|GO:0006811|GO:0006810|GO:0016020|GO:0030054|GO:0005886	PF00876	IPR000990	NULL	NULL	GO:0005921	NULL	NULL	GO:0005575 (cellular_component)|GO:0005886 (plasma membrane)	GO:0006810 (transport)|GO:0008150 (biological_process)	NULL	GO:0005886 (plasma membrane)|GO:0005575 (cellular_component)|GO:0016020 (membrane)|GO:0016021 (integral component of membrane)	GO:0006810 (transport)|GO:0044765 (single-organism transport)	NULL
MYZPE13164_G006_v1.0_000146980	13.813	28.3303	-2.16811	1	-1.03632	216	MYZPE13164_G006_v1.0_000146980.1	protein_coding	False	NULL	Unknown protein	NULL	NULL	NULL	NULL	NULL	NULL	NULL	NULL	NULL	NULL	NULL	NULL	NULL	NULL	NULL
MYZPE13164_G006_v1.0_000159130	30.4857	51.4927	-3.38774	1	-0.756234	693	MYZPE13164_G006_v1.0_000159130.1	protein_coding	False	*-*	Juvenile hormone-inducible protein 26-like protein	IPR004119 (Protein of unknown function DUF227)	NULL	PF02958	IPR004119	NULL	NULL	NULL	NULL	NULL	NULL	NULL	NULL	NULL	NULL	NULL
MYZPE13164_G006_v1.0_000161780	99.7874	75.0626	2.1438	1	0.410764	1841	MYZPE13164_G006_v1.0_000161780.1	protein_coding	False	NULL	Unknown protein	IPR015880 (Zinc finger, C2H2-like)	NULL	NULL	NULL	IPR007087|IPR015880	NULL	GO:0046872	NULL	NULL	NULL	NULL	GO:0043167 (ion binding)	NULL	NULL	GO:0046872 (metal ion binding)
MYZPE13164_G006_v1.0_000175490	10.5812	16.3571	-2.25222	1	-0.628415	1424	MYZPE13164_G006_v1.0_000175490.1	protein_coding	False	***	Cat eye syndrome critical region protein 2	NULL	NULL	NULL	NULL	NULL	NULL	NULL	NULL	NULL	NULL	NULL	NULL	NULL	NULL	NULL
MYZPE13164_G006_v1.0_000194220	10.4623	17.0826	-2.22717	1	-0.707338	2243	MYZPE13164_G006_v1.0_000194220.1	protein_coding	False	***	Transmembrane protein 39A	IPR019397 (Uncharacterised protein family TMEM39)	GO:0016021|GO:0016020	PF10271	IPR019397	NULL	NULL	NULL	NULL	NULL	GO:0005575 (cellular_component)	NULL	NULL	GO:0016020 (membrane)|GO:0016021 (integral component of membrane)	NULL	NULL
MYZPE13164_G006_v1.0_000194590	94.5514	118.818	-2.0858	1	-0.329586	1813	MYZPE13164_G006_v1.0_000194590.1	protein_coding	False	***	ACYPI000108 protein	NULL	NULL	NULL	NULL	NULL	NULL	NULL	NULL	NULL	NULL	NULL	NULL	NULL	NULL	NULL
MYZPE13164_G006_v1.0_000197320	21.2757	31.4543	-2.47836	1	-0.564047	3381	MYZPE13164_G006_v1.0_000197320.1	protein_coding	False	***	Major facilitator superfamily domain-containing protein 6	IPR020846 (Major facilitator superfamily domain), IPR024989 (Major facilitator superfamily associated domain)	GO:0016020|GO:0016021	PF12832	NULL	IPR024989|IPR020846	NULL	NULL	NULL	NULL	GO:0005575 (cellular_component)	NULL	NULL	GO:0016020 (membrane)|GO:0016021 (integral component of membrane)	NULL	NULL
MYZPE13164_G006_v1.0_000201540	55.2855	72.4551	-2.65081	1	-0.390187	1740	MYZPE13164_G006_v1.0_000201540.1	protein_coding	False	***	26S protease regulatory subunit 6B	IPR001270 (ClpA/B family), IPR005937 (26S proteasome subunit P45), IPR027417 (P-loop containing nucleoside triphosphate hydrolase)	GO:0005737|GO:0005524|GO:0000502|GO:0000166|GO:0030163|GO:0016787|GO:0005634	PF00004	IPR001270|IPR005937	IPR003593|IPR027417|IPR003959	IPR003960	GO:0005737|GO:0005524|GO:0030163|GO:0016787	NULL	Reactome: REACT_13|Reactome: REACT_11045|Reactome: REACT_6850|Reactome: REACT_578|Reactome: REACT_1538|Reactome: REACT_13635|Reactome: REACT_6185|Reactome: REACT_383|Reactome: REACT_152	GO:0005575 (cellular_component)|GO:0005622 (intracellular)|GO:0005623 (cell)|GO:0005634 (nucleus)|GO:0005737 (cytoplasm)|GO:0043234 (protein complex)	GO:0008150 (biological_process)|GO:0009056 (catabolic process)	GO:0003674 (molecular_function)|GO:0043167 (ion binding)	GO:0032991 (macromolecular complex)|GO:0044424 (intracellular part)|GO:0005634 (nucleus)|GO:0005737 (cytoplasm)	GO:0008152 (metabolic process)|GO:0019538 (protein metabolic process)|GO:0043170 (macromolecule metabolic process)|GO:0071704 (organic substance metabolic process)	GO:0000166 (nucleotide binding)|GO:0005524 (ATP binding)|GO:0003824 (catalytic activity)
MYZPE13164_G006_v1.0_000002140	1279.47	1158.86	1.87826	1	0.142844	1627	MYZPE13164_G006_v1.0_000002140.1	protein_coding	False	***	Ribosomal protein S2	IPR000851 (Ribosomal protein S5), IPR014720 (Double-stranded RNA-binding domain)	GO:0003735|GO:0015935|GO:0003723|GO:0005840|GO:0030529|GO:0006412	PF03719|PF00333	IPR000851|IPR005711	IPR020568|IPR013810|IPR014720|IPR014721|IPR005324	IPR018192	GO:0003735|GO:0015935|GO:0005840|GO:0003723|GO:0006412	NULL	NULL	GO:0005575 (cellular_component)|GO:0005622 (intracellular)|GO:0005623 (cell)|GO:0005737 (cytoplasm)|GO:0005840 (ribosome)|GO:0043226 (organelle)	GO:0006412 (translation)	GO:0003723 (RNA binding)|GO:0003735 (structural constituent of ribosome)	GO:0005840 (ribosome)|GO:0005575 (cellular_component)|GO:0030529 (intracellular ribonucleoprotein complex)|GO:0043226 (organelle)|GO:0043229 (intracellular organelle)|GO:0044424 (intracellular part)|GO:0044444 (cytoplasmic part)	GO:0006807 (nitrogen compound metabolic process)|GO:0010467 (gene expression)|GO:0034641 (cellular nitrogen compound metabolic process)|GO:0034645 (cellular macromolecule biosynthetic process)|GO:0044267 (cellular protein metabolic process)|GO:0044271 (cellular nitrogen compound biosynthetic process)|GO:0071704 (organic substance metabolic process)|GO:1901576 (organic substance biosynthetic proce…	GO:0003676 (nucleic acid binding)|GO:0003674 (molecular_function)
MYZPE13164_G006_v1.0_000020250	5.15333	9.28491	-2.05688	1	-0.849382	279	MYZPE13164_G006_v1.0_000020250.1	protein_coding	False	NULL	Unknown protein	NULL	NULL	NULL	NULL	NULL	NULL	NULL	NULL	NULL	NULL	NULL	NULL	NULL	NULL	NULL
MYZPE13164_G006_v1.0_000050600	56.2155	72.9388	-2.39774	1	-0.375719	1242	MYZPE13164_G006_v1.0_000050600.1	protein_coding	False	***	Ubiquitin carboxyl-terminal hydrolase	IPR001578 (Peptidase C12, ubiquitin carboxyl-terminal hydrolase)	GO:0006511|GO:0016787|GO:0006508|GO:0005622|GO:0004843|GO:0008234|GO:0036459|GO:0008233	PF01088	NULL	IPR001578	NULL	GO:0004843|GO:0005622|GO:0006511	NULL	NULL	GO:0005622 (intracellular)	GO:0008150 (biological_process)|GO:0009056 (catabolic process)	GO:0003674 (molecular_function)|GO:0008233 (peptidase activity)	GO:0005622 (intracellular)	GO:0006508 (proteolysis)|GO:0008152 (metabolic process)|GO:0019538 (protein metabolic process)|GO:0043170 (macromolecule metabolic process)|GO:0044237 (cellular metabolic process)|GO:0044260 (cellular macromolecule metabolic process)|GO:0044267 (cellular protein metabolic process)|GO:0071704 (organic substance metabolic process)	GO:0003824 (catalytic activity)
MYZPE13164_G006_v1.0_000074280	285.039	133.971	4.92338	1	1.08923	3423	MYZPE13164_G006_v1.0_000074280.1	protein_coding	False	***	Tyrosine hydroxylase	IPR001273 (Aromatic amino acid hydroxylase)	GO:0004511|GO:0016714|GO:0042423|GO:0055114|GO:0005506|GO:0004497|GO:0046872|GO:0009072	PF00351	IPR005962|IPR001273|IPR019773	IPR002912|IPR019774	IPR018301	GO:0005506|GO:0004497|GO:0009072|GO:0016597|GO:0004511|GO:0016714|GO:0042423|GO:0055114|GO:0008152	EC:1.14.16.2	KEGG: 00950+1.14.16.2|MetaCyc: PWY-5049|UniPathway: UPA00747|MetaCyc: PWY-5394|KEGG: 00350+1.14.16.2	NULL	GO:0006520 (cellular amino acid metabolic process)|GO:0008150 (biological_process)|GO:0009058 (biosynthetic process)	GO:0003674 (molecular_function)|GO:0016491 (oxidoreductase activity)|GO:0043167 (ion binding)	NULL	GO:0008152 (metabolic process)|GO:0006725 (cellular aromatic compound metabolic process)|GO:0006807 (nitrogen compound metabolic process)|GO:0044237 (cellular metabolic process)|GO:0044710 (single-organism metabolic process)|GO:0044763 (single-organism cellular process)|GO:0071704 (organic substance metabolic process)|GO:1901360 (organic cyclic compound metabolic process)|GO:0019438 (aromatic com…	GO:0003824 (catalytic activity)|GO:0046914 (transition metal ion binding)|GO:0043167 (ion binding)|GO:0046872 (metal ion binding)
MYZPE13164_G006_v1.0_000074390	146.797	174.212	-2.47163	1	-0.247021	3384	MYZPE13164_G006_v1.0_000074390.1	protein_coding	False	***	V-type proton ATPase subunit a	IPR002490 (V-type ATPase, V0 complex, 116kDa subunit family)	GO:0016021|GO:0015991|GO:0006810|GO:0000220|GO:0016020|GO:0006811|GO:0015078|GO:0033179|GO:0015992	PF01496	IPR026028|IPR002490	NULL	NULL	GO:0000220|GO:0033179|GO:0015078|GO:0015991	NULL	NULL	GO:0005575 (cellular_component)|GO:0005773 (vacuole)|GO:0043234 (protein complex)	GO:0006810 (transport)|GO:0008150 (biological_process)|GO:0055085 (transmembrane transport)	GO:0003674 (molecular_function)|GO:0022857 (transmembrane transporter activity)	GO:0005575 (cellular_component)|GO:0016020 (membrane)|GO:0032991 (macromolecular complex)|GO:0043226 (organelle)|GO:0043227 (membrane-bounded organelle)|GO:0043229 (intracellular organelle)|GO:0043231 (intracellular membrane-bounded organelle)|GO:0044424 (intracellular part)|GO:0044425 (membrane part)|GO:0044444 (cytoplasmic part)|GO:0016021 (integral component of membrane)	GO:0006810 (transport)|GO:0044765 (single-organism transport)|GO:0055085 (transmembrane transport)	GO:0003674 (molecular_function)
MYZPE13164_G006_v1.0_000077730	114.14	148.816	-2.31068	1	-0.382727	1557	MYZPE13164_G006_v1.0_000077730.1	protein_coding	False	***	V-type proton ATPase 21 kDa proteolipid subunit	IPR000245 (V-ATPase proteolipid subunit), IPR002379 (V-ATPase proteolipid subunit C-like domain)	GO:0015991|GO:0016021|GO:0006810|GO:0016020|GO:0006811|GO:0015078|GO:0033177|GO:0033179	PF00137	IPR000245	IPR002379	NULL	GO:0015991|GO:0033177|GO:0015078|GO:0033179	NULL	NULL	GO:0005575 (cellular_component)|GO:0043234 (protein complex)	GO:0006810 (transport)|GO:0008150 (biological_process)|GO:0055085 (transmembrane transport)	GO:0003674 (molecular_function)|GO:0022857 (transmembrane transporter activity)	GO:0016020 (membrane)|GO:0016021 (integral component of membrane)|GO:0032991 (macromolecular complex)|GO:0044425 (membrane part)	GO:0006810 (transport)|GO:0044765 (single-organism transport)|GO:0055085 (transmembrane transport)	GO:0003674 (molecular_function)
MYZPE13164_G006_v1.0_000092160	22.4195	43.4537	-3.75433	1	-0.954723	868	MYZPE13164_G006_v1.0_000092160.1	protein_coding	False	NULL	Unknown protein	NULL	NULL	NULL	NULL	NULL	NULL	NULL	NULL	NULL	NULL	NULL	NULL	NULL	NULL	NULL
MYZPE13164_G006_v1.0_000102280	15.7955	23.2196	-2.08286	1	-0.555831	911	MYZPE13164_G006_v1.0_000102280.1	protein_coding	False	NULL	Unknown protein	NULL	NULL	NULL	NULL	NULL	NULL	NULL	NULL	NULL	NULL	NULL	NULL	NULL	NULL	NULL
MYZPE13164_G006_v1.0_000116040	128.65	69.4813	3.88954	1	0.888757	2075	MYZPE13164_G006_v1.0_000116040.1	protein_coding	False	***	Inositol oxygenase	IPR007828 (Inositol oxygenase)	GO:0055114|GO:0005737|GO:0050113|GO:0005506|GO:0019310	PF05153	IPR007828	NULL	NULL	GO:0005506|GO:0019310|GO:0055114|GO:0050113|GO:0005737	EC:1.13.99.1	UniPathway: UPA00111|KEGG: 00562+1.13.99.1|KEGG: 00053+1.13.99.1|MetaCyc: PWY-4841	GO:0005737 (cytoplasm)	GO:0005975 (carbohydrate metabolic process)|GO:0008150 (biological_process)|GO:0009056 (catabolic process)|GO:0044281 (small molecule metabolic process)	GO:0016491 (oxidoreductase activity)|GO:0043167 (ion binding)	GO:0005737 (cytoplasm)	GO:0008152 (metabolic process)|GO:0044237 (cellular metabolic process)|GO:0044238 (primary metabolic process)|GO:0044710 (single-organism metabolic process)|GO:0044763 (single-organism cellular process)|GO:0071704 (organic substance metabolic process)|GO:0055114 (oxidation-reduction process)	GO:0046914 (transition metal ion binding)|GO:0003824 (catalytic activity)
MYZPE13164_G006_v1.0_000117590	56.0195	71.2603	-2.45905	1	-0.347168	1137	MYZPE13164_G006_v1.0_000117590.1	protein_coding	False	***	26S proteasome non-ATPase regulatory subunit 8	IPR006746 (26S proteasome non-ATPase regulatory subunit Rpn12), IPR011991 (Winged helix-turn-helix DNA-binding domain), IPR033464 (CSN8/PSMD8/EIF3K)	GO:0006508|GO:0005838|GO:0000502	PF10075	IPR006746	IPR011991|IPR033464	NULL	GO:0006508|GO:0005838	NULL	NULL	GO:0005575 (cellular_component)|GO:0005622 (intracellular)|GO:0005623 (cell)|GO:0043234 (protein complex)	GO:0008150 (biological_process)	NULL	GO:0032991 (macromolecular complex)|GO:0044424 (intracellular part)	GO:0006508 (proteolysis)	NULL
MYZPE13164_G006_v1.0_000132830	27.1034	35.1833	-2.3107	1	-0.376415	1557	MYZPE13164_G006_v1.0_000132830.1	protein_coding	False	***	Small nuclear ribonucleoprotein sm d2	IPR010920 (LSM domain), IPR027248 (Small nuclear ribonucleoprotein Sm D2)	GO:0008380|GO:0030529|GO:0019013|GO:0030532	PF01423	IPR027248	IPR010920|IPR001163	NULL	GO:0008380|GO:0030532	NULL	NULL	GO:0005575 (cellular_component)|GO:0005622 (intracellular)|GO:0005623 (cell)|GO:0005634 (nucleus)|GO:0043226 (organelle)	GO:0008150 (biological_process)|GO:0034641 (cellular nitrogen compound metabolic process)	NULL	GO:0005575 (cellular_component)|GO:0030529 (intracellular ribonucleoprotein complex)|GO:0005634 (nucleus)|GO:0043226 (organelle)|GO:0043229 (intracellular organelle)|GO:0044424 (intracellular part)	GO:0010467 (gene expression)|GO:0016070 (RNA metabolic process)	NULL
MYZPE13164_G006_v1.0_000137370	56.6963	110.541	-2.79397	1	-0.963251	950	MYZPE13164_G006_v1.0_000137370.1	protein_coding	False	NULL	Unknown protein	NULL	NULL	NULL	NULL	NULL	NULL	NULL	NULL	NULL	NULL	NULL	NULL	NULL	NULL	NULL
MYZPE13164_G006_v1.0_000171080	97.4343	165.506	-2.76935	1	-0.76438	1904	MYZPE13164_G006_v1.0_000171080.1	protein_coding	False	***	Osiris 14-like protein	IPR012464 (Protein of unknown function DUF1676)	GO:0016020|GO:0016021	PF07898	IPR012464	NULL	NULL	NULL	NULL	NULL	GO:0005575 (cellular_component)	NULL	NULL	GO:0016020 (membrane)|GO:0016021 (integral component of membrane)	NULL	NULL
MYZPE13164_G006_v1.0_000173110	56.0449	71.7836	-2.05863	1	-0.35707	2019	MYZPE13164_G006_v1.0_000173110.1	protein_coding	False	***	D-3-phosphoglycerate dehydrogenase	IPR006139 (D-isomer specific 2-hydroxyacid dehydrogenase, catalytic domain), IPR016040 (NAD(P)-binding domain), IPR029752 (D-isomer specific 2-hydroxyacid dehydrogenase, NAD-binding domain conserved site 1)	GO:0016616|GO:0008652|GO:0006564|GO:0055114|GO:0008152|GO:0051287|GO:0004617|GO:0016491	PF02826|PF00389	NULL	IPR006140|IPR006139|IPR016040	IPR029752	GO:0051287|GO:0055114|GO:0016616|GO:0008152	NULL	NULL	NULL	GO:0006520 (cellular amino acid metabolic process)|GO:0008150 (biological_process)|GO:0009058 (biosynthetic process)|GO:0044281 (small molecule metabolic process)	GO:0003674 (molecular_function)|GO:0016491 (oxidoreductase activity)	NULL	GO:0006807 (nitrogen compound metabolic process)|GO:0009058 (biosynthetic process)|GO:0044237 (cellular metabolic process)|GO:0044238 (primary metabolic process)|GO:0044249 (cellular biosynthetic process)|GO:0044710 (single-organism metabolic process)|GO:0044763 (single-organism cellular process)|GO:0071704 (organic substance metabolic process)|GO:1901576 (organic substance biosynthetic process)|…	GO:0003824 (catalytic activity)|GO:0000166 (nucleotide binding)|GO:0005488 (binding)
MYZPE13164_G006_v1.0_000177070	170.567	193.894	-2.06455	1	-0.184928	1215	MYZPE13164_G006_v1.0_000177070.1	protein_coding	False	***	V-type proton ATPase subunit G	IPR005124 (Vacuolar (H+)-ATPase G subunit)	GO:0055085|GO:0016820|GO:0016471|GO:0015992	PF03179	IPR005124	NULL	NULL	GO:0016820|GO:0016471|GO:0015992	NULL	NULL	GO:0005575 (cellular_component)|GO:0005622 (intracellular)|GO:0005623 (cell)|GO:0005737 (cytoplasm)|GO:0005773 (vacuole)|GO:0043226 (organelle)|GO:0043234 (protein complex)	GO:0006810 (transport)|GO:0008150 (biological_process)|GO:0055085 (transmembrane transport)	GO:0003674 (molecular_function)|GO:0022857 (transmembrane transporter activity)	GO:0005575 (cellular_component)|GO:0016020 (membrane)|GO:0032991 (macromolecular complex)|GO:0043226 (organelle)|GO:0043227 (membrane-bounded organelle)|GO:0043229 (intracellular organelle)|GO:0043231 (intracellular membrane-bounded organelle)|GO:0044424 (intracellular part)|GO:0044425 (membrane part)|GO:0044444 (cytoplasmic part)	GO:0044765 (single-organism transport)|GO:0055085 (transmembrane transport)	GO:0003674 (molecular_function)|GO:0003824 (catalytic activity)
MYZPE13164_G006_v1.0_000179600	110.842	133.411	-3.44849	1	-0.267369	787	MYZPE13164_G006_v1.0_000179600.1	protein_coding	False	***	Proteasome maturation protein	IPR008012 (Proteasome maturation factor Ump1)	GO:0043248|GO:0000502	PF05348	IPR008012	NULL	NULL	GO:0043248	NULL	NULL	GO:0005575 (cellular_component)|GO:0005622 (intracellular)|GO:0005623 (cell)|GO:0043234 (protein complex)	GO:0006461 (protein complex assembly)|GO:0065003 (macromolecular complex assembly)	NULL	GO:0032991 (macromolecular complex)|GO:0044424 (intracellular part)	GO:0008150 (biological_process)|GO:0009987 (cellular process)	NULL
MYZPE13164_G006_v1.0_000183720	85.7583	100.934	-2.67173	1	-0.235071	2596	MYZPE13164_G006_v1.0_000183720.1	protein_coding	False	***	Histone-binding protein RBBP4	IPR015943 (WD40/YVTN repeat-like-containing domain), IPR020472 (G-protein beta WD-40 repeat), IPR022052 (Histone-binding protein RBBP4, N-terminal)	GO:0005634	PF00400|PF12265	NULL	IPR015943|IPR022052|IPR017986	IPR020472|IPR019775|IPR001680	GO:0005515	NULL	NULL	GO:0005634 (nucleus)	NULL	GO:0003674 (molecular_function)	GO:0005634 (nucleus)	NULL	GO:0005515 (protein binding)
MYZPE13164_G006_v1.0_000187550	8.79566	40.3294	-2.82404	1	-2.19697	267	MYZPE13164_G006_v1.0_000187550.1	protein_coding	False	*-*	NADH-ubiquinone oxidoreductase chain 4	IPR001750 (NADH:quinone oxidoreductase/Mrp antiporter, membrane subunit)	GO:0042773|GO:0055114|GO:0016020|GO:0008137|GO:0005739|GO:0016021|GO:0016491|GO:0006120	PF00361	NULL	IPR001750	NULL	NULL	NULL	Reactome: REACT_6305	GO:0005575 (cellular_component)|GO:0005739 (mitochondrion)	GO:0006091 (generation of precursor metabolites and energy)|GO:0008150 (biological_process)|GO:0034641 (cellular nitrogen compound metabolic process)|GO:0044281 (small molecule metabolic process)	GO:0016491 (oxidoreductase activity)	GO:0043231 (intracellular membrane-bounded organelle)|GO:0044444 (cytoplasmic part)|GO:0016020 (membrane)|GO:0016021 (integral component of membrane)	GO:0006139 (nucleobase-containing compound metabolic process)|GO:0006725 (cellular aromatic compound metabolic process)|GO:0006793 (phosphorus metabolic process)|GO:0006796 (phosphate-containing compound metabolic process)|GO:0006807 (nitrogen compound metabolic process)|GO:0016310 (phosphorylation)|GO:0034641 (cellular nitrogen compound metabolic process)|GO:0044237 (cellular metabolic process)|…	GO:0003824 (catalytic activity)
MYZPE13164_G006_v1.0_000006670	99.8036	120.464	-2.8043	1	-0.271438	2949	MYZPE13164_G006_v1.0_000006670.1	protein_coding	False	***	KH domain-containing, RNA-binding, signal transduction-associated protein	IPR004087 (K Homology domain)	GO:0003676|GO:0003723	PF00013	NULL	IPR004088|IPR004087	NULL	GO:0003723|GO:0003676	NULL	NULL	NULL	NULL	GO:0003674 (molecular_function)|GO:0003723 (RNA binding)	NULL	NULL	GO:0003676 (nucleic acid binding)
MYZPE13164_G006_v1.0_000034410	61.9219	83.7415	-2.25436	1	-0.435492	1283	MYZPE13164_G006_v1.0_000034410.1	protein_coding	False	***	ACYPI009919 protein	NULL	NULL	NULL	NULL	NULL	NULL	NULL	NULL	NULL	NULL	NULL	NULL	NULL	NULL	NULL
MYZPE13164_G006_v1.0_000076600	85.4163	363	-2.66391	1	-2.08739	2844	MYZPE13164_G006_v1.0_000076600.1	protein_coding	False	*-*	THAP domain-containing protein 4	IPR007527 (Zinc finger, SWIM-type)	GO:0008270|GO:0003676	NULL	NULL	IPR007527	NULL	GO:0008270	NULL	NULL	NULL	NULL	GO:0003674 (molecular_function)|GO:0043167 (ion binding)	NULL	NULL	GO:0003676 (nucleic acid binding)|GO:0008270 (zinc ion binding)
MYZPE13164_G006_v1.0_000108670	43.9069	58.4042	-2.25362	1	-0.411625	1617	MYZPE13164_G006_v1.0_000108670.1	protein_coding	False	***	Ras-related protein Rab-6A	IPR001806 (Small GTPase superfamily), IPR027417 (P-loop containing nucleoside triphosphate hydrolase)	GO:0007264|GO:0005622|GO:0005525	PF00071	IPR001806	IPR005225|IPR027417	NULL	GO:0005525|GO:0007264	NULL	NULL	GO:0005622 (intracellular)	GO:0007165 (signal transduction)	GO:0003674 (molecular_function)|GO:0043167 (ion binding)	GO:0005622 (intracellular)	GO:0008150 (biological_process)|GO:0009987 (cellular process)|GO:0044699 (single-organism process)|GO:0044763 (single-organism cellular process)|GO:0050794 (regulation of cellular process)	GO:0017076 (purine nucleotide binding)|GO:0032550 (purine ribonucleoside binding)|GO:0032555 (purine ribonucleotide binding)|GO:0035639 (purine ribonucleoside triphosphate binding)
MYZPE13164_G006_v1.0_000114510	180.311	141.344	1.80058	1	0.351276	1613	MYZPE13164_G006_v1.0_000114510.1	protein_coding	False	***	Pancreatic triacylglycerol lipase	IPR000734 (Triacylglycerol lipase family), IPR029058 (Alpha/Beta hydrolase fold)	GO:0052689|GO:0005576|GO:0016020|GO:0016021	PF00151	IPR000734	IPR029058|IPR013818	NULL	GO:0052689	NULL	NULL	GO:0005575 (cellular_component)|GO:0005576 (extracellular region)	NULL	GO:0003674 (molecular_function)	GO:0005576 (extracellular region)|GO:0016020 (membrane)|GO:0016021 (integral component of membrane)	NULL	GO:0003824 (catalytic activity)
MYZPE13164_G006_v1.0_000168390	63.0934	81.3877	-2.71357	1	-0.367322	1392	MYZPE13164_G006_v1.0_000168390.1	protein_coding	False	***	Proton-coupled folate transporter	IPR011701 (Major facilitator superfamily), IPR020846 (Major facilitator superfamily domain)	GO:0016020|GO:0016021|GO:0055085	PF07690	IPR011701	IPR020846	NULL	GO:0055085|GO:0016021	NULL	NULL	GO:0005575 (cellular_component)	GO:0055085 (transmembrane transport)	NULL	GO:0016020 (membrane)|GO:0016021 (integral component of membrane)	GO:0055085 (transmembrane transport)	NULL
MYZPE13164_G006_v1.0_000168930	17.5995	57.0952	-4.56429	1	-1.69784	1514	MYZPE13164_G006_v1.0_000168930.1	protein_coding	False	NULL	Unknown protein	NULL	NULL	NULL	NULL	NULL	NULL	NULL	NULL	NULL	NULL	NULL	NULL	NULL	NULL	NULL
MYZPE13164_G006_v1.0_000169380	96.9367	129.499	-2.27122	1	-0.41783	2368	MYZPE13164_G006_v1.0_000169380.1	protein_coding	False	***	Transport protein Sec61 alpha subunit	IPR002208 (SecY/SEC61-alpha family), IPR023201 (SecY subunit domain), IPR030659 (SecY conserved site)	GO:0006810|GO:0016020|GO:0016021|GO:0015031	PF00344|PF10559	IPR002208	IPR023201|IPR019561	IPR030659	GO:0016020|GO:0015031	NULL	Reactome: REACT_15380	GO:0005575 (cellular_component)	GO:0006810 (transport)|GO:0008150 (biological_process)	NULL	GO:0016020 (membrane)|GO:0016021 (integral component of membrane)	GO:0006810 (transport)|GO:0051179 (localization)|GO:0051234 (establishment of localization)	NULL
MYZPE13164_G006_v1.0_000177820	30.7962	48.2142	-2.39937	1	-0.646707	1035	MYZPE13164_G006_v1.0_000177820.1	protein_coding	False	***	Transmembrane protein 50A	IPR007919 (Uncharacterised protein family UPF0220)	GO:0016020|GO:0016021	PF05255	IPR007919	NULL	NULL	NULL	NULL	NULL	GO:0005575 (cellular_component)	NULL	NULL	GO:0016020 (membrane)|GO:0016021 (integral component of membrane)	NULL	NULL
MYZPE13164_G006_v1.0_000185420	412.554	330.753	2.80577	1	0.318828	1033	MYZPE13164_G006_v1.0_000185420.1	protein_coding	False	***	Protein slowmo	IPR006797 (PRELI/MSF1 domain)	NULL	PF04707	NULL	IPR006797	NULL	NULL	NULL	NULL	NULL	NULL	NULL	NULL	NULL	NULL
MYZPE13164_G006_v1.0_000187430	44.6613	57.6441	-2.85053	1	-0.368147	3191	MYZPE13164_G006_v1.0_000187430.1	protein_coding	False	***	Cleavage and polyadenylation specificity factor subunit 5-like Protein	IPR015797 (NUDIX hydrolase domain-like), IPR016706 (Cleavage/polyadenylation specificity factor subunit 5)	GO:0003729|GO:0006378|GO:0005849|GO:0016787	PF13869	IPR016706	IPR015797|IPR000086	NULL	GO:0003729|GO:0006378|GO:0016787|GO:0005849	NULL	NULL	GO:0005575 (cellular_component)|GO:0005622 (intracellular)|GO:0005623 (cell)|GO:0005634 (nucleus)|GO:0005654 (nucleoplasm)|GO:0043226 (organelle)|GO:0043234 (protein complex)	GO:0006397 (mRNA processing)|GO:0008150 (biological_process)|GO:0034641 (cellular nitrogen compound metabolic process)	GO:0003674 (molecular_function)|GO:0003729 (mRNA binding)	GO:0005575 (cellular_component)|GO:0005634 (nucleus)|GO:0032991 (macromolecular complex)|GO:0043226 (organelle)|GO:0043229 (intracellular organelle)|GO:0044424 (intracellular part)	GO:0010467 (gene expression)|GO:0016070 (RNA metabolic process)	GO:0003676 (nucleic acid binding)|GO:0003824 (catalytic activity)
MYZPE13164_G006_v1.0_000111950	66.1744	87.0667	-2.75761	1	-0.395849	2680	MYZPE13164_G006_v1.0_000111950.1	protein_coding	False	***	T-complex protein 1 subunit alpha	IPR002423 (Chaperonin Cpn60/TCP-1 family), IPR027409 (GroEL-like apical domain), IPR027410 (TCP-1-like chaperonin intermediate domain), IPR027413 (GroEL-like equatorial domain)	GO:0090307|GO:0030707|GO:0005524|GO:0005829|GO:0006457|GO:0006909|GO:0005737|GO:0005875|GO:0007052|GO:0000166|GO:0051082	PF00118	IPR012715|IPR002423|IPR017998	IPR027413|IPR027409|IPR027410	IPR002194	GO:0006457|GO:0005524|GO:0051082	NULL	Reactome: REACT_17015	GO:0005575 (cellular_component)|GO:0005622 (intracellular)|GO:0005623 (cell)|GO:0005737 (cytoplasm)|GO:0005829 (cytosol)|GO:0005856 (cytoskeleton)|GO:0043226 (organelle)|GO:0043234 (protein complex)	GO:0000003 (reproduction)|GO:0006457 (protein folding)|GO:0006461 (protein complex assembly)|GO:0006810 (transport)|GO:0007010 (cytoskeleton organization)|GO:0007049 (cell cycle)|GO:0007067 (mitotic nuclear division)|GO:0008150 (biological_process)|GO:0016192 (vesicle-mediated transport)|GO:0022607 (cellular component assembly)|GO:0030154 (cell differentiation)|GO:0048856 (anatomical structure de…	GO:0003674 (molecular_function)|GO:0043167 (ion binding)|GO:0051082 (unfolded protein binding)	GO:0005737 (cytoplasm)|GO:0044444 (cytoplasmic part)|GO:0005575 (cellular_component)|GO:0032991 (macromolecular complex)|GO:0043226 (organelle)|GO:0043229 (intracellular organelle)|GO:0043232 (intracellular non-membrane-bounded organelle)|GO:0044424 (intracellular part)	GO:0009987 (cellular process)|GO:0006810 (transport)|GO:0044765 (single-organism transport)|GO:0044763 (single-organism cellular process)|GO:0008150 (biological_process)|GO:0044699 (single-organism process)	GO:0000166 (nucleotide binding)|GO:0005524 (ATP binding)|GO:0005515 (protein binding)
MYZPE13164_G006_v1.0_000132090	55.1708	97.8282	-4.5531	1	-0.826344	285	MYZPE13164_G006_v1.0_000132090.1	protein_coding	False	***	U6 snRNA-associated Sm-like protein LSm2	IPR010920 (LSM domain), IPR016654 (U6 snRNA-associated Sm-like protein LSm2)	GO:0006397	PF01423	IPR016654	IPR010920|IPR001163	NULL	GO:0006397	NULL	NULL	NULL	GO:0006397 (mRNA processing)	NULL	NULL	GO:0010467 (gene expression)|GO:0016070 (RNA metabolic process)	NULL
MYZPE13164_G006_v1.0_000150840	71.6814	119.523	-2.57407	1	-0.737614	1989	MYZPE13164_G006_v1.0_000150840.1	protein_coding	True	***	UDP-glucuronosyltransferase	IPR002213 (UDP-glucuronosyl/UDP-glucosyltransferase)	GO:0015020|GO:0008152|GO:0016020|GO:0016021|GO:0016757|GO:0016740|GO:0016758	PF00201	IPR002213	NULL	NULL	GO:0008152|GO:0016758	NULL	NULL	GO:0005575 (cellular_component)	GO:0008150 (biological_process)	GO:0003674 (molecular_function)|GO:0016757 (transferase activity, transferring glycosyl groups)	GO:0016020 (membrane)|GO:0016021 (integral component of membrane)	GO:0008152 (metabolic process)	GO:0016740 (transferase activity)
MYZPE13164_G006_v1.0_000184950	131.459	171.122	-2.33039	1	-0.38041	788	MYZPE13164_G006_v1.0_000184950.1	protein_coding	False	***	Cytochrome c oxidase subunit 7C, mitochondrial	IPR004202 (Cytochrome c oxidase subunit VIIc)	GO:0016020|GO:0004129|GO:0016021|GO:1902600	PF02935	IPR004202	NULL	NULL	GO:0004129	NULL	NULL	GO:0005575 (cellular_component)	GO:0006810 (transport)|GO:0008150 (biological_process)|GO:0055085 (transmembrane transport)	GO:0003674 (molecular_function)|GO:0016491 (oxidoreductase activity)|GO:0022857 (transmembrane transporter activity)	GO:0016020 (membrane)|GO:0016021 (integral component of membrane)	GO:0044765 (single-organism transport)|GO:0055085 (transmembrane transport)	GO:0003674 (molecular_function)|GO:0003824 (catalytic activity)
MYZPE13164_G006_v1.0_000203690	93.3678	109.012	-2.3072	1	-0.223491	3231	MYZPE13164_G006_v1.0_000203690.1	protein_coding	True	***	ATP-dependent RNA helicase	IPR014001 (Helicase superfamily 1/2, ATP-binding domain), IPR014014 (RNA helicase, DEAD-box type, Q motif), IPR027417 (P-loop containing nucleoside triphosphate hydrolase)	GO:0004386|GO:0000166|GO:0016787|GO:0003676|GO:0005524	PF00270	NULL	IPR027417|IPR014014|IPR011545|IPR014001	IPR000629	GO:0003676|GO:0005524	NULL	NULL	NULL	NULL	GO:0003674 (molecular_function)|GO:0004386 (helicase activity)|GO:0043167 (ion binding)	NULL	NULL	GO:0000166 (nucleotide binding)|GO:0003676 (nucleic acid binding)|GO:0003824 (catalytic activity)|GO:0005524 (ATP binding)
MYZPE13164_G006_v1.0_000058970	38.0525	49.6313	-2.27045	1	-0.383256	1055	MYZPE13164_G006_v1.0_000058970.1	protein_coding	False	***	Small nuclear ribonucleoprotein F	IPR010920 (LSM domain), IPR016487 (Sm-like protein Lsm6/SmF)	GO:0008380|GO:0030529|GO:0003723|GO:0005732|GO:0019013|GO:0005681|GO:0005634|GO:0000398|GO:0006397	PF01423	IPR016487	IPR010920|IPR001163	NULL	GO:0000398|GO:0005732	NULL	NULL	GO:0005575 (cellular_component)|GO:0005622 (intracellular)|GO:0005623 (cell)|GO:0005634 (nucleus)|GO:0043226 (organelle)	GO:0006397 (mRNA processing)|GO:0008150 (biological_process)|GO:0034641 (cellular nitrogen compound metabolic process)	GO:0003723 (RNA binding)	GO:0005634 (nucleus)|GO:0005575 (cellular_component)|GO:0030529 (intracellular ribonucleoprotein complex)|GO:0043226 (organelle)|GO:0043229 (intracellular organelle)|GO:0044424 (intracellular part)	GO:0010467 (gene expression)|GO:0016070 (RNA metabolic process)	GO:0003676 (nucleic acid binding)
MYZPE13164_G006_v1.0_000071590	61.1539	88.8154	-2.37633	1	-0.538366	3467	MYZPE13164_G006_v1.0_000071590.1	protein_coding	False	***	Glycerol-3-phosphate dehydrogenase [NAD(+)]	IPR006168 (Glycerol-3-phosphate dehydrogenase, NAD-dependent), IPR008927 (6-phosphogluconate dehydrogenase C-terminal domain-like), IPR013328 (6-phosphogluconate dehydrogenase, domain 2), IPR016040 (NAD(P)-binding domain)	GO:0016491|GO:0009331|GO:0004367|GO:0046168|GO:0005975|GO:0051287|GO:0006072|GO:0055114|GO:0042803|GO:0016616	PF07479|PF01210	IPR017751|IPR006168	IPR016040|IPR008927|IPR013328|IPR011128|IPR006109	NULL	GO:0016616|GO:0046168|GO:0004367|GO:0016491|GO:0009331|GO:0005975|GO:0051287|GO:0006072|GO:0042803|GO:0055114	EC:1.1.1.94|EC:1.1.1.8	MetaCyc: PWY-5667|MetaCyc: PWY-7385|MetaCyc: PWY-7411|KEGG: 00564+1.1.1.94|MetaCyc: PWY-6118|KEGG: 00564+1.1.1.8|MetaCyc: PWY-5981|UniPathway: UPA00940	GO:0005575 (cellular_component)|GO:0005622 (intracellular)|GO:0005623 (cell)|GO:0005737 (cytoplasm)|GO:0043234 (protein complex)	GO:0005975 (carbohydrate metabolic process)|GO:0008150 (biological_process)|GO:0009056 (catabolic process)	GO:0003674 (molecular_function)|GO:0016491 (oxidoreductase activity)	GO:0005623 (cell)|GO:0032991 (macromolecular complex)|GO:0044444 (cytoplasmic part)|GO:0044464 (cell part)	GO:0044238 (primary metabolic process)|GO:0071704 (organic substance metabolic process)|GO:0006793 (phosphorus metabolic process)|GO:0006796 (phosphate-containing compound metabolic process)|GO:0008152 (metabolic process)|GO:0055114 (oxidation-reduction process)	GO:0003824 (catalytic activity)|GO:0005515 (protein binding)|GO:0046983 (protein dimerization activity)|GO:0000166 (nucleotide binding)|GO:0005488 (binding)
MYZPE13164_G006_v1.0_000092280	22.2237	31.3378	-2.55189	1	-0.495802	1849	MYZPE13164_G006_v1.0_000092280.1	protein_coding	False	***	Histone chaperone asf1	IPR006818 (Histone chaperone ASF1-like)	GO:0005634|GO:0006333	PF04729	IPR006818	NULL	NULL	GO:0006333|GO:0005634	NULL	NULL	GO:0005634 (nucleus)	GO:0008150 (biological_process)|GO:0051276 (chromosome organization)	NULL	GO:0005634 (nucleus)	GO:0008150 (biological_process)|GO:0009987 (cellular process)	NULL
MYZPE13164_G006_v1.0_000114970	29.384	39.4047	-2.57897	1	-0.423336	1614	MYZPE13164_G006_v1.0_000114970.1	protein_coding	False	*-*	Enolase-phosphatase e1-like protein	NULL	NULL	NULL	NULL	NULL	NULL	NULL	NULL	NULL	NULL	NULL	NULL	NULL	NULL	NULL
MYZPE13164_G006_v1.0_000127160	67.814	86.1485	-2.3771	1	-0.345244	2826	MYZPE13164_G006_v1.0_000127160.1	protein_coding	False	***	Histone deacetylase	IPR000286 (Histone deacetylase superfamily), IPR023801 (Histone deacetylase domain)	GO:0004407|GO:0005634|GO:0016575|GO:0006355|GO:0016787|GO:0032041|GO:0016568|GO:0006351|GO:0070932	PF00850	IPR003084|IPR000286	IPR023801	NULL	GO:0004407|GO:0016575	NULL	NULL	GO:0005634 (nucleus)	GO:0006464 (cellular protein modification process)|GO:0008150 (biological_process)|GO:0009058 (biosynthetic process)|GO:0034641 (cellular nitrogen compound metabolic process)|GO:0051276 (chromosome organization)	GO:0003674 (molecular_function)|GO:0016810 (hydrolase activity, acting on carbon-nitrogen (but not peptide) bonds)	GO:0005634 (nucleus)	GO:0006351 (transcription, DNA-templated)|GO:0006355 (regulation of transcription, DNA-templated)|GO:0008150 (biological_process)|GO:0009987 (cellular process)|GO:0006464 (cellular protein modification process)|GO:0043412 (macromolecule modification)	GO:0003824 (catalytic activity)
MYZPE13164_G006_v1.0_000128650	26.2171	36.9935	-2.25937	1	-0.496765	2690	MYZPE13164_G006_v1.0_000128650.1	protein_coding	False	***	Minor histocompatibility antigen H13	IPR006639 (Presenilin/signal peptide peptidase)	GO:0004190|GO:0016020|GO:0006508|GO:0016021	PF04258	IPR006639|IPR007369	NULL	NULL	GO:0016021|GO:0004190	NULL	NULL	GO:0005575 (cellular_component)	GO:0008150 (biological_process)	GO:0008233 (peptidase activity)	GO:0016020 (membrane)|GO:0016021 (integral component of membrane)	GO:0006508 (proteolysis)	GO:0003824 (catalytic activity)
MYZPE13164_G006_v1.0_000164260	17.6749	25.195	-2.35632	1	-0.511439	1153	MYZPE13164_G006_v1.0_000164260.1	protein_coding	False	***	Replication protein A 14 kDa subunit	IPR013970 (Replication factor A protein 3)	GO:0006310|GO:0006281|GO:0003677|GO:0006260|GO:0005634	PF08661	IPR013970	IPR012340	NULL	GO:0003677|GO:0006260|GO:0005634|GO:0006310|GO:0006281	NULL	NULL	GO:0005634 (nucleus)	GO:0006259 (DNA metabolic process)|GO:0006950 (response to stress)|GO:0008150 (biological_process)|GO:0009058 (biosynthetic process)	GO:0003677 (DNA binding)	GO:0005634 (nucleus)	GO:0034645 (cellular macromolecule biosynthetic process)|GO:0044260 (cellular macromolecule metabolic process)|GO:0090304 (nucleic acid metabolic process)|GO:0008150 (biological_process)|GO:0009987 (cellular process)	GO:0003677 (DNA binding)
MYZPE13164_G006_v1.0_000183410	178.851	123.293	4.04473	1	0.536667	1490	MYZPE13164_G006_v1.0_000183410.1	protein_coding	False	***	Dehydrogenase/reductase SDR family member 11	IPR002347 (Short-chain dehydrogenase/reductase SDR)	GO:0016491|GO:0055114	PF00106	IPR002347	IPR016040	IPR020904	GO:0016491	NULL	NULL	NULL	GO:0008150 (biological_process)	GO:0016491 (oxidoreductase activity)	NULL	GO:0055114 (oxidation-reduction process)	GO:0003824 (catalytic activity)
MYZPE13164_G006_v1.0_000001750	58.5785	92.2113	-2.93817	1	-0.654571	1499	MYZPE13164_G006_v1.0_000001750.1	protein_coding	False	***	SWEET sugar transporter	IPR004316 (SWEET sugar transporter)	GO:0008643|GO:0016021|GO:0006810|GO:0016020	PF03083	IPR004316|IPR018178	NULL	NULL	GO:0016021	NULL	NULL	GO:0005575 (cellular_component)	GO:0006810 (transport)|GO:0008150 (biological_process)	NULL	GO:0016020 (membrane)|GO:0016021 (integral component of membrane)	GO:0006810 (transport)|GO:0044765 (single-organism transport)	NULL
MYZPE13164_G006_v1.0_000043030	4462.16	3516.48	4.45035	1	0.343608	3019	MYZPE13164_G006_v1.0_000043030.1	protein_coding	False	***	Heat shock 70 kDa protein cognate 4	IPR013126 (Heat shock protein 70 family), IPR029047 (Heat shock protein 70kD, peptide-binding domain), IPR029048 (Heat shock protein 70kD, C-terminal domain)	GO:0005524|GO:0005634|GO:0000166	PF00012	IPR013126	IPR029048|IPR029047	IPR018181	NULL	NULL	NULL	GO:0005634 (nucleus)	NULL	GO:0003674 (molecular_function)|GO:0043167 (ion binding)	GO:0005634 (nucleus)	NULL	GO:0000166 (nucleotide binding)|GO:0005524 (ATP binding)
MYZPE13164_G006_v1.0_000060610	46.9952	64.238	-2.54265	1	-0.450914	703	MYZPE13164_G006_v1.0_000060610.1	protein_coding	False	***	Signal peptidase complex subunit 1	IPR009542 (Microsomal signal peptidase 12kDa subunit)	GO:0006465|GO:0008233|GO:0016020|GO:0005787|GO:0016021	PF06645	IPR009542	NULL	NULL	GO:0016021|GO:0006465|GO:0008233|GO:0005787	EC:3.4.-.-	KEGG: 00780+3.4.-.-|KEGG: 00261+3.4.-.-|KEGG: 00550+3.4.-.-|KEGG: 00310+3.4.-.-	GO:0005575 (cellular_component)|GO:0005622 (intracellular)|GO:0005623 (cell)|GO:0005737 (cytoplasm)|GO:0005783 (endoplasmic reticulum)|GO:0043226 (organelle)|GO:0043234 (protein complex)	GO:0008150 (biological_process)|GO:0034641 (cellular nitrogen compound metabolic process)|GO:0051604 (protein maturation)	GO:0008233 (peptidase activity)	GO:0005575 (cellular_component)|GO:0016020 (membrane)|GO:0032991 (macromolecular complex)|GO:0043226 (organelle)|GO:0043227 (membrane-bounded organelle)|GO:0043229 (intracellular organelle)|GO:0043231 (intracellular membrane-bounded organelle)|GO:0044424 (intracellular part)|GO:0044425 (membrane part)|GO:0044444 (cytoplasmic part)|GO:0044464 (cell part)|GO:0016021 (integral component of membrane)	GO:0006508 (proteolysis)|GO:0006807 (nitrogen compound metabolic process)|GO:0010467 (gene expression)|GO:0019538 (protein metabolic process)|GO:0034641 (cellular nitrogen compound metabolic process)|GO:0044267 (cellular protein metabolic process)|GO:0071704 (organic substance metabolic process)	GO:0003824 (catalytic activity)
MYZPE13164_G006_v1.0_000072290	161.848	230.078	-3.50325	1	-0.507482	2172	MYZPE13164_G006_v1.0_000072290.1	protein_coding	False	***	Selenium-binding protein 1-A	IPR008826 (Selenium-binding protein), IPR011042 (Six-bladed beta-propeller, TolB-like)	GO:0008430	PF05694	IPR008826	IPR011042	NULL	GO:0008430	NULL	NULL	NULL	NULL	GO:0003674 (molecular_function)	NULL	NULL	GO:0005488 (binding)
MYZPE13164_G006_v1.0_000075630	155.707	219.433	-2.72875	1	-0.494945	213	MYZPE13164_G006_v1.0_000075630.1	protein_coding	False	NULL	Unknown protein	NULL	NULL	NULL	NULL	NULL	NULL	NULL	NULL	NULL	NULL	NULL	NULL	NULL	NULL	NULL
MYZPE13164_G006_v1.0_000108000	10.8132	17.5177	-2.2597	1	-0.696014	2323	MYZPE13164_G006_v1.0_000108000.1	protein_coding	False	***	Sugar transporter	IPR005828 (Major facilitator, sugar transporter-like), IPR020846 (Major facilitator superfamily domain)	GO:0055085|GO:0008643|GO:0016021|GO:0005215|GO:0016020|GO:0022857	PF00083	IPR005828|IPR003663	IPR020846	NULL	GO:0022891|GO:0055085|GO:0016021|GO:0022857|GO:0016020	NULL	Reactome: REACT_15518	GO:0005575 (cellular_component)	GO:0006810 (transport)|GO:0008150 (biological_process)|GO:0055085 (transmembrane transport)	GO:0003674 (molecular_function)|GO:0022857 (transmembrane transporter activity)	GO:0016020 (membrane)|GO:0016021 (integral component of membrane)	GO:0006810 (transport)|GO:0044765 (single-organism transport)|GO:0055085 (transmembrane transport)	GO:0003674 (molecular_function)
MYZPE13164_G006_v1.0_000112020	48.5355	62.3584	-2.26491	1	-0.361544	3923	MYZPE13164_G006_v1.0_000112020.1	protein_coding	False	***	Innexin	IPR000990 (Innexin)	GO:0006810|GO:0016020|GO:0030054|GO:0016021|GO:0006811|GO:0005921	PF00876	IPR000990	NULL	NULL	GO:0005921	NULL	NULL	GO:0005575 (cellular_component)	GO:0006810 (transport)|GO:0008150 (biological_process)	NULL	GO:0005575 (cellular_component)|GO:0016020 (membrane)|GO:0016021 (integral component of membrane)	GO:0006810 (transport)|GO:0044765 (single-organism transport)	NULL
MYZPE13164_G006_v1.0_000121700	21.7014	31.5353	-2.60128	1	-0.539181	3605	MYZPE13164_G006_v1.0_000121700.1	protein_coding	False	***	Lamin-B receptor	IPR010721 (Protein of unknown function DUF1295)	GO:0006629|GO:0016021|GO:0016627|GO:0055114|GO:0016020|GO:0005737	PF06966	IPR010721	NULL	NULL	NULL	NULL	NULL	GO:0005575 (cellular_component)|GO:0005737 (cytoplasm)	GO:0006629 (lipid metabolic process)|GO:0008150 (biological_process)	GO:0016491 (oxidoreductase activity)	GO:0005737 (cytoplasm)|GO:0016020 (membrane)|GO:0016021 (integral component of membrane)	GO:0044238 (primary metabolic process)|GO:0044710 (single-organism metabolic process)|GO:0071704 (organic substance metabolic process)|GO:0055114 (oxidation-reduction process)	GO:0003824 (catalytic activity)
MYZPE13164_G006_v1.0_000134580	41.5847	52.2677	-2.53928	1	-0.329866	1982	MYZPE13164_G006_v1.0_000134580.1	protein_coding	False	***	DnaJ-like protein subfamily B member	IPR001623 (DnaJ domain), IPR002939 (Chaperone DnaJ, C-terminal)	GO:0016020|GO:0006457|GO:0016021|GO:0051082	PF01556|PF00226	NULL	IPR008971|IPR002939|IPR001623	IPR018253	GO:0051082|GO:0006457	NULL	NULL	GO:0005575 (cellular_component)	GO:0006457 (protein folding)	GO:0051082 (unfolded protein binding)	GO:0016020 (membrane)|GO:0016021 (integral component of membrane)	GO:0009987 (cellular process)	GO:0005515 (protein binding)
MYZPE13164_G006_v1.0_000135090	99.5355	128.17	-2.26653	1	-0.364772	3991	MYZPE13164_G006_v1.0_000135090.1	protein_coding	False	***	Protein disulfide-isomerase	IPR005792 (Protein disulphide isomerase), IPR012336 (Thioredoxin-like fold)	GO:0045454|GO:0003756|GO:0005783|GO:0016853	PF00085|PF13848	IPR005792	IPR005788|IPR012336|IPR013766	IPR017937	GO:0016853|GO:0005783|GO:0045454	NULL	NULL	GO:0005783 (endoplasmic reticulum)	GO:0008150 (biological_process)|GO:0042592 (homeostatic process)	GO:0016853 (isomerase activity)	GO:0043231 (intracellular membrane-bounded organelle)|GO:0044444 (cytoplasmic part)|GO:0044464 (cell part)	GO:0044763 (single-organism cellular process)|GO:0050794 (regulation of cellular process)|GO:0065007 (biological regulation)	GO:0003824 (catalytic activity)
MYZPE13164_G006_v1.0_000159190	77.5067	109.349	-2.26078	1	-0.496547	1224	MYZPE13164_G006_v1.0_000159190.1	protein_coding	False	***	Juvenile hormone-inducible protein	IPR004119 (Protein of unknown function DUF227), IPR011009 (Protein kinase-like domain)	NULL	PF02958	IPR004119	IPR011009|IPR015897	NULL	NULL	NULL	NULL	NULL	NULL	NULL	NULL	NULL	NULL
MYZPE13164_G006_v1.0_000063570	75.9735	97.7534	-2.84103	1	-0.363651	3811	MYZPE13164_G006_v1.0_000063570.1	protein_coding	False	***	Heterogeneous nuclear ribonucleoprotein 27C	IPR012677 (Nucleotide-binding alpha-beta plait domain)	GO:0030529|GO:0003676|GO:0019013|GO:0000166	PF00076	NULL	IPR012677|IPR000504	NULL	GO:0000166|GO:0003676	NULL	NULL	GO:0005575 (cellular_component)|GO:0005622 (intracellular)|GO:0005623 (cell)	NULL	GO:0003674 (molecular_function)	GO:0005575 (cellular_component)|GO:0030529 (intracellular ribonucleoprotein complex)	NULL	GO:0000166 (nucleotide binding)|GO:0003676 (nucleic acid binding)
MYZPE13164_G006_v1.0_000064390	13.8804	40.6206	-2.46803	1	-1.54917	243	MYZPE13164_G006_v1.0_000064390.1	protein_coding	False	NULL	Unknown protein	NULL	NULL	NULL	NULL	NULL	NULL	NULL	NULL	NULL	NULL	NULL	NULL	NULL	NULL	NULL
MYZPE13164_G006_v1.0_000130260	95.5306	109.929	-2.44706	1	-0.202541	2270	MYZPE13164_G006_v1.0_000130260.1	protein_coding	False	***	Eukaryotic translation initiation factor 4H	IPR012677 (Nucleotide-binding alpha-beta plait domain)	GO:0000166|GO:0003676|GO:0003743|GO:0006413	PF00076	NULL	IPR000504|IPR012677	NULL	GO:0003676|GO:0000166	NULL	NULL	NULL	GO:0006412 (translation)|GO:0008150 (biological_process)	GO:0003674 (molecular_function)|GO:0008135 (translation factor activity, RNA binding)	NULL	GO:0006807 (nitrogen compound metabolic process)|GO:0010467 (gene expression)|GO:0034641 (cellular nitrogen compound metabolic process)|GO:0034645 (cellular macromolecule biosynthetic process)|GO:0044237 (cellular metabolic process)|GO:0044267 (cellular protein metabolic process)|GO:0044271 (cellular nitrogen compound biosynthetic process)|GO:0071704 (organic substance metabolic process)|GO:19015…	GO:0000166 (nucleotide binding)|GO:0003676 (nucleic acid binding)
MYZPE13164_G006_v1.0_000164200	56.4626	72.887	-2.34876	1	-0.368365	1170	MYZPE13164_G006_v1.0_000164200.1	protein_coding	False	***	Small ubiquitin-related modifier	IPR029071 (Ubiquitin-related domain)	GO:0005634	PF11976	NULL	IPR029071|IPR022617|IPR000626	NULL	GO:0005515	NULL	NULL	GO:0005634 (nucleus)	NULL	GO:0003674 (molecular_function)	GO:0005634 (nucleus)	NULL	GO:0005515 (protein binding)
MYZPE13164_G006_v1.0_000012320	378.885	442.025	-4.62435	1	-0.222367	2435	MYZPE13164_G006_v1.0_000012320.1	protein_coding	False	***	Failed axon connections protein	IPR010987 (Glutathione S-transferase, C-terminal-like), IPR012336 (Thioredoxin-like fold), IPR026928 (Failed axon connections)	NULL	PF17171|PF17172	IPR026928	IPR012336|IPR010987|IPR033468	NULL	NULL	NULL	NULL	NULL	NULL	NULL	NULL	NULL	NULL
MYZPE13164_G006_v1.0_000033350	151.681	187.111	-2.44348	1	-0.302857	1605	MYZPE13164_G006_v1.0_000033350.1	protein_coding	False	***	T-complex protein 1 subunit delta	IPR002423 (Chaperonin Cpn60/TCP-1 family), IPR027409 (GroEL-like apical domain), IPR027410 (TCP-1-like chaperonin intermediate domain), IPR027413 (GroEL-like equatorial domain)	GO:0000166|GO:0051082|GO:0006457|GO:0005524|GO:0005737	PF00118	IPR012717|IPR002423|IPR017998	IPR027413|IPR027409|IPR027410	IPR002194	GO:0006457|GO:0005524|GO:0051082	NULL	Reactome: REACT_17015	GO:0005737 (cytoplasm)	GO:0006457 (protein folding)	GO:0003674 (molecular_function)|GO:0043167 (ion binding)|GO:0051082 (unfolded protein binding)	GO:0005737 (cytoplasm)	GO:0009987 (cellular process)	GO:0000166 (nucleotide binding)|GO:0005524 (ATP binding)|GO:0005515 (protein binding)
MYZPE13164_G006_v1.0_000076790	183.454	243.845	-4.72547	1	-0.410548	2557	MYZPE13164_G006_v1.0_000076790.1	protein_coding	False	***	RNA-binding protein squid	IPR012677 (Nucleotide-binding alpha-beta plait domain)	GO:0000166|GO:0003676	PF00076	NULL	IPR000504|IPR012677	NULL	GO:0003676|GO:0000166	NULL	NULL	NULL	NULL	GO:0003674 (molecular_function)	NULL	NULL	GO:0000166 (nucleotide binding)|GO:0003676 (nucleic acid binding)
MYZPE13164_G006_v1.0_000087550	80.6611	97.0608	-2.60821	1	-0.267017	1554	MYZPE13164_G006_v1.0_000087550.1	protein_coding	False	***	Proteasome subunit alpha type	IPR000426 (Proteasome alpha-subunit, N-terminal domain), IPR001353 (Proteasome, subunit alpha/beta), IPR029055 (Nucleophile aminohydrolases, N-terminal)	GO:0005737|GO:0008233|GO:0004175|GO:0051603|GO:0004298|GO:0006511|GO:0005634|GO:0005839|GO:0016787|GO:0006508|GO:0019773|GO:0000502	PF00227|PF10584	IPR023332|IPR001353	IPR000426|IPR029055	NULL	GO:0005839|GO:0006511|GO:0004175|GO:0051603|GO:0004298|GO:0019773	NULL	Reactome: REACT_152|Reactome: REACT_383|Reactome: REACT_13635|Reactome: REACT_6185|Reactome: REACT_1538|Reactome: REACT_578|Reactome: REACT_11045|Reactome: REACT_6850|Reactome: REACT_13	GO:0005575 (cellular_component)|GO:0005622 (intracellular)|GO:0005623 (cell)|GO:0005634 (nucleus)|GO:0005737 (cytoplasm)|GO:0043234 (protein complex)	GO:0008150 (biological_process)|GO:0009056 (catabolic process)	GO:0003674 (molecular_function)|GO:0008233 (peptidase activity)	GO:0032991 (macromolecular complex)|GO:0044424 (intracellular part)|GO:0005634 (nucleus)|GO:0005737 (cytoplasm)	GO:0006508 (proteolysis)|GO:0008152 (metabolic process)|GO:0019538 (protein metabolic process)|GO:0043170 (macromolecule metabolic process)|GO:0044237 (cellular metabolic process)|GO:0044260 (cellular macromolecule metabolic process)|GO:0044267 (cellular protein metabolic process)|GO:0071704 (organic substance metabolic process)	GO:0003824 (catalytic activity)
MYZPE13164_G006_v1.0_000108620	99.2813	129.605	-2.33578	1	-0.38453	3463	MYZPE13164_G006_v1.0_000108620.1	protein_coding	False	***	Heat shock protein 83-like Protein	IPR001404 (Heat shock protein Hsp90 family)	GO:0005524|GO:0006457|GO:0051082|GO:0006950	PF02518|PF00183	IPR001404	IPR020568|IPR020575|IPR003594	IPR019805	GO:0006457|GO:0005524|GO:0006950|GO:0051082	NULL	NULL	NULL	GO:0006457 (protein folding)|GO:0006950 (response to stress)	GO:0003674 (molecular_function)|GO:0043167 (ion binding)|GO:0051082 (unfolded protein binding)	NULL	GO:0009987 (cellular process)|GO:0008150 (biological_process)	GO:0005524 (ATP binding)|GO:0005515 (protein binding)
MYZPE13164_G006_v1.0_000125880	281.844	391.466	-2.53048	1	-0.473988	327	MYZPE13164_G006_v1.0_000125880.1	protein_coding	True	*-*	Transposable element P transposase-like Protein	NULL	GO:0003676|GO:0006313|GO:0004803	NULL	NULL	NULL	NULL	NULL	NULL	NULL	NULL	GO:0006259 (DNA metabolic process)|GO:0008150 (biological_process)|GO:0032196 (transposition)	GO:0003674 (molecular_function)	NULL	GO:0044260 (cellular macromolecule metabolic process)|GO:0044710 (single-organism metabolic process)|GO:0044763 (single-organism cellular process)|GO:0090304 (nucleic acid metabolic process)	GO:0003676 (nucleic acid binding)|GO:0003824 (catalytic activity)
MYZPE13164_G006_v1.0_000172910	24.964	34.2478	-2.35261	1	-0.456158	3217	MYZPE13164_G006_v1.0_000172910.1	protein_coding	False	*-*	U11 u12 small nuclear ribonucleoprotein 48 kDa	IPR022776 (TRM13/UPF0224 family, U11-48K-like CHHC zinc finger domain), IPR032845 (U11/U12 small nuclear ribonucleoprotein 48 kDa protein)	GO:0030529|GO:0019013	PF05253	IPR032845	IPR022776	NULL	NULL	NULL	NULL	GO:0005575 (cellular_component)|GO:0005622 (intracellular)|GO:0005623 (cell)	NULL	NULL	GO:0005575 (cellular_component)|GO:0030529 (intracellular ribonucleoprotein complex)	NULL	NULL
MYZPE13164_G006_v1.0_000071190	9.12258	18.2575	-2.05477	1	-1.00097	1189	MYZPE13164_G006_v1.0_000071190.1	protein_coding	False	*-*	Zinc finger protein 512B	NULL	NULL	NULL	NULL	NULL	NULL	NULL	NULL	NULL	NULL	NULL	NULL	NULL	NULL	NULL
MYZPE13164_G006_v1.0_000118730	62.1981	77.5034	-2.51317	1	-0.317389	2428	MYZPE13164_G006_v1.0_000118730.1	protein_coding	False	***	Myelin expression factor 2	IPR012677 (Nucleotide-binding alpha-beta plait domain)	GO:0000166|GO:0003676	PF00076	NULL	IPR012677|IPR000504	NULL	GO:0000166|GO:0003676	NULL	NULL	NULL	NULL	GO:0003674 (molecular_function)	NULL	NULL	GO:0000166 (nucleotide binding)|GO:0003676 (nucleic acid binding)
MYZPE13164_G006_v1.0_000133410	149.811	196.508	-2.44219	1	-0.391441	2232	MYZPE13164_G006_v1.0_000133410.1	protein_coding	False	*-*	Transformer-2 protein C	IPR012677 (Nucleotide-binding alpha-beta plait domain)	GO:0003676|GO:0000166	PF00076	NULL	IPR000504|IPR012677	NULL	GO:0000166|GO:0003676	NULL	NULL	NULL	NULL	GO:0003674 (molecular_function)	NULL	NULL	GO:0000166 (nucleotide binding)|GO:0003676 (nucleic acid binding)
MYZPE13164_G006_v1.0_000137940	56.6669	76.0379	-2.61745	1	-0.424213	976	MYZPE13164_G006_v1.0_000137940.1	protein_coding	False	***	Glutathione S-transferase-like protein	IPR010987 (Glutathione S-transferase, C-terminal-like), IPR012336 (Thioredoxin-like fold)	GO:0016740	PF02798|PF14497	NULL	IPR010987|IPR004045|IPR004046|IPR012336	NULL	GO:0005515	NULL	NULL	NULL	NULL	GO:0003674 (molecular_function)	NULL	NULL	GO:0005515 (protein binding)|GO:0016740 (transferase activity)
MYZPE13164_G006_v1.0_000147260	11.1274	23.5736	-2.41102	1	-1.08306	935	MYZPE13164_G006_v1.0_000147260.1	protein_coding	False	NULL	Unknown protein	NULL	NULL	NULL	NULL	NULL	NULL	NULL	NULL	NULL	NULL	NULL	NULL	NULL	NULL	NULL
MYZPE13164_G006_v1.0_000149760	43.3637	54.6682	-2.50991	1	-0.334213	650	MYZPE13164_G006_v1.0_000149760.1	protein_coding	False	***	Zinc finger HIT domain-containing protein	IPR007529 (Zinc finger, HIT-type)	NULL	PF04438	NULL	IPR007529	NULL	NULL	NULL	NULL	NULL	NULL	NULL	NULL	NULL	NULL
MYZPE13164_G006_v1.0_000156200	1152.18	989.179	1.79863	1	0.220061	1277	MYZPE13164_G006_v1.0_000156200.1	protein_coding	False	***	60S ribosomal protein L11	IPR002132 (Ribosomal protein L5), IPR022803 (Ribosomal protein L5 domain), IPR031309 (Ribosomal protein L5, C-terminal), IPR031310 (Ribosomal protein L5, N-terminal)	GO:0000022|GO:0003735|GO:0000228|GO:0005703|GO:0005737|GO:0019233|GO:0005622|GO:0005730|GO:0019843|GO:0022625|GO:0000027|GO:0051298|GO:0006412|GO:0007052|GO:0005840|GO:0005515|GO:0030529|GO:0003723	PF00281|PF00673	IPR002132	IPR022803|IPR031309|IPR031310	IPR020929	GO:0005622|GO:0003735|GO:0006412|GO:0005840	NULL	NULL	GO:0000228 (nuclear chromosome)|GO:0005575 (cellular_component)|GO:0005622 (intracellular)|GO:0005623 (cell)|GO:0005694 (chromosome)|GO:0005730 (nucleolus)|GO:0005737 (cytoplasm)|GO:0005829 (cytosol)|GO:0005840 (ribosome)|GO:0043226 (organelle)	GO:0006412 (translation)|GO:0007010 (cytoskeleton organization)|GO:0007049 (cell cycle)|GO:0008150 (biological_process)|GO:0022618 (ribonucleoprotein complex assembly)|GO:0050877 (neurological system process)	GO:0003674 (molecular_function)|GO:0003723 (RNA binding)|GO:0003735 (structural constituent of ribosome)|GO:0019843 (rRNA binding)	GO:0005575 (cellular_component)|GO:0005634 (nucleus)|GO:0043226 (organelle)|GO:0043229 (intracellular organelle)|GO:0043232 (intracellular non-membrane-bounded organelle)|GO:0044424 (intracellular part)|GO:0005622 (intracellular)|GO:0005737 (cytoplasm)|GO:0005840 (ribosome)|GO:0030529 (intracellular ribonucleoprotein complex)|GO:0044444 (cytoplasmic part)	GO:0008150 (biological_process)|GO:0009987 (cellular process)|GO:0044763 (single-organism cellular process)|GO:0006807 (nitrogen compound metabolic process)|GO:0010467 (gene expression)|GO:0034641 (cellular nitrogen compound metabolic process)|GO:0034645 (cellular macromolecule biosynthetic process)|GO:0044267 (cellular protein metabolic process)|GO:0044271 (cellular nitrogen compound biosyntheti…	GO:0003676 (nucleic acid binding)|GO:0003674 (molecular_function)|GO:0005515 (protein binding)
MYZPE13164_G006_v1.0_000002450	77.1673	93.6023	-2.5951	1	-0.278554	1335	MYZPE13164_G006_v1.0_000002450.1	protein_coding	False	***	Proteasome subunit beta type	IPR001353 (Proteasome, subunit alpha/beta), IPR029055 (Nucleophile aminohydrolases, N-terminal)	GO:0005737|GO:0008233|GO:0000502|GO:0005839|GO:0016787|GO:0006508|GO:0005634|GO:0004298|GO:0051603|GO:0004175	PF00227	IPR016295|IPR001353|IPR023333	IPR029055	IPR016050	GO:0004298|GO:0004175|GO:0051603|GO:0005839	NULL	Reactome: REACT_13|Reactome: REACT_11045|Reactome: REACT_6850|Reactome: REACT_1538|Reactome: REACT_578|Reactome: REACT_13635|Reactome: REACT_6185|Reactome: REACT_383|Reactome: REACT_152	GO:0005575 (cellular_component)|GO:0005622 (intracellular)|GO:0005623 (cell)|GO:0005634 (nucleus)|GO:0005737 (cytoplasm)|GO:0043234 (protein complex)	GO:0008150 (biological_process)|GO:0009056 (catabolic process)	GO:0003674 (molecular_function)|GO:0008233 (peptidase activity)	GO:0032991 (macromolecular complex)|GO:0044424 (intracellular part)|GO:0005634 (nucleus)|GO:0005737 (cytoplasm)	GO:0006508 (proteolysis)|GO:0008152 (metabolic process)|GO:0019538 (protein metabolic process)|GO:0043170 (macromolecule metabolic process)|GO:0044237 (cellular metabolic process)|GO:0044260 (cellular macromolecule metabolic process)|GO:0044267 (cellular protein metabolic process)|GO:0071704 (organic substance metabolic process)	GO:0003824 (catalytic activity)
MYZPE13164_G006_v1.0_000028290	71.2226	97.8215	-2.36061	1	-0.457815	1538	MYZPE13164_G006_v1.0_000028290.1	protein_coding	False	***	LAG1 longevity assurance-like protein 6	IPR009057 (Homeodomain-like), IPR016439 (Ceramide synthase component Lag1/Lac1)	GO:0003677|GO:0016021|GO:0016020|GO:0005783	PF03798	IPR016439	IPR006634|IPR001356|IPR009057	NULL	GO:0003677|GO:0016021|GO:0005783	NULL	Reactome: REACT_22258	GO:0005575 (cellular_component)|GO:0005783 (endoplasmic reticulum)	NULL	GO:0003677 (DNA binding)	GO:0043231 (intracellular membrane-bounded organelle)|GO:0044444 (cytoplasmic part)|GO:0044464 (cell part)|GO:0016020 (membrane)|GO:0016021 (integral component of membrane)	NULL	GO:0003677 (DNA binding)
MYZPE13164_G006_v1.0_000043220	61.9536	78.5739	-2.45186	1	-0.342862	1273	MYZPE13164_G006_v1.0_000043220.1	protein_coding	False	***	Succinate dehydrogenase, cytochrome B small subunit	IPR007992 (Succinate dehydrogenase [ubiquinone] cytochrome b small subunit, CybS)	GO:0016020|GO:0016021|GO:0005740	PF05328	IPR007992	NULL	NULL	GO:0016021|GO:0005740	NULL	NULL	GO:0005575 (cellular_component)|GO:0005622 (intracellular)|GO:0005623 (cell)|GO:0005737 (cytoplasm)|GO:0005739 (mitochondrion)|GO:0043226 (organelle)	NULL	NULL	GO:0005575 (cellular_component)|GO:0043226 (organelle)|GO:0043227 (membrane-bounded organelle)|GO:0043229 (intracellular organelle)|GO:0043231 (intracellular membrane-bounded organelle)|GO:0044424 (intracellular part)|GO:0044444 (cytoplasmic part)|GO:0044464 (cell part)|GO:0016020 (membrane)|GO:0016021 (integral component of membrane)	NULL	NULL
MYZPE13164_G006_v1.0_000138220	445.771	519.428	-2.34199	1	-0.22062	2298	MYZPE13164_G006_v1.0_000138220.1	protein_coding	False	***	V-type proton ATPase proteolipid subunit	IPR000245 (V-ATPase proteolipid subunit), IPR002379 (V-ATPase proteolipid subunit C-like domain)	GO:0006810|GO:0016020|GO:0005774|GO:0005773|GO:0015991|GO:0016021|GO:0033179|GO:0015992|GO:0033177|GO:0015078|GO:0006811	PF00137	IPR000245|IPR011555	IPR002379	NULL	GO:0033179|GO:0033177|GO:0015078|GO:0015991	NULL	NULL	GO:0005575 (cellular_component)|GO:0005622 (intracellular)|GO:0005623 (cell)|GO:0005737 (cytoplasm)|GO:0005773 (vacuole)|GO:0043226 (organelle)|GO:0043234 (protein complex)	GO:0006810 (transport)|GO:0008150 (biological_process)|GO:0055085 (transmembrane transport)	GO:0003674 (molecular_function)|GO:0022857 (transmembrane transporter activity)	GO:0043231 (intracellular membrane-bounded organelle)|GO:0044444 (cytoplasmic part)|GO:0005575 (cellular_component)|GO:0016020 (membrane)|GO:0043226 (organelle)|GO:0043227 (membrane-bounded organelle)|GO:0043229 (intracellular organelle)|GO:0044424 (intracellular part)|GO:0016021 (integral component of membrane)|GO:0032991 (macromolecular complex)|GO:0044425 (membrane part)	GO:0006810 (transport)|GO:0044765 (single-organism transport)|GO:0055085 (transmembrane transport)	GO:0003674 (molecular_function)
MYZPE13164_G006_v1.0_000166540	78.0762	110.891	-2.45207	1	-0.506187	225	MYZPE13164_G006_v1.0_000166540.1	protein_coding	True	NULL	Unknown protein	IPR029391 (Myeloma-overexpressed 2-like)	NULL	PF15004	IPR029391	NULL	NULL	NULL	NULL	NULL	NULL	NULL	NULL	NULL	NULL	NULL
MYZPE13164_G006_v1.0_000173770	17.9691	29.7489	-4.21688	1	-0.727319	2577	MYZPE13164_G006_v1.0_000173770.1	protein_coding	True	***	Transposase	IPR006612 (Zinc finger, C2CH-type), IPR021896 (Transposase protein)	NULL	PF12017|PF05485	IPR021896	IPR006612	NULL	GO:0003676|GO:0006313|GO:0004803	EC:2.7.7.-	KEGG: 00520+2.7.7.-	NULL	GO:0006259 (DNA metabolic process)|GO:0008150 (biological_process)|GO:0032196 (transposition)	GO:0003674 (molecular_function)	NULL	GO:0044260 (cellular macromolecule metabolic process)|GO:0044710 (single-organism metabolic process)|GO:0044763 (single-organism cellular process)|GO:0090304 (nucleic acid metabolic process)	GO:0003676 (nucleic acid binding)|GO:0003824 (catalytic activity)
MYZPE13164_G006_v1.0_000143170	34.376	56.2785	-2.49189	1	-0.711183	1096	MYZPE13164_G006_v1.0_000143170.1	protein_coding	False	***	Dolichyl-diphosphooligosaccharide--protein glycosyltransferase subunit DAD1	IPR003038 (DAD/Ost2)	GO:0016740|GO:0016021|GO:0016020|GO:0005783|GO:0008250|GO:0005789|GO:0004579|GO:0006486	PF02109	IPR003038	NULL	NULL	GO:0004579|GO:0008250|GO:0016021	EC:2.4.99.18	KEGG: 00510+2.4.99.18|UniPathway: UPA00378|KEGG: 00513+2.4.99.18	GO:0005575 (cellular_component)|GO:0005622 (intracellular)|GO:0005623 (cell)|GO:0005737 (cytoplasm)|GO:0005783 (endoplasmic reticulum)|GO:0043226 (organelle)|GO:0043234 (protein complex)	GO:0005975 (carbohydrate metabolic process)|GO:0006464 (cellular protein modification process)|GO:0008150 (biological_process)|GO:0009058 (biosynthetic process)	GO:0003674 (molecular_function)|GO:0016757 (transferase activity, transferring glycosyl groups)	GO:0043231 (intracellular membrane-bounded organelle)|GO:0044444 (cytoplasmic part)|GO:0044464 (cell part)|GO:0005575 (cellular_component)|GO:0016020 (membrane)|GO:0043226 (organelle)|GO:0043227 (membrane-bounded organelle)|GO:0043229 (intracellular organelle)|GO:0044424 (intracellular part)|GO:0044425 (membrane part)|GO:0032991 (macromolecular complex)|GO:0016021 (integral component of membrane)	GO:0006464 (cellular protein modification process)|GO:0034645 (cellular macromolecule biosynthetic process)|GO:0043412 (macromolecule modification)|GO:0044238 (primary metabolic process)|GO:0044260 (cellular macromolecule metabolic process)|GO:0044710 (single-organism metabolic process)|GO:0044763 (single-organism cellular process)|GO:0071704 (organic substance metabolic process)|GO:1901576 (orga…	GO:0016740 (transferase activity)
MYZPE13164_G006_v1.0_000084610	56.3132	70.9913	-2.60667	1	-0.334169	588	MYZPE13164_G006_v1.0_000084610.1	protein_coding	False	***	39S ribosomal protein L21, mitochondrial	IPR028909 (Ribosomal protein L21-like)	GO:0003723|GO:0005840|GO:0006412|GO:0005622|GO:0003735	PF00829	IPR028909	NULL	NULL	GO:0005840	NULL	NULL	GO:0005622 (intracellular)|GO:0005840 (ribosome)	GO:0006412 (translation)	GO:0003723 (RNA binding)|GO:0003735 (structural constituent of ribosome)	GO:0005622 (intracellular)|GO:0005840 (ribosome)	GO:0006807 (nitrogen compound metabolic process)|GO:0010467 (gene expression)|GO:0034641 (cellular nitrogen compound metabolic process)|GO:0034645 (cellular macromolecule biosynthetic process)|GO:0044267 (cellular protein metabolic process)|GO:0044271 (cellular nitrogen compound biosynthetic process)|GO:0071704 (organic substance metabolic process)|GO:1901576 (organic substance biosynthetic proce…	GO:0003676 (nucleic acid binding)|GO:0003674 (molecular_function)
MYZPE13164_G006_v1.0_000015040	54.2798	73.2648	-2.05404	1	-0.432706	1120	MYZPE13164_G006_v1.0_000015040.1	protein_coding	True	*-*	ATP-dependent DNA helicase 2 subunit 2	NULL	GO:0004003|GO:0006303|GO:0042162|GO:0003677|GO:0005634|GO:0003684|GO:0016020|GO:0032508|GO:0000723|GO:0006310|GO:0004386|GO:0043564|GO:0016021	NULL	NULL	NULL	NULL	NULL	NULL	NULL	GO:0005575 (cellular_component)|GO:0005622 (intracellular)|GO:0005623 (cell)|GO:0005634 (nucleus)|GO:0043226 (organelle)|GO:0043234 (protein complex)	GO:0006259 (DNA metabolic process)|GO:0006950 (response to stress)|GO:0008150 (biological_process)|GO:0042592 (homeostatic process)|GO:0051276 (chromosome organization)	GO:0003677 (DNA binding)|GO:0004386 (helicase activity)|GO:0016887 (ATPase activity)	GO:0005634 (nucleus)|GO:0016020 (membrane)|GO:0016021 (integral component of membrane)|GO:0005575 (cellular_component)|GO:0032991 (macromolecular complex)|GO:0043226 (organelle)|GO:0043229 (intracellular organelle)|GO:0044424 (intracellular part)	GO:0008150 (biological_process)|GO:0009987 (cellular process)|GO:0044260 (cellular macromolecule metabolic process)|GO:0065007 (biological regulation)|GO:0090304 (nucleic acid metabolic process)	GO:0003677 (DNA binding)|GO:0003824 (catalytic activity)
MYZPE13164_G006_v1.0_000167700	288.769	323.261	-2.50754	1	-0.162782	597	MYZPE13164_G006_v1.0_000167700.1	protein_coding	False	***	Glutathione peroxidase	IPR000889 (Glutathione peroxidase), IPR012336 (Thioredoxin-like fold), IPR029759 (Glutathione peroxidase active site), IPR029760 (Glutathione peroxidase conserved site)	GO:0055114|GO:0004601|GO:0004602|GO:0098869|GO:0016491|GO:0006979	PF00255	IPR000889	IPR012336	IPR029760|IPR029759	GO:0004602|GO:0006979|GO:0055114	NULL	NULL	NULL	GO:0006950 (response to stress)|GO:0008150 (biological_process)	GO:0003674 (molecular_function)|GO:0016491 (oxidoreductase activity)	NULL	GO:0008150 (biological_process)|GO:0055114 (oxidation-reduction process)|GO:0009987 (cellular process)	GO:0003674 (molecular_function)|GO:0003824 (catalytic activity)
MYZPE13164_G006_v1.0_000055380	66.7581	91.5056	-2.42036	1	-0.454918	946	MYZPE13164_G006_v1.0_000055380.1	protein_coding	False	***	ACYPI003526 protein	NULL	NULL	NULL	NULL	NULL	NULL	NULL	NULL	NULL	NULL	NULL	NULL	NULL	NULL	NULL
MYZPE13164_G006_v1.0_000152830	47.3888	25.9599	2.23635	1	0.868264	3089	MYZPE13164_G006_v1.0_000152830.1	protein_coding	False	***	Cytochrome P450-like protein	IPR001128 (Cytochrome P450)	GO:0016021|GO:0016491|GO:0020037|GO:0055114|GO:0016705|GO:0016020|GO:0005506|GO:0004497|GO:0046872	PF00067	IPR002401|IPR001128	NULL	IPR017972	GO:0016705|GO:0055114|GO:0020037|GO:0005506	NULL	Reactome: REACT_13433	GO:0005575 (cellular_component)	GO:0008150 (biological_process)	GO:0003674 (molecular_function)|GO:0016491 (oxidoreductase activity)|GO:0043167 (ion binding)	GO:0016020 (membrane)|GO:0016021 (integral component of membrane)	GO:0055114 (oxidation-reduction process)	GO:0003824 (catalytic activity)|GO:0046914 (transition metal ion binding)|GO:0097159 (organic cyclic compound binding)|GO:1901363 (heterocyclic compound binding)|GO:0046872 (metal ion binding)
MYZPE13164_G006_v1.0_000070440	110.091	150.478	-3.72882	1	-0.450858	1275	MYZPE13164_G006_v1.0_000070440.1	protein_coding	False	***	ACYPI000883 protein	IPR000637 (HMG-I/HMG-Y, DNA-binding, conserved site), IPR017956 (AT hook, DNA-binding motif)	GO:0000785|GO:0006355|GO:0005634|GO:0003677	NULL	NULL	NULL	IPR017956|IPR000637	GO:0003677|GO:0006355	NULL	NULL	GO:0005575 (cellular_component)|GO:0005622 (intracellular)|GO:0005623 (cell)|GO:0005634 (nucleus)|GO:0005694 (chromosome)|GO:0043226 (organelle)	GO:0008150 (biological_process)|GO:0009058 (biosynthetic process)|GO:0034641 (cellular nitrogen compound metabolic process)	GO:0003677 (DNA binding)	GO:0005575 (cellular_component)|GO:0032991 (macromolecular complex)|GO:0043226 (organelle)|GO:0043229 (intracellular organelle)|GO:0043232 (intracellular non-membrane-bounded organelle)|GO:0044424 (intracellular part)|GO:0005634 (nucleus)	GO:0006355 (regulation of transcription, DNA-templated)	GO:0003677 (DNA binding)
MYZPE13164_G006_v1.0_000043170	266.448	193.143	3.44182	1	0.464189	1821	MYZPE13164_G006_v1.0_000043170.1	protein_coding	False	***	ACYPI50089 protein	NULL	GO:0016021|GO:0016020	NULL	NULL	NULL	NULL	NULL	NULL	NULL	GO:0005575 (cellular_component)	NULL	NULL	GO:0016020 (membrane)|GO:0016021 (integral component of membrane)	NULL	NULL
MYZPE13164_G006_v1.0_000023940	147.526	207.581	-4.30464	1	-0.492701	2402	MYZPE13164_G006_v1.0_000023940.1	protein_coding	False	***	Heterogeneous nuclear ribonucleoprotein A1	IPR012677 (Nucleotide-binding alpha-beta plait domain)	GO:0030529|GO:0003676|GO:0000166|GO:0019013	PF00076	NULL	IPR000504|IPR012677	NULL	GO:0003676|GO:0000166	NULL	NULL	GO:0005575 (cellular_component)|GO:0005622 (intracellular)|GO:0005623 (cell)	NULL	GO:0003674 (molecular_function)	GO:0005575 (cellular_component)|GO:0030529 (intracellular ribonucleoprotein complex)	NULL	GO:0000166 (nucleotide binding)|GO:0003676 (nucleic acid binding)
MYZPE13164_G006_v1.0_000076780	126.863	157.584	-4.50461	1	-0.312843	2841	MYZPE13164_G006_v1.0_000076780.1	protein_coding	False	***	RNA-binding protein squid	IPR012677 (Nucleotide-binding alpha-beta plait domain)	GO:0000166|GO:0003676	PF00076	NULL	IPR000504|IPR012677	NULL	GO:0003676|GO:0000166	NULL	NULL	NULL	NULL	GO:0003674 (molecular_function)	NULL	NULL	GO:0000166 (nucleotide binding)|GO:0003676 (nucleic acid binding)
MYZPE13164_G006_v1.0_000136450	19.9986	29.9709	-2.051	1	-0.583663	983	MYZPE13164_G006_v1.0_000136450.1	protein_coding	False	***	DnaJ homolog subfamily C member 30-like Protein	IPR001623 (DnaJ domain)	NULL	PF00226	NULL	IPR001623	IPR018253	NULL	NULL	NULL	NULL	NULL	NULL	NULL	NULL	NULL
MYZPE13164_G006_v1.0_000130930	75.1037	100.076	-3.69619	1	-0.414133	1043	MYZPE13164_G006_v1.0_000130930.1	protein_coding	False	***	Guanine nucleotide-binding protein subunit gamma	IPR001770 (G-protein, gamma subunit), IPR015898 (G-protein gamma-like domain)	GO:0005886|GO:0016020|GO:0004871|GO:0007186|GO:0007165|GO:0005834	PF00631	IPR001770	IPR015898	NULL	GO:0007186|GO:0005834|GO:0004871	NULL	Reactome: REACT_15380|Reactome: REACT_13685|Reactome: REACT_1505|Reactome: REACT_604|Reactome: REACT_14797|Reactome: REACT_15295	GO:0005575 (cellular_component)|GO:0005622 (intracellular)|GO:0005623 (cell)|GO:0005886 (plasma membrane)|GO:0043234 (protein complex)	GO:0007165 (signal transduction)	GO:0004871 (signal transducer activity)	GO:0005886 (plasma membrane)|GO:0016020 (membrane)|GO:0032991 (macromolecular complex)|GO:0044424 (intracellular part)|GO:0044425 (membrane part)|GO:0044464 (cell part)	GO:0008150 (biological_process)|GO:0009987 (cellular process)|GO:0044699 (single-organism process)|GO:0044763 (single-organism cellular process)|GO:0050794 (regulation of cellular process)	GO:0003674 (molecular_function)
MYZPE13164_G006_v1.0_000122210	27.9315	21.1969	1.79015	1	0.398041	553	MYZPE13164_G006_v1.0_000122210.1	protein_coding	False	*-*	CG3556	IPR002157 (Cobalamin (vitamin B12)-binding transporter, eukaryotic), IPR008930 (Terpenoid cyclases/protein prenyltransferase alpha-alpha toroid)	GO:0031419|GO:0015889	PF01122	IPR002157	IPR008930	NULL	GO:0015889|GO:0031419	NULL	NULL	NULL	GO:0006810 (transport)|GO:0008150 (biological_process)	GO:0003674 (molecular_function)	NULL	GO:0006810 (transport)|GO:0044765 (single-organism transport)	GO:0036094 (small molecule binding)|GO:0097159 (organic cyclic compound binding)|GO:1901363 (heterocyclic compound binding)
MYZPE13164_G006_v1.0_000015000	158.213	271.785	-5.16206	1	-0.780594	1335	MYZPE13164_G006_v1.0_000015000.1	protein_coding	False	***	Glutathione S-transferase-like protein	IPR010987 (Glutathione S-transferase, C-terminal-like), IPR012336 (Thioredoxin-like fold)	GO:0016740	PF14497|PF02798	NULL	IPR004046|IPR012336|IPR004045|IPR010987	NULL	GO:0005515	NULL	NULL	NULL	NULL	GO:0003674 (molecular_function)	NULL	NULL	GO:0005515 (protein binding)|GO:0016740 (transferase activity)
MYZPE13164_G006_v1.0_000119730	2587.51	2244.03	2.24742	1	0.205471	1083	MYZPE13164_G006_v1.0_000119730.1	protein_coding	False	***	40S ribosomal protein S6	IPR001377 (Ribosomal protein S6e)	GO:0003735|GO:0005622|GO:0006412|GO:0005840|GO:0030529	PF01092	IPR014401|IPR001377	NULL	IPR018282	GO:0006412|GO:0005840|GO:0003735|GO:0005622	NULL	NULL	GO:0005575 (cellular_component)|GO:0005622 (intracellular)|GO:0005623 (cell)|GO:0005840 (ribosome)	GO:0006412 (translation)	GO:0003735 (structural constituent of ribosome)	GO:0005622 (intracellular)|GO:0005840 (ribosome)|GO:0030529 (intracellular ribonucleoprotein complex)	GO:0006807 (nitrogen compound metabolic process)|GO:0010467 (gene expression)|GO:0034641 (cellular nitrogen compound metabolic process)|GO:0034645 (cellular macromolecule biosynthetic process)|GO:0044267 (cellular protein metabolic process)|GO:0044271 (cellular nitrogen compound biosynthetic process)|GO:0071704 (organic substance metabolic process)|GO:1901576 (organic substance biosynthetic proce…	GO:0003674 (molecular_function)
MYZPE13164_G006_v1.0_000080860	40.776	20.5213	2.52247	1	0.990599	5122	MYZPE13164_G006_v1.0_000080860.1	protein_coding	False	***	Angiotensin-converting enzyme	IPR001548 (Peptidase M2, peptidyl-dipeptidase A), IPR005511 (Senescence marker protein-30 (SMP-30)), IPR011042 (Six-bladed beta-propeller, TolB-like)	GO:0016787|GO:0006508|GO:0008237|GO:0004180|GO:0008241|GO:0046872|GO:0008233|GO:0016020	PF08450|PF01401	IPR005511|IPR008367|IPR001548	IPR013658|IPR011042	NULL	GO:0008237|GO:0006508|GO:0005509|GO:0016020|GO:0030234|GO:0008241	EC:3.1.1.17	MetaCyc: PWY-7165|KEGG: 00053+3.1.1.17|MetaCyc: PWY-2221|KEGG: 00030+3.1.1.17|MetaCyc: PWY-5530|KEGG: 00930+3.1.1.17	GO:0005575 (cellular_component)	GO:0008150 (biological_process)	GO:0003674 (molecular_function)|GO:0008233 (peptidase activity)|GO:0030234 (enzyme regulator activity)|GO:0043167 (ion binding)	GO:0016020 (membrane)	GO:0006508 (proteolysis)	GO:0003824 (catalytic activity)|GO:0046872 (metal ion binding)|GO:0003674 (molecular_function)
MYZPE13164_G006_v1.0_000042470	124.835	97.6889	1.78213	1	0.353754	4736	MYZPE13164_G006_v1.0_000042470.1	protein_coding	False	***	Polyhomeotic-like protein 2	IPR012313 (Zinc finger, FCS-type), IPR013761 (Sterile alpha motif/pointed domain)	NULL	PF00536	NULL	IPR001660|IPR013761|IPR012313	NULL	GO:0005634|GO:0008270|GO:0005515	NULL	NULL	GO:0005634 (nucleus)	NULL	GO:0003674 (molecular_function)|GO:0043167 (ion binding)	GO:0005634 (nucleus)	NULL	GO:0005515 (protein binding)|GO:0008270 (zinc ion binding)
MYZPE13164_G006_v1.0_000142190	67.7329	79.5779	-2.03736	1	-0.232512	4490	MYZPE13164_G006_v1.0_000142190.1	protein_coding	False	***	Serine/threonine-protein phosphatase 4 regulatory subunit 3	IPR011993 (PH domain-like), IPR016024 (Armadillo-type fold)	NULL	PF04802	NULL	IPR011993|IPR016024|IPR011989|IPR006887	NULL	GO:0005488	NULL	NULL	NULL	NULL	GO:0003674 (molecular_function)	NULL	NULL	GO:0005488 (binding)
MYZPE13164_G006_v1.0_000160930	18.1582	24.1761	-2.03411	1	-0.412965	1013	MYZPE13164_G006_v1.0_000160930.1	protein_coding	False	*-*	Myotubularin-related protein 10-B	IPR028019 (Protein of unknown function DUF4508)	NULL	PF14969	IPR028019	NULL	NULL	NULL	NULL	NULL	NULL	NULL	NULL	NULL	NULL	NULL
MYZPE13164_G006_v1.0_000085280	45.6145	33.229	1.7779	1	0.457048	2933	MYZPE13164_G006_v1.0_000085280.1	protein_coding	False	*-*	Nuclear fragile X mental retardation-interacting protein, putative	IPR019496 (Nuclear fragile X mental retardation-interacting protein 1, conserved domain)	GO:0046872	PF10453	IPR019496	NULL	NULL	NULL	NULL	NULL	NULL	NULL	GO:0043167 (ion binding)	NULL	NULL	GO:0046872 (metal ion binding)
MYZPE13164_G006_v1.0_000130850	523.719	444.97	2.51676	1	0.235084	2260	MYZPE13164_G006_v1.0_000130850.1	protein_coding	False	***	Peptidyl-prolyl cis-trans isomerase	IPR001179 (FKBP-type peptidyl-prolyl cis-trans isomerase domain), IPR023566 (Peptidyl-prolyl cis-trans isomerase, FKBP-type)	GO:0006457|GO:0016853|GO:0003755|GO:0000413	PF00254	IPR023566	IPR001179	NULL	GO:0006457	NULL	NULL	NULL	GO:0006457 (protein folding)|GO:0006464 (cellular protein modification process)	GO:0016853 (isomerase activity)	NULL	GO:0006464 (cellular protein modification process)|GO:0009987 (cellular process)	GO:0003824 (catalytic activity)
MYZPE13164_G006_v1.0_000046680	49.4986	37.5058	1.77626	1	0.400274	475	MYZPE13164_G006_v1.0_000046680.1	protein_coding	False	NULL	Unknown protein	NULL	NULL	NULL	NULL	NULL	NULL	NULL	NULL	NULL	NULL	NULL	NULL	NULL	NULL	NULL
MYZPE13164_G006_v1.0_000144070	77.3111	60.398	1.77616	1	0.356175	3645	MYZPE13164_G006_v1.0_000144070.1	protein_coding	False	***	Protease m1 zinc metalloprotease	IPR001930 (Peptidase M1, alanine aminopeptidase/leukotriene A4 hydrolase), IPR024571 (ERAP1-like C-terminal domain)	GO:0016020|GO:0008233|GO:0008270|GO:0008237|GO:0016021|GO:0006508	PF01433|PF11838	IPR001930	IPR014782|IPR024571	NULL	GO:0006508|GO:0008237|GO:0008270	NULL	NULL	GO:0005575 (cellular_component)	GO:0008150 (biological_process)	GO:0008233 (peptidase activity)|GO:0043167 (ion binding)	GO:0016020 (membrane)|GO:0016021 (integral component of membrane)	GO:0006508 (proteolysis)	GO:0003824 (catalytic activity)|GO:0008270 (zinc ion binding)
MYZPE13164_G006_v1.0_000012220	128.548	99.5774	2.25652	1	0.368412	2988	MYZPE13164_G006_v1.0_000012220.1	protein_coding	False	***	Sucrase	IPR015902 (Glycoside hydrolase, family 13), IPR017853 (Glycoside hydrolase superfamily)	GO:0005975|GO:0003824	PF00128	IPR015902	IPR013781|IPR017853|IPR006047	NULL	GO:0005975|GO:0003824	NULL	NULL	NULL	GO:0005975 (carbohydrate metabolic process)	GO:0003674 (molecular_function)	NULL	GO:0044238 (primary metabolic process)|GO:0071704 (organic substance metabolic process)	GO:0003824 (catalytic activity)
MYZPE13164_G006_v1.0_000050080	12.8316	18.6782	-2.03011	1	-0.541651	299	MYZPE13164_G006_v1.0_000050080.1	protein_coding	False	NULL	Unknown protein	NULL	NULL	NULL	NULL	NULL	NULL	NULL	NULL	NULL	NULL	NULL	NULL	NULL	NULL	NULL
MYZPE13164_G006_v1.0_000169710	96.1507	69.8692	2.25922	1	0.46064	3756	MYZPE13164_G006_v1.0_000169710.1	protein_coding	False	*-*	Autism susceptibility 2 protein	NULL	NULL	PF15336	NULL	NULL	NULL	NULL	NULL	NULL	NULL	NULL	NULL	NULL	NULL	NULL
MYZPE13164_G006_v1.0_000144970	11.1165	16.656	-2.02743	1	-0.58334	924	MYZPE13164_G006_v1.0_000144970.1	protein_coding	False	***	Ragulator complex protein LAMTOR3-A	IPR015019 (Ragulator complex protein LAMTOR3)	GO:0032006	PF08923	IPR015019	NULL	NULL	GO:0032006	NULL	NULL	NULL	GO:0007165 (signal transduction)|GO:0008150 (biological_process)	NULL	NULL	GO:0050789 (regulation of biological process)|GO:0050794 (regulation of cellular process)|GO:0065007 (biological regulation)	NULL
MYZPE13164_G006_v1.0_000065170	94.3187	77.6765	1.76769	1	0.280067	816	MYZPE13164_G006_v1.0_000065170.1	protein_coding	False	***	ACYPI010175 protein	IPR019322 (Protein of unknown function DUF2366)	NULL	PF10171	IPR019322	NULL	NULL	NULL	NULL	NULL	NULL	NULL	NULL	NULL	NULL	NULL
MYZPE13164_G006_v1.0_000016740	31.3972	40.5211	-2.02038	1	-0.368036	3317	MYZPE13164_G006_v1.0_000016740.1	protein_coding	False	***	DnaJ-like protein subfamily C member 3	IPR001623 (DnaJ domain), IPR011990 (Tetratricopeptide-like helical domain)	NULL	PF13414|PF13181|PF00226	NULL	IPR013026|IPR001623|IPR011990	IPR019734	GO:0005515	NULL	NULL	NULL	NULL	GO:0003674 (molecular_function)	NULL	NULL	GO:0005515 (protein binding)
MYZPE13164_G006_v1.0_000121830	90.0666	52.0396	2.26903	1	0.791381	2187	MYZPE13164_G006_v1.0_000121830.1	protein_coding	False	***	Aspartate 1-decarboxylase	IPR002129 (Pyridoxal phosphate-dependent decarboxylase), IPR015424 (Pyridoxal phosphate-dependent transferase)	GO:0003824|GO:0016831|GO:0004068|GO:0016829|GO:0019752|GO:0030170	PF00282	IPR002129	IPR015422|IPR015421|IPR015424	NULL	GO:0003824|GO:0016831|GO:0019752|GO:0030170	NULL	NULL	NULL	GO:0008150 (biological_process)|GO:0044281 (small molecule metabolic process)	GO:0003674 (molecular_function)|GO:0016829 (lyase activity)|GO:0043167 (ion binding)	NULL	GO:0044237 (cellular metabolic process)|GO:0044710 (single-organism metabolic process)|GO:0044763 (single-organism cellular process)|GO:0071704 (organic substance metabolic process)	GO:0003824 (catalytic activity)|GO:0005488 (binding)|GO:0043167 (ion binding)
MYZPE13164_G006_v1.0_000069610	31.9877	46.1745	-1.79723	1	-0.529577	2320	MYZPE13164_G006_v1.0_000069610.1	protein_coding	False	***	ADP-ribosylation factor-like protein 4A	IPR006689 (Small GTPase superfamily, ARF/SAR type), IPR027417 (P-loop containing nucleoside triphosphate hydrolase)	GO:0005525|GO:0007264|GO:0000166|GO:0005622	PF00025	IPR024156|IPR006689	IPR027417|IPR005225	NULL	GO:0005525|GO:0007264|GO:0005622	NULL	NULL	GO:0005622 (intracellular)	GO:0007165 (signal transduction)	GO:0003674 (molecular_function)|GO:0043167 (ion binding)	GO:0005622 (intracellular)	GO:0008150 (biological_process)|GO:0009987 (cellular process)|GO:0044699 (single-organism process)|GO:0044763 (single-organism cellular process)|GO:0050794 (regulation of cellular process)	GO:0000166 (nucleotide binding)|GO:0017076 (purine nucleotide binding)|GO:0032550 (purine ribonucleoside binding)|GO:0032555 (purine ribonucleotide binding)|GO:0035639 (purine ribonucleoside triphosphate binding)
MYZPE13164_G006_v1.0_000129040	163.31	181.381	-1.79652	1	-0.151407	2294	MYZPE13164_G006_v1.0_000129040.1	protein_coding	False	***	Regulator of chromosome condensation (RCC1) repeat protein	IPR009091 (Regulator of chromosome condensation 1/beta-lactamase-inhibitor protein II)	NULL	PF00415	NULL	IPR009091	IPR000408	NULL	NULL	NULL	NULL	NULL	NULL	NULL	NULL	NULL
MYZPE13164_G006_v1.0_000161040	60.9478	70.9689	-1.79856	1	-0.219614	1040	MYZPE13164_G006_v1.0_000161040.1	protein_coding	False	***	Transcription initiation factor IIA subunit 2	IPR003194 (Transcription initiation factor IIA, gamma subunit), IPR009083 (Transcription factor IIA, helical), IPR009088 (Transcription factor IIA, beta-barrel)	GO:0005634|GO:0006355|GO:0006367|GO:0006351|GO:0005672	PF02751|PF02268	IPR003194	IPR015871|IPR009083|IPR015872|IPR009088	NULL	GO:0006367|GO:0005672	NULL	NULL	GO:0005575 (cellular_component)|GO:0005622 (intracellular)|GO:0005623 (cell)|GO:0005634 (nucleus)|GO:0005654 (nucleoplasm)|GO:0043226 (organelle)|GO:0043234 (protein complex)	GO:0008150 (biological_process)|GO:0009058 (biosynthetic process)|GO:0034641 (cellular nitrogen compound metabolic process)	NULL	GO:0005634 (nucleus)|GO:0005575 (cellular_component)|GO:0032991 (macromolecular complex)|GO:0043226 (organelle)|GO:0043229 (intracellular organelle)|GO:0044424 (intracellular part)	GO:0006351 (transcription, DNA-templated)|GO:0006355 (regulation of transcription, DNA-templated)|GO:0032774 (RNA biosynthetic process)	NULL
MYZPE13164_G006_v1.0_000181720	23.641	29.9133	-1.79567	1	-0.339495	3935	MYZPE13164_G006_v1.0_000181720.1	protein_coding	False	***	GPI ethanolamine phosphate transferase 3	IPR002591 (Type I phosphodiesterase/nucleotide pyrophosphatase/phosphate transferase)	GO:0016020|GO:0008152|GO:0016740|GO:0016021|GO:0003824	PF01663	IPR002591	IPR017850|IPR017849	NULL	GO:0008152|GO:0003824	NULL	NULL	GO:0005575 (cellular_component)	GO:0008150 (biological_process)	GO:0003674 (molecular_function)	GO:0016020 (membrane)|GO:0016021 (integral component of membrane)	GO:0008152 (metabolic process)	GO:0003824 (catalytic activity)|GO:0016740 (transferase activity)
MYZPE13164_G006_v1.0_000109520	7.14488	13.4698	-2.01425	1	-0.91475	790	MYZPE13164_G006_v1.0_000109520.1	protein_coding	False	NULL	Unknown protein	NULL	NULL	NULL	NULL	NULL	NULL	NULL	NULL	NULL	NULL	NULL	NULL	NULL	NULL	NULL
MYZPE13164_G006_v1.0_000119040	34.4282	41.362	-1.79457	1	-0.264712	3178	MYZPE13164_G006_v1.0_000119040.1	protein_coding	False	***	Phosphatidate cytidylyltransferase	IPR000374 (Phosphatidate cytidylyltransferase)	GO:0016740|GO:0016021|GO:0016020|GO:0016772|GO:0016024|GO:0016779|GO:0004605	PF01148	IPR000374	NULL	NULL	GO:0016020|GO:0016772	EC:2.7.7.41	UniPathway: UPA00557|MetaCyc: PWY-5981|KEGG: 00564+2.7.7.41|KEGG: 04070+2.7.7.41|MetaCyc: PWY-5667	GO:0005575 (cellular_component)	GO:0006629 (lipid metabolic process)|GO:0008150 (biological_process)|GO:0009058 (biosynthetic process)	GO:0003674 (molecular_function)|GO:0016779 (nucleotidyltransferase activity)	GO:0016020 (membrane)|GO:0016021 (integral component of membrane)	GO:0006793 (phosphorus metabolic process)|GO:0006796 (phosphate-containing compound metabolic process)|GO:0009058 (biosynthetic process)|GO:0044237 (cellular metabolic process)|GO:0044238 (primary metabolic process)|GO:0044249 (cellular biosynthetic process)|GO:0044710 (single-organism metabolic process)|GO:0044763 (single-organism cellular process)|GO:0071704 (organic substance metabolic process…	GO:0016772 (transferase activity, transferring phosphorus-containing groups)|GO:0016740 (transferase activity)
MYZPE13164_G006_v1.0_000026580	13.925	19.652	-2.01361	1	-0.496993	718	MYZPE13164_G006_v1.0_000026580.1	protein_coding	False	***	Mediator of RNA polymerase II transcription subunit 22	IPR009332 (Mediator of RNA polymerase II transcription subunit 22)	GO:0006357|GO:0001104|GO:0016592	PF06179	IPR009332	NULL	NULL	GO:0006357|GO:0001104|GO:0016592	NULL	NULL	GO:0005575 (cellular_component)|GO:0005622 (intracellular)|GO:0005623 (cell)|GO:0005634 (nucleus)|GO:0005654 (nucleoplasm)|GO:0043226 (organelle)|GO:0043234 (protein complex)	GO:0008150 (biological_process)|GO:0009058 (biosynthetic process)|GO:0034641 (cellular nitrogen compound metabolic process)	GO:0000988 (transcription factor activity, protein binding)	GO:0005575 (cellular_component)|GO:0005634 (nucleus)|GO:0032991 (macromolecular complex)|GO:0043226 (organelle)|GO:0043229 (intracellular organelle)|GO:0044424 (intracellular part)	GO:0006355 (regulation of transcription, DNA-templated)	GO:0003674 (molecular_function)
MYZPE13164_G006_v1.0_000113760	13.1697	18.5793	-1.80064	1	-0.49647	2448	MYZPE13164_G006_v1.0_000113760.1	protein_coding	False	***	Metallophosphoesterase 1	IPR029052 (Metallo-dependent phosphatase-like), IPR033308 (PGAP5/Cdc1/Ted1)	GO:0016787|GO:0016021|GO:0006888|GO:0005737|GO:0016020	NULL	IPR033308	IPR029052	NULL	GO:0006888	NULL	NULL	GO:0005575 (cellular_component)|GO:0005737 (cytoplasm)	GO:0006810 (transport)|GO:0008150 (biological_process)|GO:0016192 (vesicle-mediated transport)	GO:0003674 (molecular_function)	GO:0005737 (cytoplasm)|GO:0016020 (membrane)|GO:0016021 (integral component of membrane)	GO:0006810 (transport)|GO:0051179 (localization)|GO:0051234 (establishment of localization)	GO:0003824 (catalytic activity)
MYZPE13164_G006_v1.0_000172080	165.539	204.112	-2.01344	1	-0.302185	3348	MYZPE13164_G006_v1.0_000172080.1	protein_coding	False	***	ATP synthase	IPR022878 (V-type ATP synthase catalytic alpha chain), IPR027417 (P-loop containing nucleoside triphosphate hydrolase), IPR031686 (ATPsynthase alpha/beta subunit, N-terminal extension)	GO:0046034|GO:0015992|GO:0016820|GO:0033180|GO:0046961|GO:0033178|GO:0015991|GO:0005524	PF00006|PF16886|PF02874	IPR022878|IPR005725	IPR027417|IPR031686|IPR024034|IPR000793|IPR004100|IPR000194	IPR020003	GO:0016820|GO:0015992|GO:0033180|GO:0046961|GO:0046034|GO:0005524|GO:0033178|GO:0015991	EC:3.6.3.14	KEGG: 00195+3.6.3.14|KEGG: 00190+3.6.3.14|MetaCyc: PWY-7219	GO:0005575 (cellular_component)|GO:0043234 (protein complex)	GO:0006810 (transport)|GO:0008150 (biological_process)|GO:0034641 (cellular nitrogen compound metabolic process)|GO:0044281 (small molecule metabolic process)|GO:0055085 (transmembrane transport)	GO:0003674 (molecular_function)|GO:0016887 (ATPase activity)|GO:0022857 (transmembrane transporter activity)|GO:0043167 (ion binding)	GO:0016020 (membrane)|GO:0032991 (macromolecular complex)|GO:0044425 (membrane part)	GO:0044765 (single-organism transport)|GO:0055085 (transmembrane transport)|GO:0006139 (nucleobase-containing compound metabolic process)|GO:0006725 (cellular aromatic compound metabolic process)|GO:0006793 (phosphorus metabolic process)|GO:0006796 (phosphate-containing compound metabolic process)|GO:0006807 (nitrogen compound metabolic process)|GO:0034641 (cellular nitrogen compound metabolic pr…	GO:0005524 (ATP binding)|GO:0003674 (molecular_function)|GO:0003824 (catalytic activity)
MYZPE13164_G006_v1.0_000026570	452.595	359.739	2.49816	1	0.33127	295	MYZPE13164_G006_v1.0_000026570.1	protein_coding	False	*-*	ACYPI007603 protein	NULL	GO:0030529|GO:0042254	NULL	NULL	NULL	NULL	NULL	NULL	NULL	GO:0005575 (cellular_component)|GO:0005622 (intracellular)|GO:0005623 (cell)	GO:0042254 (ribosome biogenesis)	NULL	GO:0030529 (intracellular ribonucleoprotein complex)	GO:0008150 (biological_process)	NULL
MYZPE13164_G006_v1.0_000076730	43.6401	53.843	-1.80205	1	-0.303105	2838	MYZPE13164_G006_v1.0_000076730.1	protein_coding	False	***	Selenide, water dikinase-like Protein	IPR004536 (Selenophosphate synthetase), IPR016188 (PurM-like, N-terminal domain)	GO:0016310|GO:0016301|GO:0005524	PF00586|PF02769	IPR004536	IPR016188|IPR010918	NULL	GO:0005524	EC:2.7.9.3	KEGG: 00450+2.7.9.3|MetaCyc: PWY-6281	NULL	GO:0008150 (biological_process)	GO:0003674 (molecular_function)|GO:0016301 (kinase activity)|GO:0043167 (ion binding)	NULL	GO:0016310 (phosphorylation)	GO:0005524 (ATP binding)|GO:0016301 (kinase activity)
MYZPE13164_G006_v1.0_000072370	10.401	14.0098	-1.79191	1	-0.429709	3903	MYZPE13164_G006_v1.0_000072370.1	protein_coding	False	***	Condensin complex subunit 3	IPR016024 (Armadillo-type fold), IPR025977 (Nuclear condensin complex subunit 3, C-terminal domain), IPR027165 (Condensin complex subunit 3)	GO:0007076|GO:0000796	PF12719	IPR027165	IPR016024|IPR025977|IPR011989	NULL	GO:0005488|GO:0000796|GO:0007076	NULL	NULL	GO:0005575 (cellular_component)|GO:0005622 (intracellular)|GO:0005623 (cell)|GO:0005694 (chromosome)|GO:0043226 (organelle)|GO:0043234 (protein complex)	GO:0007049 (cell cycle)|GO:0007059 (chromosome segregation)|GO:0007067 (mitotic nuclear division)|GO:0008150 (biological_process)|GO:0051276 (chromosome organization)	GO:0003674 (molecular_function)	GO:0005575 (cellular_component)|GO:0032991 (macromolecular complex)|GO:0043226 (organelle)|GO:0043229 (intracellular organelle)|GO:0043232 (intracellular non-membrane-bounded organelle)|GO:0044424 (intracellular part)	GO:0008150 (biological_process)|GO:0009987 (cellular process)|GO:0044763 (single-organism cellular process)	GO:0005488 (binding)
MYZPE13164_G006_v1.0_000178310	31.4422	37.4935	-1.80278	1	-0.253936	1930	MYZPE13164_G006_v1.0_000178310.1	protein_coding	False	***	WD40 repeat-containing protein SMU1	IPR006594 (LIS1 homology motif), IPR006595 (CTLH, C-terminal LisH motif), IPR015943 (WD40/YVTN repeat-like-containing domain)	NULL	PF00400	NULL	IPR015943|IPR006594|IPR006595|IPR017986	IPR001680	GO:0005515	NULL	NULL	NULL	NULL	GO:0003674 (molecular_function)	NULL	NULL	GO:0005515 (protein binding)
MYZPE13164_G006_v1.0_000198180	44.5118	53.4835	-1.80318	1	-0.264905	1326	MYZPE13164_G006_v1.0_000198180.1	protein_coding	False	NULL	Unknown protein	IPR009703 (Selenoprotein S)	NULL	PF06936	IPR009703	NULL	NULL	GO:0030176|GO:0006886	NULL	NULL	GO:0005575 (cellular_component)|GO:0005622 (intracellular)|GO:0005623 (cell)|GO:0005737 (cytoplasm)|GO:0005783 (endoplasmic reticulum)|GO:0043226 (organelle)	GO:0006810 (transport)|GO:0008150 (biological_process)	NULL	GO:0005575 (cellular_component)|GO:0016020 (membrane)|GO:0016021 (integral component of membrane)|GO:0031224 (intrinsic component of membrane)|GO:0043226 (organelle)|GO:0043227 (membrane-bounded organelle)|GO:0043229 (intracellular organelle)|GO:0043231 (intracellular membrane-bounded organelle)|GO:0044424 (intracellular part)|GO:0044425 (membrane part)|GO:0044444 (cytoplasmic part)|GO:0044464 (c…	GO:0006810 (transport)|GO:0051179 (localization)|GO:0051234 (establishment of localization)	NULL
MYZPE13164_G006_v1.0_000181880	519.365	342.733	2.49555	1	0.599663	174	MYZPE13164_G006_v1.0_000181880.1	protein_coding	False	NULL	Unknown protein	NULL	NULL	NULL	NULL	NULL	NULL	NULL	NULL	NULL	NULL	NULL	NULL	NULL	NULL	NULL
MYZPE13164_G006_v1.0_000151700	55.5368	79.8907	-1.80445	1	-0.524584	2213	MYZPE13164_G006_v1.0_000151700.1	protein_coding	False	*-*	Iq domain-containing protein e isoform x3	IPR000048 (IQ motif, EF-hand binding site)	NULL	PF00612	NULL	NULL	IPR000048	GO:0005515	NULL	NULL	NULL	NULL	GO:0003674 (molecular_function)	NULL	NULL	GO:0005515 (protein binding)
MYZPE13164_G006_v1.0_000095610	30.533	38.2856	-1.80521	1	-0.326435	2420	MYZPE13164_G006_v1.0_000095610.1	protein_coding	False	***	Coatomer subunit delta	IPR011012 (Longin-like domain), IPR027059 (Coatomer delta subunit), IPR028565 (Mu homology domain)	GO:0006810|GO:0015031|GO:0006890|GO:0030126	PF00928	IPR027059	IPR011012|IPR028565	NULL	GO:0006810|GO:0006890|GO:0030126	NULL	NULL	GO:0005575 (cellular_component)|GO:0005622 (intracellular)|GO:0005623 (cell)|GO:0005737 (cytoplasm)|GO:0005794 (Golgi apparatus)|GO:0016023 (cytoplasmic, membrane-bounded vesicle)|GO:0043226 (organelle)|GO:0043234 (protein complex)	GO:0006810 (transport)|GO:0008150 (biological_process)|GO:0016192 (vesicle-mediated transport)	NULL	GO:0005575 (cellular_component)|GO:0005622 (intracellular)|GO:0005737 (cytoplasm)|GO:0016020 (membrane)|GO:0032991 (macromolecular complex)|GO:0043226 (organelle)|GO:0043227 (membrane-bounded organelle)|GO:0043229 (intracellular organelle)|GO:0043231 (intracellular membrane-bounded organelle)|GO:0044424 (intracellular part)|GO:0044425 (membrane part)|GO:0044444 (cytoplasmic part)|GO:0044464 (cell…	GO:0006810 (transport)|GO:0051179 (localization)|GO:0051234 (establishment of localization)	NULL
MYZPE13164_G006_v1.0_000091150	1355.88	1044.29	2.27791	1	0.3767	656	MYZPE13164_G006_v1.0_000091150.1	protein_coding	False	***	40S ribosomal protein S27	IPR000592 (Ribosomal protein S27e), IPR011332 (Zinc-binding ribosomal protein)	GO:0005840|GO:0030529|GO:0006412|GO:0046872|GO:0003735|GO:0005622	PF01667	IPR000592	IPR011332|IPR023407	NULL	GO:0006412|GO:0005840|GO:0005622|GO:0003735	NULL	NULL	GO:0005575 (cellular_component)|GO:0005622 (intracellular)|GO:0005623 (cell)|GO:0005840 (ribosome)	GO:0006412 (translation)	GO:0003735 (structural constituent of ribosome)|GO:0043167 (ion binding)	GO:0005622 (intracellular)|GO:0005840 (ribosome)|GO:0030529 (intracellular ribonucleoprotein complex)	GO:0006807 (nitrogen compound metabolic process)|GO:0010467 (gene expression)|GO:0034641 (cellular nitrogen compound metabolic process)|GO:0034645 (cellular macromolecule biosynthetic process)|GO:0044267 (cellular protein metabolic process)|GO:0044271 (cellular nitrogen compound biosynthetic process)|GO:0071704 (organic substance metabolic process)|GO:1901576 (organic substance biosynthetic proce…	GO:0003674 (molecular_function)|GO:0046872 (metal ion binding)
MYZPE13164_G006_v1.0_000000540	169.472	196.664	-2.00903	1	-0.214685	2398	MYZPE13164_G006_v1.0_000000540.1	protein_coding	False	***	Heterogeneous nuclear ribonucleoprotein K-like Protein	IPR004087 (K Homology domain)	GO:0003676|GO:0019013|GO:0030529|GO:0003723	PF00013	NULL	IPR004088|IPR004087	NULL	GO:0003676|GO:0003723	NULL	NULL	GO:0005575 (cellular_component)|GO:0005622 (intracellular)|GO:0005623 (cell)	NULL	GO:0003674 (molecular_function)|GO:0003723 (RNA binding)	GO:0005575 (cellular_component)|GO:0030529 (intracellular ribonucleoprotein complex)	NULL	GO:0003676 (nucleic acid binding)
MYZPE13164_G006_v1.0_000001490	11.4598	16.5135	-1.7885	1	-0.527066	4073	MYZPE13164_G006_v1.0_000001490.1	protein_coding	False	***	Ribonucleoside-diphosphate reductase	IPR000788 (Ribonucleotide reductase large subunit, C-terminal), IPR008926 (Ribonucleotide reductase R1 subunit, N-terminal)	GO:0005524|GO:0004748|GO:0055114|GO:0016491|GO:0006260	PF03477|PF00317|PF02867	NULL	IPR013509|IPR013346|IPR005144|IPR008926|IPR000788	NULL	GO:0006260|GO:0004748|GO:0005524|GO:0055114	EC:1.17.4.1	MetaCyc: PWY-7210|MetaCyc: PWY-7198|KEGG: 00240+1.17.4.1|MetaCyc: PWY-7222|MetaCyc: PWY-6545|MetaCyc: PWY-7184|MetaCyc: PWY-7226|MetaCyc: PWY-7220|KEGG: 00480+1.17.4.1|KEGG: 00230+1.17.4.1|MetaCyc: PWY-7227|UniPathway: UPA00326	NULL	GO:0006259 (DNA metabolic process)|GO:0008150 (biological_process)|GO:0009058 (biosynthetic process)	GO:0003674 (molecular_function)|GO:0016491 (oxidoreductase activity)|GO:0043167 (ion binding)	NULL	GO:0034645 (cellular macromolecule biosynthetic process)|GO:0044260 (cellular macromolecule metabolic process)|GO:0090304 (nucleic acid metabolic process)|GO:0055114 (oxidation-reduction process)	GO:0003824 (catalytic activity)|GO:0005524 (ATP binding)
MYZPE13164_G006_v1.0_000132450	67.8684	80.3923	-1.80651	1	-0.244317	3297	MYZPE13164_G006_v1.0_000132450.1	protein_coding	False	*-*	Zinc finger protein 287	IPR015880 (Zinc finger, C2H2-like)	NULL	NULL	NULL	IPR007087|IPR015880	NULL	GO:0046872	NULL	NULL	NULL	NULL	GO:0043167 (ion binding)	NULL	NULL	GO:0046872 (metal ion binding)
MYZPE13164_G006_v1.0_000082910	16.9308	25.6179	-1.78793	1	-0.597498	2877	MYZPE13164_G006_v1.0_000082910.1	protein_coding	False	***	Na(+)/H(+) exchange regulatory cofactor NHE-RF2	IPR001478 (PDZ domain)	NULL	PF00595	NULL	IPR001478	NULL	GO:0005515	NULL	NULL	NULL	NULL	GO:0003674 (molecular_function)	NULL	NULL	GO:0005515 (protein binding)
MYZPE13164_G006_v1.0_000032880	6.24292	3.99844	1.75117	1	0.642784	1291	MYZPE13164_G006_v1.0_000032880.1	protein_coding	True	***	Nuclease harbi1-like protein	IPR027806 (Harbinger transposase-derived nuclease domain)	NULL	PF13359	NULL	IPR027806	NULL	NULL	NULL	NULL	NULL	NULL	NULL	NULL	NULL	NULL
MYZPE13164_G006_v1.0_000067730	12.8393	18.2709	-1.80816	1	-0.50898	1241	MYZPE13164_G006_v1.0_000067730.1	protein_coding	False	***	Uroporphyrinogen-III synthase	IPR003754 (Tetrapyrrole biosynthesis, uroporphyrinogen III synthase)	GO:0004852|GO:0033014	PF02602	NULL	IPR003754	NULL	GO:0004852|GO:0033014	EC:4.2.1.75	UniPathway: UPA00251|MetaCyc: PWY-5189|MetaCyc: PWY-5188|KEGG: 00860+4.2.1.75	NULL	GO:0008150 (biological_process)|GO:0009058 (biosynthetic process)|GO:0034641 (cellular nitrogen compound metabolic process)	GO:0016829 (lyase activity)	NULL	GO:0006725 (cellular aromatic compound metabolic process)|GO:0006807 (nitrogen compound metabolic process)|GO:0018130 (heterocycle biosynthetic process)|GO:0019438 (aromatic compound biosynthetic process)|GO:0044271 (cellular nitrogen compound biosynthetic process)|GO:0046483 (heterocycle metabolic process)|GO:0071704 (organic substance metabolic process)|GO:1901360 (organic cyclic compound metab…	GO:0003824 (catalytic activity)
MYZPE13164_G006_v1.0_000119960	55.7962	73.2595	-1.78622	1	-0.392848	3717	MYZPE13164_G006_v1.0_000119960.1	protein_coding	False	*-*	Cytochrome b reductase 1	IPR006593 (Cytochrome b561/ferric reductase transmembrane), IPR028836 (Cytochrome b ascorbate-dependent protein 3)	GO:0046872|GO:0031902|GO:0055114|GO:0016491|GO:0005765	PF03188	IPR028836	IPR006593	NULL	GO:0031902|GO:0046872|GO:0016491|GO:0005765	EC:1.-.-.-	KEGG: 00860+1.-.-.-|KEGG: 00950+1.-.-.-|KEGG: 00231+1.-.-.-|KEGG: 00592+1.-.-.-|KEGG: 00981+1.-.-.-|KEGG: 00780+1.-.-.-|KEGG: 00633+1.-.-.-	GO:0005575 (cellular_component)|GO:0005622 (intracellular)|GO:0005623 (cell)|GO:0005737 (cytoplasm)|GO:0005764 (lysosome)|GO:0005768 (endosome)|GO:0043226 (organelle)	GO:0008150 (biological_process)	GO:0016491 (oxidoreductase activity)|GO:0043167 (ion binding)	GO:0005575 (cellular_component)|GO:0016020 (membrane)|GO:0043226 (organelle)|GO:0043227 (membrane-bounded organelle)|GO:0043229 (intracellular organelle)|GO:0043231 (intracellular membrane-bounded organelle)|GO:0044424 (intracellular part)|GO:0044444 (cytoplasmic part)|GO:0044464 (cell part)	GO:0055114 (oxidation-reduction process)	GO:0003824 (catalytic activity)|GO:0046872 (metal ion binding)
MYZPE13164_G006_v1.0_000146020	54.1406	62.7346	-1.8089	1	-0.212551	3312	MYZPE13164_G006_v1.0_000146020.1	protein_coding	False	***	cAMP-dependent protein kinase R2	IPR012198 (cAMP-dependent protein kinase regulatory subunit)	GO:0030552|GO:0000166|GO:0001932|GO:0016301|GO:0016310|GO:0045859|GO:0008603|GO:0005952	PF00027	IPR012198	IPR018490|IPR000595|IPR014710|IPR003117	IPR018488	GO:0005952|GO:0001932|GO:0008603	NULL	Reactome: REACT_15295|Reactome: REACT_1505|Reactome: REACT_15380|Reactome: REACT_11061	GO:0005575 (cellular_component)|GO:0005622 (intracellular)|GO:0005623 (cell)|GO:0043234 (protein complex)	GO:0006464 (cellular protein modification process)|GO:0008150 (biological_process)	GO:0003674 (molecular_function)|GO:0016301 (kinase activity)|GO:0030234 (enzyme regulator activity)|GO:0043167 (ion binding)	GO:0032991 (macromolecular complex)|GO:0044424 (intracellular part)	GO:0031323 (regulation of cellular metabolic process)|GO:0060255 (regulation of macromolecule metabolic process)|GO:0080090 (regulation of primary metabolic process)|GO:0016310 (phosphorylation)|GO:0065007 (biological regulation)	GO:0000166 (nucleotide binding)|GO:0003674 (molecular_function)|GO:0016301 (kinase activity)|GO:0032559 (adenyl ribonucleotide binding)
MYZPE13164_G006_v1.0_000085070	66.8943	53.7687	1.75044	1	0.315116	228	MYZPE13164_G006_v1.0_000085070.1	protein_coding	False	NULL	Unknown protein	NULL	NULL	NULL	NULL	NULL	NULL	NULL	NULL	NULL	NULL	NULL	NULL	NULL	NULL	NULL
MYZPE13164_G006_v1.0_000105780	202.6	155.738	2.28151	1	0.379513	1856	MYZPE13164_G006_v1.0_000105780.1	protein_coding	False	***	Eukaryotic translation initiation factor 3 subunit G	IPR017334 (Eukaryotic translation initiation factor 3 subunit G), IPR024675 (Eukaryotic translation initiation factor 3 subunit G, N-terminal)	GO:0006413|GO:0005852|GO:0005737|GO:0003743|GO:0001731|GO:0006412|GO:0033290|GO:0000166|GO:0003723|GO:0006446|GO:0016282|GO:0003676	PF12353|PF00076	IPR017334	IPR024675|IPR000504|IPR012677	NULL	GO:0005852|GO:0005737|GO:0003743|GO:0003676|GO:0000166	NULL	NULL	GO:0005575 (cellular_component)|GO:0005622 (intracellular)|GO:0005623 (cell)|GO:0005737 (cytoplasm)|GO:0043234 (protein complex)	GO:0006412 (translation)|GO:0008150 (biological_process)|GO:0009058 (biosynthetic process)|GO:0022618 (ribonucleoprotein complex assembly)|GO:0034641 (cellular nitrogen compound metabolic process)	GO:0003674 (molecular_function)|GO:0003723 (RNA binding)|GO:0008135 (translation factor activity, RNA binding)	GO:0005737 (cytoplasm)|GO:0032991 (macromolecular complex)|GO:0044444 (cytoplasmic part)|GO:0030529 (intracellular ribonucleoprotein complex)	GO:0006807 (nitrogen compound metabolic process)|GO:0008150 (biological_process)|GO:0009987 (cellular process)|GO:0010467 (gene expression)|GO:0034641 (cellular nitrogen compound metabolic process)|GO:0034645 (cellular macromolecule biosynthetic process)|GO:0044237 (cellular metabolic process)|GO:0044267 (cellular protein metabolic process)|GO:0044271 (cellular nitrogen compound biosynthetic proc…	GO:0000166 (nucleotide binding)|GO:0003676 (nucleic acid binding)
MYZPE13164_G006_v1.0_000024200	18.1409	24.6923	-1.78456	1	-0.444817	1624	MYZPE13164_G006_v1.0_000024200.1	protein_coding	False	***	Molybdopterin synthase catalytic subunit	IPR003448 (Molybdopterin biosynthesis MoaE)	GO:0016740|GO:0019008|GO:0030366|GO:0006777|GO:0005829|GO:0005737	PF02391	IPR028888|IPR003448	NULL	NULL	GO:0006777|GO:0019008|GO:0030366|GO:0005829	EC:2.8.1.12	MetaCyc: PWY-6823|KEGG: 00790+2.8.1.12|UniPathway: UPA00344	GO:0005575 (cellular_component)|GO:0005623 (cell)|GO:0005737 (cytoplasm)|GO:0005829 (cytosol)|GO:0043234 (protein complex)	GO:0008150 (biological_process)|GO:0009058 (biosynthetic process)|GO:0051186 (cofactor metabolic process)	GO:0003674 (molecular_function)	GO:0005737 (cytoplasm)|GO:0044444 (cytoplasmic part)|GO:0032991 (macromolecular complex)|GO:0044464 (cell part)	GO:0006793 (phosphorus metabolic process)|GO:0006796 (phosphate-containing compound metabolic process)|GO:0006807 (nitrogen compound metabolic process)|GO:0018130 (heterocycle biosynthetic process)|GO:0019538 (protein metabolic process)|GO:0044237 (cellular metabolic process)|GO:0044249 (cellular biosynthetic process)|GO:0044267 (cellular protein metabolic process)|GO:0046483 (heterocycle metabol…	GO:0016740 (transferase activity)
MYZPE13164_G006_v1.0_000162260	19.6589	24.7681	-1.78439	1	-0.333296	3504	MYZPE13164_G006_v1.0_000162260.1	protein_coding	False	***	Cell division cycle protein 20 like protein	IPR015943 (WD40/YVTN repeat-like-containing domain), IPR024977 (Anaphase-promoting complex subunit 4, WD40 domain), IPR033010 (The WD repeat Cdc20/Fizzy family)	GO:0050790|GO:0097027|GO:0010997|GO:0051301	PF12894|PF00400	IPR033010	IPR017986|IPR024977|IPR015943	IPR001680|IPR019775	GO:0097027|GO:0005515|GO:0051488|GO:0010997	NULL	NULL	NULL	GO:0006464 (cellular protein modification process)|GO:0008150 (biological_process)|GO:0051301 (cell division)	GO:0003674 (molecular_function)|GO:0030234 (enzyme regulator activity)	NULL	GO:0065007 (biological regulation)|GO:0044763 (single-organism cellular process)|GO:0019222 (regulation of metabolic process)|GO:0031323 (regulation of cellular metabolic process)|GO:0050789 (regulation of biological process)|GO:0050794 (regulation of cellular process)|GO:0060255 (regulation of macromolecule metabolic process)|GO:0080090 (regulation of primary metabolic process)	GO:0005515 (protein binding)|GO:0005488 (binding)|GO:0003674 (molecular_function)
MYZPE13164_G006_v1.0_000005420	25.4645	31.4543	-1.78325	1	-0.304773	1764	MYZPE13164_G006_v1.0_000005420.1	protein_coding	False	***	Dehydrogenase/reductase SDR family member	IPR002347 (Short-chain dehydrogenase/reductase SDR)	GO:0055114|GO:0016491	PF13561	IPR002347	IPR016040	IPR020904	GO:0016491	NULL	NULL	NULL	GO:0008150 (biological_process)	GO:0016491 (oxidoreductase activity)	NULL	GO:0055114 (oxidation-reduction process)	GO:0003824 (catalytic activity)
MYZPE13164_G006_v1.0_000158230	73.1076	84.2347	-1.81108	1	-0.204395	2744	MYZPE13164_G006_v1.0_000158230.1	protein_coding	False	***	DnaJ-like subfamily C member 2	IPR001623 (DnaJ domain), IPR009057 (Homeodomain-like), IPR032003 (Ribosome-associated complex head domain)	GO:0003677|GO:0005634	PF16717|PF00226|PF00249	NULL	IPR017884|IPR017877|IPR001005|IPR032003|IPR001623|IPR009057	IPR018253	GO:0003677	NULL	NULL	GO:0005634 (nucleus)	NULL	GO:0003677 (DNA binding)	GO:0005634 (nucleus)	NULL	GO:0003677 (DNA binding)
MYZPE13164_G006_v1.0_000020770	42.7829	51.8806	-1.78313	1	-0.27816	717	MYZPE13164_G006_v1.0_000020770.1	protein_coding	False	***	Dolichyl-phosphate mannosyltransferase-like protein	IPR029044 (Nucleotide-diphospho-sugar transferases)	GO:0016740|GO:0016757	PF00535	NULL	IPR029044|IPR001173	NULL	NULL	NULL	NULL	NULL	NULL	GO:0003674 (molecular_function)|GO:0016757 (transferase activity, transferring glycosyl groups)	NULL	NULL	GO:0016740 (transferase activity)
MYZPE13164_G006_v1.0_000041680	31.3231	41.7677	-2.00319	1	-0.41516	2304	MYZPE13164_G006_v1.0_000041680.1	protein_coding	False	***	Class E basic helix-loop-helix protein 22-like Protein	IPR011598 (Myc-type, basic helix-loop-helix (bHLH) domain)	GO:0046983	PF00010	NULL	IPR011598	NULL	GO:0046983	NULL	NULL	NULL	NULL	GO:0003674 (molecular_function)	NULL	NULL	GO:0046983 (protein dimerization activity)
MYZPE13164_G006_v1.0_000142560	64.9144	78.5885	-1.78268	1	-0.27578	3859	MYZPE13164_G006_v1.0_000142560.1	protein_coding	False	***	RNA-binding protein lark	IPR001878 (Zinc finger, CCHC-type), IPR012677 (Nucleotide-binding alpha-beta plait domain)	GO:0046872|GO:0008270|GO:0000166|GO:0003676	PF00076|PF00098	NULL	IPR012677|IPR000504|IPR001878	NULL	GO:0003676|GO:0000166|GO:0008270	NULL	NULL	NULL	NULL	GO:0003674 (molecular_function)|GO:0043167 (ion binding)	NULL	NULL	GO:0000166 (nucleotide binding)|GO:0003676 (nucleic acid binding)|GO:0008270 (zinc ion binding)|GO:0046872 (metal ion binding)
MYZPE13164_G006_v1.0_000014130	289.097	230.855	1.74721	1	0.324569	811	MYZPE13164_G006_v1.0_000014130.1	protein_coding	False	NULL	Unknown protein	NULL	NULL	NULL	NULL	NULL	NULL	NULL	NULL	NULL	NULL	NULL	NULL	NULL	NULL	NULL
MYZPE13164_G006_v1.0_000055850	30.7369	41.8033	-2.00256	1	-0.443644	1108	MYZPE13164_G006_v1.0_000055850.1	protein_coding	False	***	Small nuclear ribonucleoprotein Sm D1	IPR010920 (LSM domain), IPR027141 (Like-Sm (LSM) domain containing protein, LSm4/SmD1/SmD3)	GO:0019013|GO:0030529|GO:0006396	PF01423	IPR027141	IPR010920|IPR001163	NULL	GO:0006396	NULL	NULL	GO:0005575 (cellular_component)|GO:0005622 (intracellular)|GO:0005623 (cell)	GO:0008150 (biological_process)|GO:0034641 (cellular nitrogen compound metabolic process)	NULL	GO:0005575 (cellular_component)|GO:0030529 (intracellular ribonucleoprotein complex)	GO:0010467 (gene expression)|GO:0016070 (RNA metabolic process)	NULL
MYZPE13164_G006_v1.0_000134010	21.061	27.5923	-1.78199	1	-0.389688	1345	MYZPE13164_G006_v1.0_000134010.1	protein_coding	False	***	U6 snRNA-associated Sm-like protein LSm4	IPR010920 (LSM domain), IPR027141 (Like-Sm (LSM) domain containing protein, LSm4/SmD1/SmD3)	GO:0006396	PF01423	IPR027141	IPR010920|IPR001163	NULL	GO:0006396	NULL	NULL	NULL	GO:0008150 (biological_process)|GO:0034641 (cellular nitrogen compound metabolic process)	NULL	NULL	GO:0010467 (gene expression)|GO:0016070 (RNA metabolic process)	NULL
MYZPE13164_G006_v1.0_000118650	45.4442	56.8895	-2.00245	1	-0.324064	1695	MYZPE13164_G006_v1.0_000118650.1	protein_coding	False	***	Ras association domain-containing protein	IPR000159 (Ras-associating (RA) domain), IPR001781 (Zinc finger, LIM-type), IPR011524 (SARAH domain), IPR029071 (Ubiquitin-related domain)	GO:0008270|GO:0007165|GO:0046872	PF16517|PF00412|PF00788	NULL	IPR029071|IPR000159|IPR001781|IPR011524	NULL	GO:0007165|GO:0008270	NULL	NULL	NULL	GO:0007165 (signal transduction)	GO:0043167 (ion binding)	NULL	GO:0008150 (biological_process)|GO:0009987 (cellular process)|GO:0044699 (single-organism process)|GO:0044763 (single-organism cellular process)|GO:0050794 (regulation of cellular process)	GO:0008270 (zinc ion binding)|GO:0046872 (metal ion binding)
MYZPE13164_G006_v1.0_000115610	58.4558	69.3888	-1.78154	1	-0.247357	1326	MYZPE13164_G006_v1.0_000115610.1	protein_coding	False	***	ER membrane protein complex subunit 10	IPR029615 (ER membrane protein complex subunit 10)	NULL	NULL	IPR029615	NULL	NULL	NULL	NULL	NULL	NULL	NULL	NULL	NULL	NULL	NULL
MYZPE13164_G006_v1.0_000138440	14.12	10.4158	1.74638	1	0.438971	5622	MYZPE13164_G006_v1.0_000138440.1	protein_coding	False	***	Vitellogenin	IPR001747 (Lipid transport protein, N-terminal), IPR001846 (von Willebrand factor, type D domain)	GO:0005319|GO:0006869	PF00094|PF01347	NULL	IPR015816|IPR001747|IPR001846|IPR015819|IPR011030	NULL	GO:0006869|GO:0005319	NULL	Reactome: REACT_22258	NULL	GO:0006810 (transport)|GO:0008150 (biological_process)	GO:0003674 (molecular_function)	NULL	GO:0006810 (transport)|GO:0044765 (single-organism transport)|GO:0051179 (localization)	GO:0003674 (molecular_function)
MYZPE13164_G006_v1.0_000058960	49.928	61.4689	-2.00175	1	-0.300008	4056	MYZPE13164_G006_v1.0_000058960.1	protein_coding	False	***	Pre-mRNA-processing factor 19	IPR013083 (Zinc finger, RING/FYVE/PHD-type), IPR013915 (Pre-mRNA-splicing factor 19), IPR015943 (WD40/YVTN repeat-like-containing domain), IPR020472 (G-protein beta WD-40 repeat)	GO:0016567|GO:0004842	PF00400|PF04564|PF08606	NULL	IPR015943|IPR017986|IPR003613|IPR013083|IPR013915	IPR020472|IPR001680|IPR019775	GO:0005515|GO:0016567|GO:0004842	NULL	UniPathway: UPA00143	NULL	GO:0006464 (cellular protein modification process)	GO:0003674 (molecular_function)	NULL	GO:0006464 (cellular protein modification process)	GO:0016740 (transferase activity)|GO:0005515 (protein binding)
MYZPE13164_G006_v1.0_000034420	76.2314	94.5603	-2.00158	1	-0.31085	2553	MYZPE13164_G006_v1.0_000034420.1	protein_coding	False	***	Ras family protein	IPR001806 (Small GTPase superfamily), IPR027417 (P-loop containing nucleoside triphosphate hydrolase)	GO:0005525|GO:0007264|GO:0005622	PF00071	IPR001806	IPR005225|IPR027417	NULL	GO:0005525|GO:0007264	NULL	NULL	GO:0005622 (intracellular)	GO:0007165 (signal transduction)	GO:0003674 (molecular_function)|GO:0043167 (ion binding)	GO:0005622 (intracellular)	GO:0008150 (biological_process)|GO:0009987 (cellular process)|GO:0044699 (single-organism process)|GO:0044763 (single-organism cellular process)|GO:0050794 (regulation of cellular process)	GO:0017076 (purine nucleotide binding)|GO:0032550 (purine ribonucleoside binding)|GO:0032555 (purine ribonucleotide binding)|GO:0035639 (purine ribonucleoside triphosphate binding)
MYZPE13164_G006_v1.0_000069920	95.115	109.69	-2.00103	1	-0.205692	2326	MYZPE13164_G006_v1.0_000069920.1	protein_coding	False	***	Proliferation-associated protein 2G4	IPR004545 (PA2G4 family), IPR011991 (Winged helix-turn-helix DNA-binding domain)	NULL	PF00557	IPR004545	IPR000994|IPR011991	NULL	NULL	NULL	NULL	NULL	NULL	NULL	NULL	NULL	NULL
MYZPE13164_G006_v1.0_000134200	10.725	16.8759	-2.00088	1	-0.653985	1560	MYZPE13164_G006_v1.0_000134200.1	protein_coding	False	***	Origin recognition complex subunit 4	IPR016527 (Origin recognition complex subunit 4), IPR027417 (P-loop containing nucleoside triphosphate hydrolase), IPR032705 (Origin recognition complex subunit 4, C-terminal)	GO:0000808|GO:0005634|GO:0006260|GO:0003677	PF13191|PF14629	IPR016527	IPR027417|IPR003593|IPR032705	NULL	GO:0003677|GO:0006260|GO:0005634|GO:0000808	NULL	NULL	GO:0005575 (cellular_component)|GO:0005622 (intracellular)|GO:0005623 (cell)|GO:0005634 (nucleus)|GO:0005694 (chromosome)|GO:0043226 (organelle)|GO:0043234 (protein complex)	GO:0006259 (DNA metabolic process)|GO:0008150 (biological_process)|GO:0009058 (biosynthetic process)	GO:0003677 (DNA binding)	GO:0005575 (cellular_component)|GO:0032991 (macromolecular complex)|GO:0043226 (organelle)|GO:0043229 (intracellular organelle)|GO:0043232 (intracellular non-membrane-bounded organelle)|GO:0044424 (intracellular part)|GO:0005634 (nucleus)	GO:0034645 (cellular macromolecule biosynthetic process)|GO:0044260 (cellular macromolecule metabolic process)|GO:0090304 (nucleic acid metabolic process)	GO:0003677 (DNA binding)
MYZPE13164_G006_v1.0_000180250	11.5559	17.1509	-1.81416	1	-0.569656	7584	MYZPE13164_G006_v1.0_000180250.1	protein_coding	False	NULL	Unknown protein	NULL	NULL	NULL	NULL	NULL	NULL	NULL	NULL	NULL	NULL	NULL	NULL	NULL	NULL	NULL
MYZPE13164_G006_v1.0_000124420	36.4897	47.1581	-2.00063	1	-0.370018	1628	MYZPE13164_G006_v1.0_000124420.1	protein_coding	False	***	ER lumen protein-retaining receptor	IPR000133 (ER lumen protein retaining receptor)	GO:0016021|GO:0046923|GO:0006810|GO:0016020|GO:0006621|GO:0005783|GO:0005789|GO:0015031	PF00810	IPR000133	NULL	NULL	GO:0006621|GO:0016021|GO:0046923	NULL	NULL	GO:0005575 (cellular_component)|GO:0005622 (intracellular)|GO:0005623 (cell)|GO:0005737 (cytoplasm)|GO:0005783 (endoplasmic reticulum)|GO:0043226 (organelle)	GO:0006810 (transport)|GO:0008150 (biological_process)	GO:0003674 (molecular_function)	GO:0043231 (intracellular membrane-bounded organelle)|GO:0044444 (cytoplasmic part)|GO:0044464 (cell part)|GO:0005575 (cellular_component)|GO:0016020 (membrane)|GO:0043226 (organelle)|GO:0043227 (membrane-bounded organelle)|GO:0043229 (intracellular organelle)|GO:0044424 (intracellular part)|GO:0044425 (membrane part)|GO:0016021 (integral component of membrane)	GO:0044763 (single-organism cellular process)|GO:0051179 (localization)|GO:0065007 (biological regulation)|GO:1902578 (single-organism localization)|GO:0006810 (transport)|GO:0051234 (establishment of localization)	GO:0005488 (binding)
MYZPE13164_G006_v1.0_000099980	25.2112	33.3128	-1.77991	1	-0.402011	802	MYZPE13164_G006_v1.0_000099980.1	protein_coding	False	*-*	Cytosolic carboxypeptidase-like protein 5	NULL	GO:0008270|GO:0004180|GO:0004181|GO:0006508	NULL	NULL	NULL	NULL	NULL	NULL	NULL	NULL	GO:0008150 (biological_process)	GO:0008233 (peptidase activity)|GO:0043167 (ion binding)	NULL	GO:0006508 (proteolysis)	GO:0003824 (catalytic activity)|GO:0008270 (zinc ion binding)
MYZPE13164_G006_v1.0_000065210	112.807	137.288	-1.81519	1	-0.283352	2066	MYZPE13164_G006_v1.0_000065210.1	protein_coding	False	***	T-complex protein subunit theta	IPR002423 (Chaperonin Cpn60/TCP-1 family), IPR027409 (GroEL-like apical domain), IPR027410 (TCP-1-like chaperonin intermediate domain), IPR027413 (GroEL-like equatorial domain)	GO:0006457|GO:0005524|GO:0005737|GO:0000166|GO:0051082	PF00118	IPR002423|IPR017998|IPR012721	IPR027413|IPR027409|IPR027410	IPR002194	GO:0051082|GO:0005524|GO:0006457	NULL	Reactome: REACT_17015	GO:0005737 (cytoplasm)	GO:0006457 (protein folding)	GO:0003674 (molecular_function)|GO:0043167 (ion binding)|GO:0051082 (unfolded protein binding)	GO:0005737 (cytoplasm)	GO:0009987 (cellular process)	GO:0000166 (nucleotide binding)|GO:0005524 (ATP binding)|GO:0005515 (protein binding)
MYZPE13164_G006_v1.0_000158160	40.725	51.0292	-1.81532	1	-0.325406	2238	MYZPE13164_G006_v1.0_000158160.1	protein_coding	False	***	Receptor expression-enhancing protein	IPR004345 (TB2/DP1/HVA22-related protein)	GO:0016021|GO:0016020	PF03134	IPR004345	NULL	NULL	NULL	NULL	NULL	GO:0005575 (cellular_component)	NULL	NULL	GO:0016020 (membrane)|GO:0016021 (integral component of membrane)	NULL	NULL
MYZPE13164_G006_v1.0_000145500	8.9509	13.7808	-1.81578	1	-0.62256	1844	MYZPE13164_G006_v1.0_000145500.1	protein_coding	False	***	Dehydrogenase/reductase SDR family member 11	IPR002347 (Short-chain dehydrogenase/reductase SDR)	GO:0055114|GO:0016491	PF00106	IPR002347	IPR016040	IPR020904	GO:0016491	NULL	NULL	NULL	GO:0008150 (biological_process)	GO:0016491 (oxidoreductase activity)	NULL	GO:0055114 (oxidation-reduction process)	GO:0003824 (catalytic activity)
MYZPE13164_G006_v1.0_000161380	11.1674	15.1524	-1.77807	1	-0.440254	2453	MYZPE13164_G006_v1.0_000161380.1	protein_coding	False	*-*	Nucleolar pre-ribosomal-associated protein 1	IPR032436 (Nucleolar pre-ribosomal-associated protein 1, C-terminal domain)	NULL	PF16201	NULL	IPR032436	NULL	NULL	NULL	NULL	NULL	NULL	NULL	NULL	NULL	NULL
MYZPE13164_G006_v1.0_000077870	3.57723	6.03905	-1.81625	1	-0.755479	2650	MYZPE13164_G006_v1.0_000077870.1	protein_coding	True	***	Zinc finger mym-type protein 1-like protein	IPR006580 (Zinc finger, TTF-type), IPR012337 (Ribonuclease H-like domain), IPR025398 (Domain of unknown function DUF4371)	GO:0046983|GO:0003676	PF14291	NULL	IPR025398|IPR012337|IPR006580	NULL	GO:0003676	NULL	NULL	NULL	NULL	GO:0003674 (molecular_function)	NULL	NULL	GO:0003676 (nucleic acid binding)|GO:0046983 (protein dimerization activity)
MYZPE13164_G006_v1.0_000055980	57.1577	43.1876	2.2881	1	0.40433	2245	MYZPE13164_G006_v1.0_000055980.1	protein_coding	False	*-*	CG9813, isoform G	NULL	NULL	NULL	NULL	NULL	NULL	NULL	NULL	NULL	NULL	NULL	NULL	NULL	NULL	NULL
MYZPE13164_G006_v1.0_000130290	12.9555	17.7415	-1.77782	1	-0.453566	2469	MYZPE13164_G006_v1.0_000130290.1	protein_coding	False	***	Protein farnesyltransferase/geranylgeranyltransferase type-1 subunit alpha	IPR002088 (Protein prenyltransferase, alpha subunit)	GO:0018342|GO:0016740|GO:0008318	PF01239	NULL	NULL	IPR002088	GO:0008318|GO:0018342	NULL	NULL	NULL	GO:0006464 (cellular protein modification process)|GO:0008150 (biological_process)	GO:0003674 (molecular_function)|GO:0016765 (transferase activity, transferring alkyl or aryl (other than methyl) groups)	NULL	GO:0006464 (cellular protein modification process)|GO:0044237 (cellular metabolic process)	GO:0016740 (transferase activity)
MYZPE13164_G006_v1.0_000104310	849.114	641.469	2.28826	1	0.404579	1342	MYZPE13164_G006_v1.0_000104310.1	protein_coding	False	***	Cathepsin B-N	IPR013128 (Peptidase C1A), IPR025660 (Cysteine peptidase, histidine active site)	GO:0004197|GO:0008234|GO:0050790|GO:0006508	PF08127|PF00112	IPR013128	IPR012599|IPR000668	IPR000169|IPR025660	GO:0050790|GO:0006508|GO:0008234|GO:0004197	NULL	NULL	NULL	GO:0008150 (biological_process)	GO:0008233 (peptidase activity)	NULL	GO:0006508 (proteolysis)|GO:0065007 (biological regulation)	GO:0003824 (catalytic activity)
MYZPE13164_G006_v1.0_000003590	62.6062	84.5919	-1.99767	1	-0.434213	2889	MYZPE13164_G006_v1.0_000003590.1	protein_coding	False	***	Renin receptor-like Protein	IPR012493 (Renin receptor-like)	GO:0016020|GO:0016021|GO:0004872	PF07850	IPR012493	NULL	NULL	GO:0016021|GO:0004872	NULL	NULL	GO:0005575 (cellular_component)	NULL	GO:0003674 (molecular_function)	GO:0016020 (membrane)|GO:0016021 (integral component of membrane)	NULL	GO:0003674 (molecular_function)
MYZPE13164_G006_v1.0_000169670	21.2298	27.6049	-1.77675	1	-0.378832	1232	MYZPE13164_G006_v1.0_000169670.1	protein_coding	False	***	U6 snRNA-associated Sm-like protein LSm5	IPR010920 (LSM domain)	NULL	PF01423	NULL	IPR010920|IPR001163	NULL	NULL	NULL	NULL	NULL	NULL	NULL	NULL	NULL	NULL
MYZPE13164_G006_v1.0_000111790	10.0683	14.7674	-1.81981	0.999999	-0.55259	1167	MYZPE13164_G006_v1.0_000111790.1	protein_coding	False	*-*	General transcription factor 3C polypeptide 6	NULL	NULL	NULL	NULL	NULL	NULL	NULL	NULL	NULL	NULL	NULL	NULL	NULL	NULL	NULL
MYZPE13164_G006_v1.0_000015210	1079.58	918.637	1.73962	0.999999	0.232897	894	MYZPE13164_G006_v1.0_000015210.1	protein_coding	False	***	40S ribosomal protein S20	IPR001848 (Ribosomal protein S10), IPR027486 (Ribosomal protein S10 domain)	GO:0003735|GO:0015935|GO:0006412|GO:0005840	PF00338	IPR005729|IPR001848	IPR027486	NULL	GO:0006412|GO:0005840|GO:0003735|GO:0015935	NULL	NULL	GO:0005575 (cellular_component)|GO:0005622 (intracellular)|GO:0005623 (cell)|GO:0005737 (cytoplasm)|GO:0005840 (ribosome)|GO:0043226 (organelle)	GO:0006412 (translation)	GO:0003735 (structural constituent of ribosome)	GO:0005840 (ribosome)|GO:0005575 (cellular_component)|GO:0030529 (intracellular ribonucleoprotein complex)|GO:0043226 (organelle)|GO:0043229 (intracellular organelle)|GO:0044424 (intracellular part)|GO:0044444 (cytoplasmic part)	GO:0006807 (nitrogen compound metabolic process)|GO:0010467 (gene expression)|GO:0034641 (cellular nitrogen compound metabolic process)|GO:0034645 (cellular macromolecule biosynthetic process)|GO:0044267 (cellular protein metabolic process)|GO:0044271 (cellular nitrogen compound biosynthetic process)|GO:0071704 (organic substance metabolic process)|GO:1901576 (organic substance biosynthetic proce…	GO:0003674 (molecular_function)
MYZPE13164_G006_v1.0_000056830	18.451	25.8112	-1.82148	0.999999	-0.484293	1298	MYZPE13164_G006_v1.0_000056830.1	protein_coding	False	NULL	Unknown protein	NULL	NULL	NULL	NULL	NULL	NULL	NULL	NULL	NULL	NULL	NULL	NULL	NULL	NULL	NULL
MYZPE13164_G006_v1.0_000071170	72.3735	141.219	-1.99342	0.999999	-0.964397	2279	MYZPE13164_G006_v1.0_000071170.1	protein_coding	False	*-*	ACYPI001947 protein	NULL	NULL	NULL	NULL	NULL	NULL	NULL	NULL	NULL	NULL	NULL	NULL	NULL	NULL	NULL
MYZPE13164_G006_v1.0_000091890	712.452	798.958	-1.82178	0.999999	-0.165327	1926	MYZPE13164_G006_v1.0_000091890.1	protein_coding	False	***	ACYPI008743 protein	NULL	NULL	NULL	NULL	NULL	NULL	NULL	NULL	NULL	NULL	NULL	NULL	NULL	NULL	NULL
MYZPE13164_G006_v1.0_000148610	80.5856	69.8393	1.73799	0.999999	0.206482	2246	MYZPE13164_G006_v1.0_000148610.1	protein_coding	False	***	NF-kappa-B inhibitor cactus	IPR020683 (Ankyrin repeat-containing domain)	NULL	PF12796	NULL	IPR020683	IPR002110	GO:0005515	NULL	NULL	NULL	NULL	GO:0003674 (molecular_function)	NULL	NULL	GO:0005515 (protein binding)
MYZPE13164_G006_v1.0_000122360	15.106	26.3261	-1.77216	0.999999	-0.801368	1332	MYZPE13164_G006_v1.0_000122360.1	protein_coding	False	***	Cuticle protein	IPR000618 (Insect cuticle protein), IPR031311 (Chitin-binding type R&R consensus)	GO:0042302	PF00379	IPR000618	NULL	IPR031311	GO:0042302	NULL	NULL	NULL	NULL	GO:0005198 (structural molecule activity)	NULL	NULL	GO:0003674 (molecular_function)
MYZPE13164_G006_v1.0_000072160	21.7816	28.27	-1.77086	0.999999	-0.376165	2188	MYZPE13164_G006_v1.0_000072160.1	protein_coding	False	***	Succinyl-CoA ligase subunit beta	IPR005809 (Succinyl-CoA synthetase, beta subunit), IPR016102 (Succinyl-CoA synthetase-like)	GO:0008152|GO:0016874|GO:0005524|GO:0003824|GO:0000166	PF08442|PF00549	IPR005809	IPR013815|IPR013650|IPR016102|IPR013816|IPR005811	IPR017866	GO:0003824|GO:0008152|GO:0005524	EC:6.2.1.5	MetaCyc: PWY-6728|MetaCyc: PWY-5690|KEGG: 00640+6.2.1.5|MetaCyc: PWY-5538|KEGG: 00660+6.2.1.5|UniPathway: UPA00223|MetaCyc: PWY-5392|MetaCyc: PWY-5913|MetaCyc: PWY-7384|MetaCyc: PWY-6969|KEGG: 00720+6.2.1.5|MetaCyc: PWY-5537|KEGG: 00020+6.2.1.5|Reactome: REACT_1046	NULL	GO:0008150 (biological_process)	GO:0003674 (molecular_function)|GO:0016874 (ligase activity)|GO:0043167 (ion binding)	NULL	GO:0008152 (metabolic process)	GO:0000166 (nucleotide binding)|GO:0003824 (catalytic activity)|GO:0005524 (ATP binding)
MYZPE13164_G006_v1.0_000145680	20.4539	25.5988	-1.77053	0.999999	-0.323704	1969	MYZPE13164_G006_v1.0_000145680.1	protein_coding	False	***	Platelet-activating factor acetylhydrolase IB subunit beta-like protein	IPR013830 (SGNH hydrolase-type esterase domain)	GO:0016787	PF13472	NULL	IPR013830	NULL	NULL	NULL	NULL	NULL	NULL	GO:0003674 (molecular_function)	NULL	NULL	GO:0003824 (catalytic activity)
MYZPE13164_G006_v1.0_000143230	41.5759	52.1016	-1.76896	0.999998	-0.325581	4468	MYZPE13164_G006_v1.0_000143230.1	protein_coding	False	***	Septin-7	IPR016491 (Septin), IPR027417 (P-loop containing nucleoside triphosphate hydrolase), IPR030379 (Septin-type guanine nucleotide-binding (G) domain)	GO:0005525|GO:0000166	PF00735	IPR016491	IPR030379|IPR027417	NULL	GO:0005525	NULL	NULL	NULL	NULL	GO:0003674 (molecular_function)|GO:0043167 (ion binding)	NULL	NULL	GO:0000166 (nucleotide binding)|GO:0017076 (purine nucleotide binding)|GO:0032550 (purine ribonucleoside binding)|GO:0032555 (purine ribonucleotide binding)|GO:0035639 (purine ribonucleoside triphosphate binding)
MYZPE13164_G006_v1.0_000102370	71.7149	92.8287	-1.76824	0.999998	-0.372297	2289	MYZPE13164_G006_v1.0_000102370.1	protein_coding	False	***	Transducin-like enhancer protein 4	IPR005617 (Groucho/TLE, N-terminal Q-rich domain), IPR009146 (Groucho/transducin-like enhancer), IPR015943 (WD40/YVTN repeat-like-containing domain)	GO:0006355|GO:0005634	PF03920|PF00400	IPR009146	IPR017986|IPR015943|IPR005617	IPR019775|IPR001680	GO:0005515|GO:0006355|GO:0005634	NULL	NULL	GO:0005634 (nucleus)	GO:0008150 (biological_process)|GO:0009058 (biosynthetic process)|GO:0034641 (cellular nitrogen compound metabolic process)	GO:0003674 (molecular_function)	GO:0005634 (nucleus)	GO:0006355 (regulation of transcription, DNA-templated)	GO:0005515 (protein binding)
MYZPE13164_G006_v1.0_000021680	59.3588	69.5739	-1.98881	0.999998	-0.229085	1301	MYZPE13164_G006_v1.0_000021680.1	protein_coding	False	***	NADH dehydrogenase [ubiquinone] flavoprotein 2, mitochondrial	IPR002023 (NADH-quinone oxidoreductase subunit E-like), IPR012336 (Thioredoxin-like fold)	GO:0046872|GO:0055114|GO:0016491|GO:0051537|GO:0051536	PF01257	IPR002023	IPR012336	NULL	GO:0016491|GO:0055114	NULL	NULL	NULL	GO:0008150 (biological_process)	GO:0003674 (molecular_function)|GO:0016491 (oxidoreductase activity)|GO:0043167 (ion binding)	NULL	GO:0055114 (oxidation-reduction process)	GO:0003824 (catalytic activity)|GO:0046872 (metal ion binding)|GO:0005488 (binding)
MYZPE13164_G006_v1.0_000007090	32.6647	40.4832	-1.76763	0.999998	-0.309592	2507	MYZPE13164_G006_v1.0_000007090.1	protein_coding	False	***	Glycoprotein-N-acetylgalactosamine 3-beta-galactosyltransferase 1	IPR003378 (Fringe-like), IPR026842 (C1GALT1)	GO:0016020|GO:0016740|GO:0016021|GO:0016757	PF02434	IPR003378|IPR026842	NULL	NULL	GO:0016020|GO:0016263|GO:0016266|GO:0016757	EC:2.4.1.12|EC:2.4.1.122	KEGG: 00500+2.4.1.12|MetaCyc: PWY-1001|MetaCyc: PWY-7433|UniPathway: UPA00378|KEGG: 00512+2.4.1.122	GO:0005575 (cellular_component)	GO:0005975 (carbohydrate metabolic process)|GO:0006464 (cellular protein modification process)|GO:0008150 (biological_process)|GO:0009058 (biosynthetic process)	GO:0003674 (molecular_function)|GO:0016757 (transferase activity, transferring glycosyl groups)	GO:0016020 (membrane)|GO:0016021 (integral component of membrane)	GO:0006464 (cellular protein modification process)|GO:0034645 (cellular macromolecule biosynthetic process)|GO:0043412 (macromolecule modification)|GO:0044238 (primary metabolic process)|GO:0044260 (cellular macromolecule metabolic process)|GO:0044710 (single-organism metabolic process)|GO:0044763 (single-organism cellular process)|GO:0071704 (organic substance metabolic process)|GO:1901576 (orga…	GO:0016740 (transferase activity)
MYZPE13164_G006_v1.0_000024400	16.2175	21.6032	-1.76681	0.999998	-0.413696	1518	MYZPE13164_G006_v1.0_000024400.1	protein_coding	False	***	Legumain, putative	IPR001096 (Peptidase C13, legumain)	GO:0005773|GO:0008233|GO:0004197|GO:0051603|GO:0006624|GO:0016787|GO:0006508	PF01650	IPR001096	NULL	NULL	GO:0008233|GO:0006508	NULL	NULL	GO:0005773 (vacuole)	GO:0008150 (biological_process)|GO:0009056 (catabolic process)|GO:0051604 (protein maturation)	GO:0003674 (molecular_function)|GO:0008233 (peptidase activity)	GO:0043231 (intracellular membrane-bounded organelle)|GO:0044444 (cytoplasmic part)	GO:0006508 (proteolysis)|GO:0010467 (gene expression)|GO:0019538 (protein metabolic process)|GO:0044267 (cellular protein metabolic process)|GO:0008152 (metabolic process)|GO:0043170 (macromolecule metabolic process)|GO:0044237 (cellular metabolic process)|GO:0044260 (cellular macromolecule metabolic process)|GO:0071704 (organic substance metabolic process)	GO:0003824 (catalytic activity)
MYZPE13164_G006_v1.0_000029950	161.299	193.267	-1.82735	0.999997	-0.260856	3209	MYZPE13164_G006_v1.0_000029950.1	protein_coding	False	***	Vacuolar ATP synthase subunit B	IPR022879 (V-type ATP synthase regulatory subunit B/beta), IPR027417 (P-loop containing nucleoside triphosphate hydrolase)	GO:0015991|GO:0046034|GO:0033180|GO:0016820|GO:0015992|GO:0005524	PF00006|PF02874	IPR005723|IPR022879	IPR004100|IPR000194|IPR027417	IPR020003	GO:0016820|GO:0015992|GO:0005524|GO:0033180|GO:0046034|GO:0015991	EC:3.6.3.14	MetaCyc: PWY-7219|KEGG: 00190+3.6.3.14|KEGG: 00195+3.6.3.14	GO:0005575 (cellular_component)|GO:0043234 (protein complex)	GO:0006810 (transport)|GO:0008150 (biological_process)|GO:0034641 (cellular nitrogen compound metabolic process)|GO:0044281 (small molecule metabolic process)|GO:0055085 (transmembrane transport)	GO:0003674 (molecular_function)|GO:0022857 (transmembrane transporter activity)|GO:0043167 (ion binding)	GO:0016020 (membrane)|GO:0032991 (macromolecular complex)|GO:0044425 (membrane part)	GO:0044765 (single-organism transport)|GO:0055085 (transmembrane transport)|GO:0006139 (nucleobase-containing compound metabolic process)|GO:0006725 (cellular aromatic compound metabolic process)|GO:0006793 (phosphorus metabolic process)|GO:0006796 (phosphate-containing compound metabolic process)|GO:0006807 (nitrogen compound metabolic process)|GO:0034641 (cellular nitrogen compound metabolic pr…	GO:0005524 (ATP binding)|GO:0003674 (molecular_function)|GO:0003824 (catalytic activity)
MYZPE13164_G006_v1.0_000149830	22.6425	30.1754	-1.76651	0.999997	-0.414339	2344	MYZPE13164_G006_v1.0_000149830.1	protein_coding	False	***	Trimeric intracellular cation channel type B-A	IPR007866 (TRIC channel)	GO:0015672|GO:0016020|GO:0005261|GO:0098655|GO:0016021	PF05197	IPR007866	NULL	NULL	GO:0016020|GO:0015672|GO:0005261	NULL	NULL	GO:0005575 (cellular_component)	GO:0006810 (transport)|GO:0008150 (biological_process)|GO:0055085 (transmembrane transport)	GO:0003674 (molecular_function)|GO:0022857 (transmembrane transporter activity)	GO:0016020 (membrane)|GO:0016021 (integral component of membrane)	GO:0044765 (single-organism transport)|GO:0055085 (transmembrane transport)	GO:0003674 (molecular_function)
MYZPE13164_G006_v1.0_000186820	47.2605	29.5963	2.47287	0.999997	0.675217	264	MYZPE13164_G006_v1.0_000186820.1	protein_coding	False	NULL	Unknown protein	NULL	NULL	NULL	NULL	NULL	NULL	NULL	NULL	NULL	NULL	NULL	NULL	NULL	NULL	NULL
MYZPE13164_G006_v1.0_000111650	87.8677	98.2565	-1.76466	0.999996	-0.161221	1968	MYZPE13164_G006_v1.0_000111650.1	protein_coding	False	***	Zinc finger protein 568	NULL	GO:0003676|GO:0046872	PF13894|PF00096|PF13912	NULL	IPR007087|IPR013087|IPR015880	NULL	GO:0046872|GO:0003676	NULL	NULL	NULL	NULL	GO:0003674 (molecular_function)|GO:0043167 (ion binding)	NULL	NULL	GO:0003676 (nucleic acid binding)|GO:0046872 (metal ion binding)
MYZPE13164_G006_v1.0_000162300	12.2505	18.8295	-1.82915	0.999996	-0.620156	1995	MYZPE13164_G006_v1.0_000162300.1	protein_coding	False	***	Retinol-binding protein	IPR016181 (Acyl-CoA N-acyltransferase)	GO:0008080	NULL	NULL	IPR016181	NULL	NULL	NULL	NULL	NULL	NULL	GO:0016746 (transferase activity, transferring acyl groups)	NULL	NULL	GO:0016740 (transferase activity)
MYZPE13164_G006_v1.0_000065510	92.9837	110.202	-1.98513	0.999996	-0.245096	2165	MYZPE13164_G006_v1.0_000065510.1	protein_coding	False	***	V-type proton ATPase subunit H	IPR004908 (ATPase, V1 complex, subunit H)	GO:0015991|GO:0000221|GO:0046961|GO:0016820	PF11698|PF03224	IPR004908	IPR016024|IPR011987|IPR011989	IPR000225	GO:0015991|GO:0000221|GO:0005488|GO:0046961|GO:0005515|GO:0016820	NULL	NULL	GO:0005575 (cellular_component)|GO:0005622 (intracellular)|GO:0005623 (cell)|GO:0005737 (cytoplasm)|GO:0005773 (vacuole)|GO:0043226 (organelle)|GO:0043234 (protein complex)	GO:0006810 (transport)|GO:0008150 (biological_process)|GO:0055085 (transmembrane transport)	GO:0003674 (molecular_function)|GO:0016887 (ATPase activity)|GO:0022857 (transmembrane transporter activity)	GO:0005575 (cellular_component)|GO:0016020 (membrane)|GO:0032991 (macromolecular complex)|GO:0043226 (organelle)|GO:0043227 (membrane-bounded organelle)|GO:0043229 (intracellular organelle)|GO:0043231 (intracellular membrane-bounded organelle)|GO:0044424 (intracellular part)|GO:0044425 (membrane part)|GO:0044444 (cytoplasmic part)	GO:0044765 (single-organism transport)|GO:0055085 (transmembrane transport)	GO:0005488 (binding)|GO:0005515 (protein binding)|GO:0003674 (molecular_function)|GO:0003824 (catalytic activity)
MYZPE13164_G006_v1.0_000177830	18.4257	23.9705	-1.76393	0.999996	-0.379543	2878	MYZPE13164_G006_v1.0_000177830.1	protein_coding	False	*-*	Zinc finger protein, putative	IPR013083 (Zinc finger, RING/FYVE/PHD-type)	GO:0008270|GO:0003676|GO:0046872	PF13894	NULL	IPR015880|IPR007087|IPR013083|IPR013087	NULL	GO:0046872|GO:0003676	NULL	NULL	NULL	NULL	GO:0003674 (molecular_function)|GO:0043167 (ion binding)	NULL	NULL	GO:0003676 (nucleic acid binding)|GO:0008270 (zinc ion binding)|GO:0046872 (metal ion binding)
MYZPE13164_G006_v1.0_000093480	36.9842	45.6455	-1.83026	0.999995	-0.303563	1096	MYZPE13164_G006_v1.0_000093480.1	protein_coding	False	***	Succinate dehydrogenase assembly factor 2, mitochondrial	IPR005631 (Flavinator of succinate dehydrogenase)	GO:0006121|GO:0018293|GO:0005759|GO:0005739	PF03937	IPR028882|IPR005631	NULL	NULL	GO:0018293|GO:0005739	NULL	NULL	GO:0005575 (cellular_component)|GO:0005622 (intracellular)|GO:0005623 (cell)|GO:0005737 (cytoplasm)|GO:0005739 (mitochondrion)|GO:0043226 (organelle)	GO:0006091 (generation of precursor metabolites and energy)|GO:0006464 (cellular protein modification process)|GO:0008150 (biological_process)|GO:0034641 (cellular nitrogen compound metabolic process)|GO:0044281 (small molecule metabolic process)	NULL	GO:0043231 (intracellular membrane-bounded organelle)|GO:0044444 (cytoplasmic part)|GO:0005575 (cellular_component)|GO:0043226 (organelle)|GO:0043229 (intracellular organelle)|GO:0044424 (intracellular part)	GO:0006139 (nucleobase-containing compound metabolic process)|GO:0006725 (cellular aromatic compound metabolic process)|GO:0006793 (phosphorus metabolic process)|GO:0006796 (phosphate-containing compound metabolic process)|GO:0006807 (nitrogen compound metabolic process)|GO:0016310 (phosphorylation)|GO:0034641 (cellular nitrogen compound metabolic process)|GO:0044237 (cellular metabolic process)|…	NULL
MYZPE13164_G006_v1.0_000118940	17.8423	27.2351	-1.76341	0.999995	-0.610162	1106	MYZPE13164_G006_v1.0_000118940.1	protein_coding	False	***	ACYPI007094 protein	IPR004480 (Monothiol glutaredoxin-related), IPR012336 (Thioredoxin-like fold)	GO:0009055|GO:0015035|GO:0055114|GO:0005623|GO:0045454	PF00462	IPR004480	IPR012336|IPR002109	NULL	GO:0045454|GO:0015035|GO:0009055	NULL	NULL	GO:0005623 (cell)	GO:0008150 (biological_process)|GO:0042592 (homeostatic process)	GO:0003674 (molecular_function)|GO:0016491 (oxidoreductase activity)	GO:0005623 (cell)	GO:0044763 (single-organism cellular process)|GO:0050794 (regulation of cellular process)|GO:0065007 (biological regulation)|GO:0055114 (oxidation-reduction process)	GO:0003674 (molecular_function)|GO:0003824 (catalytic activity)
MYZPE13164_G006_v1.0_000119690	77.8658	90.8245	-1.83049	0.999995	-0.222092	2618	MYZPE13164_G006_v1.0_000119690.1	protein_coding	False	***	Heterogeneous nuclear ribonucleoprotein A1	IPR012677 (Nucleotide-binding alpha-beta plait domain)	GO:0030529|GO:0000166|GO:0019013|GO:0003676	PF00076	NULL	IPR012677|IPR000504	NULL	GO:0000166|GO:0003676	NULL	NULL	GO:0005575 (cellular_component)|GO:0005622 (intracellular)|GO:0005623 (cell)	NULL	GO:0003674 (molecular_function)	GO:0005575 (cellular_component)|GO:0030529 (intracellular ribonucleoprotein complex)	NULL	GO:0000166 (nucleotide binding)|GO:0003676 (nucleic acid binding)
MYZPE13164_G006_v1.0_000167550	33.3632	24.8753	1.72945	0.999995	0.423544	234	MYZPE13164_G006_v1.0_000167550.1	protein_coding	False	NULL	Unknown protein	NULL	NULL	NULL	NULL	NULL	NULL	NULL	NULL	NULL	NULL	NULL	NULL	NULL	NULL	NULL
MYZPE13164_G006_v1.0_000011910	31.2357	40.3085	-1.83098	0.999995	-0.36789	2221	MYZPE13164_G006_v1.0_000011910.1	protein_coding	False	***	Isocitrate dehydrogenase [NAD] subunit, mitochondrial	IPR001804 (Isocitrate and isopropylmalate dehydrogenases family), IPR024084 (Isopropylmalate dehydrogenase-like domain)	GO:0046872|GO:0006099|GO:0016616|GO:0004449|GO:0055114|GO:0000287|GO:0016491|GO:0051287|GO:0005739	PF00180	IPR004434|IPR001804	IPR024084	NULL	GO:0004449|GO:0051287|GO:0006099|GO:0055114|GO:0016616|GO:0000287	EC:1.1.1.41	Reactome: REACT_1046|KEGG: 00020+1.1.1.41|MetaCyc: PWY-5690|MetaCyc: PWY-6549	GO:0005739 (mitochondrion)	GO:0006091 (generation of precursor metabolites and energy)|GO:0008150 (biological_process)|GO:0044281 (small molecule metabolic process)	GO:0003674 (molecular_function)|GO:0016491 (oxidoreductase activity)|GO:0043167 (ion binding)	GO:0043231 (intracellular membrane-bounded organelle)|GO:0044444 (cytoplasmic part)	GO:0044237 (cellular metabolic process)|GO:0044238 (primary metabolic process)|GO:0044710 (single-organism metabolic process)|GO:0044763 (single-organism cellular process)|GO:0055114 (oxidation-reduction process)|GO:0071704 (organic substance metabolic process)	GO:0046872 (metal ion binding)|GO:0003824 (catalytic activity)|GO:0000166 (nucleotide binding)|GO:0005488 (binding)
MYZPE13164_G006_v1.0_000022630	31.3709	22.2529	1.72881	0.999994	0.495436	1122	MYZPE13164_G006_v1.0_000022630.1	protein_coding	False	*-*	Paired amphipathic helix Sin3a protein	IPR003822 (Paired amphipathic helix)	GO:0006355	PF02671	NULL	NULL	IPR003822	GO:0006355	NULL	NULL	NULL	GO:0008150 (biological_process)|GO:0009058 (biosynthetic process)|GO:0034641 (cellular nitrogen compound metabolic process)	NULL	NULL	GO:0006355 (regulation of transcription, DNA-templated)	NULL
MYZPE13164_G006_v1.0_000143520	45.5983	55.624	-1.83172	0.999994	-0.286727	2374	MYZPE13164_G006_v1.0_000143520.1	protein_coding	False	***	Polyadenylate-binding protein 2-like Protein	IPR012677 (Nucleotide-binding alpha-beta plait domain)	GO:0000166|GO:0003676	PF00076	NULL	IPR012677|IPR000504	NULL	GO:0003676|GO:0000166	NULL	NULL	NULL	NULL	GO:0003674 (molecular_function)	NULL	NULL	GO:0000166 (nucleotide binding)|GO:0003676 (nucleic acid binding)
MYZPE13164_G006_v1.0_000012330	76.5859	90.0419	-1.51205	0.999994	-0.233516	4287	MYZPE13164_G006_v1.0_000012330.1	protein_coding	False	*-*	Zinc finger protein on ecdysone puffs	IPR003604 (Zinc finger, U1-type)	GO:0046872	NULL	NULL	IPR003604	NULL	GO:0008270|GO:0003676	NULL	NULL	NULL	NULL	GO:0003674 (molecular_function)|GO:0043167 (ion binding)	NULL	NULL	GO:0003676 (nucleic acid binding)|GO:0008270 (zinc ion binding)|GO:0046872 (metal ion binding)
MYZPE13164_G006_v1.0_000065720	45.6149	52.3803	-1.51226	0.999994	-0.199517	2911	MYZPE13164_G006_v1.0_000065720.1	protein_coding	False	*-*	Heat shock protein 70-14	IPR004443 (YjeF N-terminal domain), IPR013126 (Heat shock protein 70 family), IPR019050 (FDF domain), IPR025609 (Lsm14 N-terminal), IPR025762 (DFDF domain)	GO:0005524|GO:0000166	PF03853|PF00012	IPR013126	IPR025762|IPR019050|IPR004443|IPR025609	NULL	NULL	NULL	MetaCyc: PWY-6938	NULL	NULL	GO:0003674 (molecular_function)|GO:0043167 (ion binding)	NULL	NULL	GO:0000166 (nucleotide binding)|GO:0005524 (ATP binding)
MYZPE13164_G006_v1.0_000060690	18.883	23.8739	-1.50903	0.999994	-0.338347	2281	MYZPE13164_G006_v1.0_000060690.1	protein_coding	False	***	Ankyrin, putative	IPR020683 (Ankyrin repeat-containing domain)	GO:0055114|GO:0032440|GO:0016491	PF12796|PF00023|PF13637	NULL	IPR020683	IPR002110	GO:0005515	NULL	NULL	NULL	GO:0008150 (biological_process)	GO:0003674 (molecular_function)|GO:0016491 (oxidoreductase activity)	NULL	GO:0055114 (oxidation-reduction process)	GO:0005515 (protein binding)|GO:0003824 (catalytic activity)
MYZPE13164_G006_v1.0_000106050	13.4013	19.7378	-1.76167	0.999994	-0.558593	627	MYZPE13164_G006_v1.0_000106050.1	protein_coding	False	*-*	Sentrin-specific protease 1	IPR003653 (Ulp1 protease family, C-terminal catalytic domain)	GO:0008233|GO:0006508|GO:0008234	PF02902	NULL	IPR003653	NULL	GO:0006508|GO:0008234	NULL	NULL	NULL	GO:0008150 (biological_process)	GO:0008233 (peptidase activity)	NULL	GO:0006508 (proteolysis)	GO:0003824 (catalytic activity)
MYZPE13164_G006_v1.0_000136490	42.7276	49.0811	-1.51325	0.999993	-0.2	3061	MYZPE13164_G006_v1.0_000136490.1	protein_coding	False	***	DnaJ subfamily C member 16	IPR001623 (DnaJ domain)	GO:0005623|GO:0016020|GO:0045454|GO:0016021	PF00226	NULL	IPR001623	NULL	NULL	NULL	NULL	GO:0005575 (cellular_component)|GO:0005623 (cell)	GO:0008150 (biological_process)|GO:0042592 (homeostatic process)	NULL	GO:0005623 (cell)|GO:0016020 (membrane)|GO:0016021 (integral component of membrane)	GO:0044763 (single-organism cellular process)|GO:0050794 (regulation of cellular process)|GO:0065007 (biological regulation)	NULL
MYZPE13164_G006_v1.0_000169450	87.8101	100.218	-1.51399	0.999993	-0.190678	600	MYZPE13164_G006_v1.0_000169450.1	protein_coding	False	***	Charged multivesicular body protein 1b	IPR005024 (Snf7 family)	GO:0007034|GO:0005622	PF03357	IPR005024	NULL	NULL	GO:0007034	NULL	NULL	GO:0005622 (intracellular)	GO:0007034 (vacuolar transport)	NULL	GO:0005622 (intracellular)	GO:0006810 (transport)	NULL
MYZPE13164_G006_v1.0_000153470	115.442	135.241	-1.7608	0.999993	-0.228362	1695	MYZPE13164_G006_v1.0_000153470.1	protein_coding	False	***	Extra macrochaetae	IPR011598 (Myc-type, basic helix-loop-helix (bHLH) domain), IPR026052 (DNA-binding protein inhibitor)	GO:0046983|GO:0005634|GO:0005737|GO:0045892	PF00010	IPR026052	IPR011598	NULL	GO:0046983|GO:0005634|GO:0005737|GO:0045892	NULL	NULL	GO:0005634 (nucleus)|GO:0005737 (cytoplasm)	GO:0008150 (biological_process)|GO:0009058 (biosynthetic process)|GO:0034641 (cellular nitrogen compound metabolic process)	GO:0003674 (molecular_function)	GO:0005634 (nucleus)|GO:0005737 (cytoplasm)	GO:0006355 (regulation of transcription, DNA-templated)|GO:0009889 (regulation of biosynthetic process)|GO:0010468 (regulation of gene expression)|GO:0010556 (regulation of macromolecule biosynthetic process)|GO:0019219 (regulation of nucleobase-containing compound metabolic process)|GO:0019222 (regulation of metabolic process)|GO:0031323 (regulation of cellular metabolic process)|GO:0031326 (reg…	GO:0046983 (protein dimerization activity)
MYZPE13164_G006_v1.0_000116460	61.6352	70.4158	-1.51425	0.999992	-0.192143	4344	MYZPE13164_G006_v1.0_000116460.1	protein_coding	False	***	SWI/SNF complex subunit SMARCC2	IPR001357 (BRCT domain), IPR009057 (Homeodomain-like), IPR011991 (Winged helix-turn-helix DNA-binding domain), IPR032448 (SMARCC, SWIRM-associated domain), IPR032450 (SMARCC, N-terminal), IPR032451 (SMARCC, C-terminal)	GO:0003677	PF16496|PF16495|PF04433|PF00249|PF16498	NULL	IPR001357|IPR009057|IPR011991|IPR032450|IPR017884|IPR032448|IPR032451|IPR007526|IPR001005	NULL	GO:0003677|GO:0005515	NULL	NULL	NULL	NULL	GO:0003674 (molecular_function)|GO:0003677 (DNA binding)	NULL	NULL	GO:0003677 (DNA binding)|GO:0005515 (protein binding)
MYZPE13164_G006_v1.0_000175940	10.1095	13.7072	-1.50675	0.999992	-0.439219	814	MYZPE13164_G006_v1.0_000175940.1	protein_coding	False	NULL	Unknown protein	NULL	NULL	NULL	NULL	NULL	NULL	NULL	NULL	NULL	NULL	NULL	NULL	NULL	NULL	NULL
MYZPE13164_G006_v1.0_000155820	14.6912	19.3679	-1.50621	0.999992	-0.398715	1233	MYZPE13164_G006_v1.0_000155820.1	protein_coding	False	***	ACYPI005097 protein	IPR007277 (Transmembrane adaptor Erv26)	GO:0016021|GO:0016020	PF04148	IPR007277	NULL	NULL	NULL	NULL	NULL	GO:0005575 (cellular_component)	NULL	NULL	GO:0016020 (membrane)|GO:0016021 (integral component of membrane)	NULL	NULL
MYZPE13164_G006_v1.0_000042990	12.5086	16.3728	-1.5152	0.999992	-0.388388	1776	MYZPE13164_G006_v1.0_000042990.1	protein_coding	False	*-*	Exonuclease 3-5 domain-containing protein	IPR012337 (Ribonuclease H-like domain)	GO:0016020|GO:0004527|GO:0090305|GO:0006139|GO:0008408|GO:0003676|GO:0016021	PF01612	NULL	IPR012337|IPR002562	NULL	GO:0006139|GO:0003676|GO:0008408	NULL	NULL	GO:0005575 (cellular_component)	GO:0008150 (biological_process)|GO:0034641 (cellular nitrogen compound metabolic process)	GO:0003674 (molecular_function)|GO:0004518 (nuclease activity)	GO:0016020 (membrane)|GO:0016021 (integral component of membrane)	GO:0006139 (nucleobase-containing compound metabolic process)|GO:0090304 (nucleic acid metabolic process)	GO:0003676 (nucleic acid binding)|GO:0003824 (catalytic activity)
MYZPE13164_G006_v1.0_000003480	50.091	59.4262	-1.7601	0.999991	-0.246547	2151	MYZPE13164_G006_v1.0_000003480.1	protein_coding	False	***	RAS	IPR001806 (Small GTPase superfamily), IPR027417 (P-loop containing nucleoside triphosphate hydrolase)	GO:0016020|GO:0005525|GO:0007264|GO:0007165|GO:0000166|GO:0005622	PF00071	IPR020849|IPR001806	IPR027417|IPR005225	NULL	GO:0016020|GO:0005525|GO:0007165|GO:0007264	NULL	NULL	GO:0005575 (cellular_component)|GO:0005622 (intracellular)	GO:0007165 (signal transduction)	GO:0003674 (molecular_function)|GO:0043167 (ion binding)	GO:0005622 (intracellular)|GO:0016020 (membrane)	GO:0008150 (biological_process)|GO:0009987 (cellular process)|GO:0044699 (single-organism process)|GO:0044763 (single-organism cellular process)|GO:0050794 (regulation of cellular process)	GO:0000166 (nucleotide binding)|GO:0017076 (purine nucleotide binding)|GO:0032550 (purine ribonucleoside binding)|GO:0032555 (purine ribonucleotide binding)|GO:0035639 (purine ribonucleoside triphosphate binding)
MYZPE13164_G006_v1.0_000096100	12.7512	17.9385	-1.5055	0.999991	-0.492425	669	MYZPE13164_G006_v1.0_000096100.1	protein_coding	False	***	Deoxynucleoside kinase-like Protein	IPR002624 (Deoxynucleoside kinase), IPR027417 (P-loop containing nucleoside triphosphate hydrolase)	GO:0016310|GO:0006139|GO:0005524|GO:0016301|GO:0009165|GO:0019206	PF01712	IPR002624	IPR031314|IPR027417	NULL	GO:0019206|GO:0005524|GO:0006139	NULL	NULL	NULL	GO:0008150 (biological_process)|GO:0009058 (biosynthetic process)|GO:0034641 (cellular nitrogen compound metabolic process)|GO:0044281 (small molecule metabolic process)	GO:0003674 (molecular_function)|GO:0016301 (kinase activity)|GO:0043167 (ion binding)	NULL	GO:0006139 (nucleobase-containing compound metabolic process)|GO:0006793 (phosphorus metabolic process)|GO:0006796 (phosphate-containing compound metabolic process)|GO:0009058 (biosynthetic process)|GO:0034654 (nucleobase-containing compound biosynthetic process)|GO:0044710 (single-organism metabolic process)|GO:0044763 (single-organism cellular process)|GO:0071704 (organic substance metabolic pr…	GO:0005524 (ATP binding)|GO:0016301 (kinase activity)
MYZPE13164_G006_v1.0_000108610	42.3302	50.7886	-1.5053	0.999991	-0.262818	1972	MYZPE13164_G006_v1.0_000108610.1	protein_coding	False	***	26S protease regulatory subunit	IPR003959 (ATPase, AAA-type, core), IPR005937 (26S proteasome subunit P45), IPR027417 (P-loop containing nucleoside triphosphate hydrolase)	GO:0008233|GO:0005737|GO:0005524|GO:0030163|GO:0016787|GO:0006508|GO:0000166	PF00004	IPR005937	IPR003959|IPR003593|IPR027417	IPR003960	GO:0005737|GO:0005524|GO:0030163|GO:0016787	NULL	Reactome: REACT_13635|Reactome: REACT_6185|Reactome: REACT_383|Reactome: REACT_152|Reactome: REACT_1538|Reactome: REACT_578|Reactome: REACT_6850|Reactome: REACT_11045|Reactome: REACT_13	GO:0005737 (cytoplasm)	GO:0008150 (biological_process)|GO:0009056 (catabolic process)	GO:0003674 (molecular_function)|GO:0008233 (peptidase activity)|GO:0043167 (ion binding)	GO:0005737 (cytoplasm)	GO:0006508 (proteolysis)|GO:0008152 (metabolic process)|GO:0019538 (protein metabolic process)|GO:0043170 (macromolecule metabolic process)|GO:0071704 (organic substance metabolic process)	GO:0000166 (nucleotide binding)|GO:0005524 (ATP binding)|GO:0003824 (catalytic activity)
MYZPE13164_G006_v1.0_000099360	14.1017	18.9478	-1.98082	0.99999	-0.426161	1685	MYZPE13164_G006_v1.0_000099360.1	protein_coding	False	***	Protein canopy 4	IPR021852 (Domain of unknown function DUF3456)	NULL	PF11938	NULL	IPR021852	NULL	NULL	NULL	NULL	NULL	NULL	NULL	NULL	NULL	NULL
MYZPE13164_G006_v1.0_000079400	27.65	35.0374	-1.8343	0.99999	-0.341615	1733	MYZPE13164_G006_v1.0_000079400.1	protein_coding	False	*-*	Carboxylic ester hydrolase	IPR029058 (Alpha/Beta hydrolase fold)	GO:0016787	PF00135	NULL	IPR002018|IPR029058	NULL	NULL	NULL	NULL	NULL	NULL	GO:0003674 (molecular_function)	NULL	NULL	GO:0003824 (catalytic activity)
MYZPE13164_G006_v1.0_000173150	149.864	94.3085	2.30462	0.99999	0.668196	1722	MYZPE13164_G006_v1.0_000173150.1	protein_coding	False	***	Alpha-tocopherol transfer protein-like	IPR001071 (Cellular retinaldehyde binding/alpha-tocopherol transport), IPR011074 (CRAL/TRIO, N-terminal domain)	GO:0006810|GO:0005622|GO:0005215	PF00650	IPR001071	IPR001251|IPR011074	NULL	GO:0005215|GO:0005622|GO:0006810	NULL	NULL	GO:0005622 (intracellular)	GO:0006810 (transport)	GO:0003674 (molecular_function)	GO:0005622 (intracellular)	GO:0006810 (transport)	GO:0003674 (molecular_function)
MYZPE13164_G006_v1.0_000141750	43.6392	88.2744	-1.7589	0.999989	-1.01637	1897	MYZPE13164_G006_v1.0_000141750.1	protein_coding	False	*-*	AAEL005960-PA	NULL	NULL	NULL	NULL	NULL	NULL	NULL	NULL	NULL	NULL	NULL	NULL	NULL	NULL	NULL
MYZPE13164_G006_v1.0_000090970	47.9482	57.8764	-1.50447	0.999989	-0.271498	1842	MYZPE13164_G006_v1.0_000090970.1	protein_coding	False	***	Dolichyl-diphosphooligosaccharide--protein glycosyltransferase 48 kDa subunit	IPR005013 (Dolichyl-diphosphooligosaccharide--protein glycosyltransferase 48 kDa subunit)	GO:0006486|GO:0018279|GO:0005789|GO:0005783|GO:0016020|GO:0016757|GO:0016021|GO:0016740	PF03345	IPR005013	NULL	NULL	GO:0005789|GO:0018279	EC:2.4.99.18	KEGG: 00510+2.4.99.18|UniPathway: UPA00378|KEGG: 00513+2.4.99.18	GO:0005575 (cellular_component)|GO:0005622 (intracellular)|GO:0005623 (cell)|GO:0005737 (cytoplasm)|GO:0005783 (endoplasmic reticulum)|GO:0043226 (organelle)	GO:0005975 (carbohydrate metabolic process)|GO:0006464 (cellular protein modification process)|GO:0008150 (biological_process)|GO:0009058 (biosynthetic process)	GO:0003674 (molecular_function)|GO:0016757 (transferase activity, transferring glycosyl groups)	GO:0043231 (intracellular membrane-bounded organelle)|GO:0044444 (cytoplasmic part)|GO:0044464 (cell part)|GO:0005575 (cellular_component)|GO:0016020 (membrane)|GO:0043226 (organelle)|GO:0043227 (membrane-bounded organelle)|GO:0043229 (intracellular organelle)|GO:0044424 (intracellular part)|GO:0044425 (membrane part)|GO:0016021 (integral component of membrane)	GO:0006464 (cellular protein modification process)|GO:0034645 (cellular macromolecule biosynthetic process)|GO:0043412 (macromolecule modification)|GO:0044238 (primary metabolic process)|GO:0044260 (cellular macromolecule metabolic process)|GO:0044710 (single-organism metabolic process)|GO:0044763 (single-organism cellular process)|GO:0071704 (organic substance metabolic process)|GO:1901576 (orga…	GO:0016740 (transferase activity)
MYZPE13164_G006_v1.0_000148750	32.0869	44.9019	-1.51724	0.999989	-0.484793	813	MYZPE13164_G006_v1.0_000148750.1	protein_coding	False	***	UDP-glucuronosyltransferase	IPR002213 (UDP-glucuronosyl/UDP-glucosyltransferase)	GO:0016020|GO:0008152|GO:0015020|GO:0016758|GO:0016740|GO:0016757|GO:0016021	PF00201	IPR002213	NULL	NULL	GO:0008152|GO:0016758	NULL	NULL	GO:0005575 (cellular_component)	GO:0008150 (biological_process)	GO:0003674 (molecular_function)|GO:0016757 (transferase activity, transferring glycosyl groups)	GO:0016020 (membrane)|GO:0016021 (integral component of membrane)	GO:0008152 (metabolic process)	GO:0016740 (transferase activity)
MYZPE13164_G006_v1.0_000169650	74.1872	59.2368	1.72479	0.999988	0.324677	2873	MYZPE13164_G006_v1.0_000169650.1	protein_coding	False	***	Cell division cycle 5-like protein	IPR009057 (Homeodomain-like), IPR015395 (C-myb, C-terminal), IPR021786 (Pre-mRNA splicing factor component Cdc5p/Cef1)	GO:0051301|GO:0003677	PF13921|PF09316|PF11831	NULL	IPR017930|IPR021786|IPR009057|IPR001005|IPR015395	NULL	GO:0003677	NULL	NULL	NULL	GO:0051301 (cell division)	GO:0003677 (DNA binding)	NULL	GO:0044763 (single-organism cellular process)	GO:0003677 (DNA binding)
MYZPE13164_G006_v1.0_000194730	37.4985	44.16	-1.5036	0.999988	-0.235909	2344	MYZPE13164_G006_v1.0_000194730.1	protein_coding	False	***	Proteasome 26s subunit 4	IPR002035 (von Willebrand factor, type A), IPR003903 (Ubiquitin interacting motif), IPR027040 (Proteasome subunit Rpn10)	GO:0006511|GO:0008540|GO:0000502	PF13519|PF02809	IPR027040	IPR002035	IPR003903	GO:0006511|GO:0008540	NULL	NULL	GO:0005575 (cellular_component)|GO:0005622 (intracellular)|GO:0005623 (cell)|GO:0043234 (protein complex)	GO:0008150 (biological_process)|GO:0009056 (catabolic process)	NULL	GO:0032991 (macromolecular complex)|GO:0044424 (intracellular part)	GO:0006508 (proteolysis)|GO:0008152 (metabolic process)|GO:0019538 (protein metabolic process)|GO:0043170 (macromolecule metabolic process)|GO:0044237 (cellular metabolic process)|GO:0044260 (cellular macromolecule metabolic process)|GO:0044267 (cellular protein metabolic process)|GO:0071704 (organic substance metabolic process)	NULL
MYZPE13164_G006_v1.0_000051550	65.7907	79.0563	-1.50296	0.999986	-0.264997	3460	MYZPE13164_G006_v1.0_000051550.1	protein_coding	False	***	Heat shock protein	IPR013126 (Heat shock protein 70 family), IPR029047 (Heat shock protein 70kD, peptide-binding domain), IPR029048 (Heat shock protein 70kD, C-terminal domain)	GO:0005524|GO:0000166	PF00012	IPR013126	IPR029047|IPR029048	NULL	NULL	NULL	NULL	NULL	NULL	GO:0003674 (molecular_function)|GO:0043167 (ion binding)	NULL	NULL	GO:0000166 (nucleotide binding)|GO:0005524 (ATP binding)
MYZPE13164_G006_v1.0_000111660	9.37579	13.3938	-1.83634	0.999986	-0.514553	4960	MYZPE13164_G006_v1.0_000111660.1	protein_coding	False	***	Gem-associated protein 5	IPR011047 (Quinoprotein alcohol dehydrogenase-like superfamily), IPR015943 (WD40/YVTN repeat-like-containing domain)	NULL	PF00400	NULL	IPR011047|IPR017986|IPR015943	IPR019775|IPR001680	GO:0005515	NULL	NULL	NULL	NULL	GO:0003674 (molecular_function)	NULL	NULL	GO:0005515 (protein binding)
MYZPE13164_G006_v1.0_000154810	17.7201	23.3598	-1.83658	0.999985	-0.398646	1198	MYZPE13164_G006_v1.0_000154810.1	protein_coding	False	*-*	Vesicle transport through interaction with t-SNAREsB	NULL	GO:0005622|GO:0006886|GO:0016021|GO:0016020|GO:0016192	PF12352	NULL	NULL	NULL	NULL	NULL	NULL	GO:0005575 (cellular_component)|GO:0005622 (intracellular)	GO:0006810 (transport)|GO:0008150 (biological_process)|GO:0016192 (vesicle-mediated transport)	NULL	GO:0005622 (intracellular)|GO:0016020 (membrane)|GO:0016021 (integral component of membrane)	GO:0006810 (transport)|GO:0051179 (localization)|GO:0051234 (establishment of localization)	NULL
MYZPE13164_G006_v1.0_000010540	42.9283	55.5567	-1.5023	0.999985	-0.372032	243	MYZPE13164_G006_v1.0_000010540.1	protein_coding	False	***	Cytochrome c oxidase subunit VIb/COX12	IPR003213 (Cytochrome c oxidase, subunit VIb)	GO:1902600|GO:0005739|GO:0004129	PF02297	IPR003213	NULL	NULL	GO:0005739|GO:0004129	NULL	NULL	GO:0005739 (mitochondrion)	GO:0006810 (transport)|GO:0008150 (biological_process)|GO:0055085 (transmembrane transport)	GO:0003674 (molecular_function)|GO:0016491 (oxidoreductase activity)|GO:0022857 (transmembrane transporter activity)	GO:0043231 (intracellular membrane-bounded organelle)|GO:0044444 (cytoplasmic part)	GO:0044765 (single-organism transport)|GO:0055085 (transmembrane transport)	GO:0003674 (molecular_function)|GO:0003824 (catalytic activity)
MYZPE13164_G006_v1.0_000044840	18.9368	23.5856	-1.51951	0.999984	-0.316714	1473	MYZPE13164_G006_v1.0_000044840.1	protein_coding	False	***	Glia maturation factor beta	IPR011171 (Glia maturation factor), IPR029006 (ADF-H/Gelsolin-like domain)	GO:0071933|GO:0005622|GO:0003779|GO:0034316	PF00241	IPR011171	IPR002108|IPR029006	NULL	GO:0005622|GO:0003779|GO:0034316|GO:0071933	NULL	NULL	GO:0005622 (intracellular)	GO:0006461 (protein complex assembly)|GO:0007010 (cytoskeleton organization)|GO:0008150 (biological_process)|GO:0065003 (macromolecular complex assembly)	GO:0003674 (molecular_function)|GO:0008092 (cytoskeletal protein binding)	GO:0005622 (intracellular)	GO:0008150 (biological_process)|GO:0009987 (cellular process)|GO:0044763 (single-organism cellular process)|GO:0050789 (regulation of biological process)|GO:0050794 (regulation of cellular process)|GO:0065007 (biological regulation)	GO:0005515 (protein binding)|GO:0005488 (binding)
MYZPE13164_G006_v1.0_000194460	7.83457	10.772	-1.51953	0.999984	-0.459366	1106	MYZPE13164_G006_v1.0_000194460.1	protein_coding	False	***	Guanine nucleotide exchange factor MSS4 like protein	IPR007515 (Mss4), IPR011057 (Mss4-like)	GO:0005085|GO:0043547|GO:0005622|GO:0007264	PF04421	IPR007515	IPR011323|IPR011057	NULL	GO:0005085|GO:0007264	NULL	NULL	GO:0005622 (intracellular)	GO:0007165 (signal transduction)|GO:0008150 (biological_process)	GO:0003674 (molecular_function)	GO:0005622 (intracellular)	GO:0008150 (biological_process)|GO:0009987 (cellular process)|GO:0044699 (single-organism process)|GO:0044763 (single-organism cellular process)|GO:0050794 (regulation of cellular process)|GO:0065007 (biological regulation)	GO:0003674 (molecular_function)
MYZPE13164_G006_v1.0_000152200	29.9855	39.5354	-1.97808	0.999984	-0.398879	2479	MYZPE13164_G006_v1.0_000152200.1	protein_coding	False	***	Ras-related protein Rab-43	IPR001806 (Small GTPase superfamily), IPR027417 (P-loop containing nucleoside triphosphate hydrolase)	GO:0005622|GO:0007264|GO:0005525	PF00071	IPR001806	IPR005225|IPR027417	NULL	GO:0007264|GO:0005525	NULL	NULL	GO:0005622 (intracellular)	GO:0007165 (signal transduction)	GO:0003674 (molecular_function)|GO:0043167 (ion binding)	GO:0005622 (intracellular)	GO:0008150 (biological_process)|GO:0009987 (cellular process)|GO:0044699 (single-organism process)|GO:0044763 (single-organism cellular process)|GO:0050794 (regulation of cellular process)	GO:0017076 (purine nucleotide binding)|GO:0032550 (purine ribonucleoside binding)|GO:0032555 (purine ribonucleotide binding)|GO:0035639 (purine ribonucleoside triphosphate binding)
MYZPE13164_G006_v1.0_000029550	11.8146	20.0182	-1.83711	0.999984	-0.760745	2222	MYZPE13164_G006_v1.0_000029550.1	protein_coding	False	***	Protein phosphatase 1 regulatory subunit 7	IPR001611 (Leucine-rich repeat), IPR003591 (Leucine-rich repeat, typical subtype), IPR025875 (Leucine rich repeat 4), IPR032675 (Leucine-rich repeat domain, L domain-like)	NULL	PF12799	NULL	IPR032675	IPR001611|IPR025875|IPR003591	GO:0005515	NULL	NULL	NULL	NULL	GO:0003674 (molecular_function)	NULL	NULL	GO:0005515 (protein binding)
MYZPE13164_G006_v1.0_000000720	1494.71	1379.53	1.55217	0.999983	0.115686	1536	MYZPE13164_G006_v1.0_000000720.1	protein_coding	False	***	Glyceraldehyde-3-phosphate dehydrogenase	IPR020831 (Glyceraldehyde/Erythrose phosphate dehydrogenase family)	GO:0050661|GO:0055114|GO:0004365|GO:0051287|GO:0016620|GO:0016491|GO:0006006|GO:0006096	PF00044|PF02800	IPR020831|IPR006424	IPR020829|IPR016040|IPR020828	IPR020830	GO:0051287|GO:0006006|GO:0016620|GO:0055114|GO:0050661	EC:1.2.1.12	KEGG: 00710+1.2.1.12|UniPathway: UPA00109|MetaCyc: PWY-6901|Reactome: REACT_474|KEGG: 00010+1.2.1.12|MetaCyc: PWY-5484|MetaCyc: PWY-7003|MetaCyc: PWY-1042	NULL	GO:0005975 (carbohydrate metabolic process)|GO:0006091 (generation of precursor metabolites and energy)|GO:0008150 (biological_process)|GO:0009056 (catabolic process)|GO:0034641 (cellular nitrogen compound metabolic process)|GO:0044281 (small molecule metabolic process)|GO:0051186 (cofactor metabolic process)	GO:0003674 (molecular_function)|GO:0016491 (oxidoreductase activity)	NULL	GO:0044238 (primary metabolic process)|GO:0044710 (single-organism metabolic process)|GO:0071704 (organic substance metabolic process)|GO:0006139 (nucleobase-containing compound metabolic process)|GO:0006725 (cellular aromatic compound metabolic process)|GO:0006793 (phosphorus metabolic process)|GO:0006796 (phosphate-containing compound metabolic process)|GO:0006807 (nitrogen compound metabolic p…	GO:0003824 (catalytic activity)|GO:0000166 (nucleotide binding)|GO:0005488 (binding)
MYZPE13164_G006_v1.0_000067650	21.1026	27.2577	-1.52017	0.999983	-0.369244	1708	MYZPE13164_G006_v1.0_000067650.1	protein_coding	False	***	ACYPI004813 protein	IPR002347 (Short-chain dehydrogenase/reductase SDR)	NULL	PF00106	IPR002347	IPR016040	NULL	NULL	NULL	NULL	NULL	NULL	NULL	NULL	NULL	NULL
MYZPE13164_G006_v1.0_000121780	5.71849	9.9094	-1.50109	0.999982	-0.793164	3786	MYZPE13164_G006_v1.0_000121780.1	protein_coding	False	NULL	Unknown protein	NULL	NULL	NULL	NULL	NULL	NULL	NULL	NULL	NULL	NULL	NULL	NULL	NULL	NULL	NULL
MYZPE13164_G006_v1.0_000083250	89.0032	74.516	1.72244	0.999982	0.256306	1608	MYZPE13164_G006_v1.0_000083250.1	protein_coding	False	***	5-aminolevulinate synthase	IPR015424 (Pyridoxal phosphate-dependent transferase)	GO:0033014|GO:0009058|GO:0030170|GO:0016740|GO:0005739|GO:0016746|GO:0003824|GO:0003870|GO:0005759|GO:0006782|GO:0006783	PF00155	NULL	IPR010961|IPR015421|IPR015422|IPR004839|IPR015424	NULL	GO:0003824|GO:0033014|GO:0009058|GO:0003870|GO:0030170	EC:2.3.1.37	KEGG: 00260+2.3.1.37|UniPathway: UPA00251|MetaCyc: PWY-7536|MetaCyc: PWY-5189|Reactome: REACT_9431|KEGG: 00860+2.3.1.37	GO:0005575 (cellular_component)|GO:0005622 (intracellular)|GO:0005623 (cell)|GO:0005737 (cytoplasm)|GO:0005739 (mitochondrion)|GO:0043226 (organelle)	GO:0008150 (biological_process)|GO:0009058 (biosynthetic process)|GO:0034641 (cellular nitrogen compound metabolic process)|GO:0051186 (cofactor metabolic process)	GO:0003674 (molecular_function)|GO:0016746 (transferase activity, transferring acyl groups)|GO:0043167 (ion binding)	GO:0043231 (intracellular membrane-bounded organelle)|GO:0044444 (cytoplasmic part)|GO:0005575 (cellular_component)|GO:0043226 (organelle)|GO:0043229 (intracellular organelle)|GO:0044424 (intracellular part)	GO:0006725 (cellular aromatic compound metabolic process)|GO:0006807 (nitrogen compound metabolic process)|GO:0009058 (biosynthetic process)|GO:0018130 (heterocycle biosynthetic process)|GO:0019438 (aromatic compound biosynthetic process)|GO:0044237 (cellular metabolic process)|GO:0044249 (cellular biosynthetic process)|GO:0044271 (cellular nitrogen compound biosynthetic process)|GO:0044710 (sing…	GO:0003824 (catalytic activity)|GO:0016740 (transferase activity)|GO:0005488 (binding)|GO:0043167 (ion binding)
MYZPE13164_G006_v1.0_000187270	8.49116	12.2586	-1.52131	0.999979	-0.529765	1454	MYZPE13164_G006_v1.0_000187270.1	protein_coding	False	***	TP53RK-binding protein	IPR013926 (CGI121/TPRKB)	NULL	PF08617	IPR013926	NULL	NULL	NULL	NULL	NULL	NULL	NULL	NULL	NULL	NULL	NULL
MYZPE13164_G006_v1.0_000019920	2.94903	5.06276	-1.50009	0.999978	-0.77968	228	MYZPE13164_G006_v1.0_000019920.1	protein_coding	False	NULL	Unknown protein	NULL	NULL	NULL	NULL	NULL	NULL	NULL	NULL	NULL	NULL	NULL	NULL	NULL	NULL	NULL
MYZPE13164_G006_v1.0_000023850	15.9869	23.8099	-1.49996	0.999978	-0.574671	1961	MYZPE13164_G006_v1.0_000023850.1	protein_coding	False	*-*	Deoxyribonuclease i	IPR001604 (DNA/RNA non-specific endonuclease)	GO:0046872|GO:0016787|GO:0003676	PF01223	NULL	IPR001604|IPR020821	NULL	GO:0046872|GO:0016787|GO:0003676	NULL	NULL	NULL	NULL	GO:0003674 (molecular_function)|GO:0043167 (ion binding)	NULL	NULL	GO:0003676 (nucleic acid binding)|GO:0003824 (catalytic activity)|GO:0046872 (metal ion binding)
MYZPE13164_G006_v1.0_000136380	62.309	74.8633	-1.97601	0.999977	-0.264817	3221	MYZPE13164_G006_v1.0_000136380.1	protein_coding	False	***	Choline transporter-like protein 1	IPR007603 (Choline transporter-like)	NULL	PF04515	IPR007603	NULL	NULL	NULL	NULL	Reactome: REACT_15518|Reactome: REACT_20679	NULL	NULL	NULL	NULL	NULL	NULL
MYZPE13164_G006_v1.0_000037970	12.1671	8.39968	1.54122	0.999977	0.53458	804	MYZPE13164_G006_v1.0_000037970.1	protein_coding	False	***	Nuclease harbi1-like protein	IPR027806 (Harbinger transposase-derived nuclease domain)	NULL	PF13359	NULL	IPR027806	NULL	NULL	NULL	NULL	NULL	NULL	NULL	NULL	NULL	NULL
MYZPE13164_G006_v1.0_000018040	37.426	44.0794	-1.49947	0.999976	-0.236063	2529	MYZPE13164_G006_v1.0_000018040.1	protein_coding	False	***	Actin-related protein 2	IPR004000 (Actin family)	GO:0051489|GO:0000166|GO:0000902|GO:0005856|GO:0005737|GO:0072553|GO:0005524|GO:0005885|GO:0019233|GO:0015629|GO:0003779|GO:0005200|GO:0008064|GO:0007010|GO:0005884|GO:0045887|GO:0034314|GO:0007015	PF00022	IPR004000|IPR027306	NULL	IPR020902	GO:0005856|GO:0005524|GO:0005885|GO:0034314|GO:0007015	NULL	NULL	GO:0005575 (cellular_component)|GO:0005622 (intracellular)|GO:0005623 (cell)|GO:0005737 (cytoplasm)|GO:0005856 (cytoskeleton)|GO:0043226 (organelle)|GO:0043234 (protein complex)	GO:0000902 (cell morphogenesis)|GO:0006461 (protein complex assembly)|GO:0007010 (cytoskeleton organization)|GO:0008150 (biological_process)|GO:0022607 (cellular component assembly)|GO:0040007 (growth)|GO:0048856 (anatomical structure development)|GO:0050877 (neurological system process)|GO:0065003 (macromolecular complex assembly)	GO:0003674 (molecular_function)|GO:0005198 (structural molecule activity)|GO:0008092 (cytoskeletal protein binding)|GO:0043167 (ion binding)	GO:0005737 (cytoplasm)|GO:0043232 (intracellular non-membrane-bounded organelle)|GO:0005575 (cellular_component)|GO:0043226 (organelle)|GO:0043229 (intracellular organelle)|GO:0044424 (intracellular part)|GO:0032991 (macromolecular complex)	GO:0008150 (biological_process)|GO:0009987 (cellular process)|GO:0044699 (single-organism process)|GO:0044763 (single-organism cellular process)|GO:0050794 (regulation of cellular process)|GO:0065007 (biological regulation)|GO:0050789 (regulation of biological process)	GO:0000166 (nucleotide binding)|GO:0005515 (protein binding)|GO:0003674 (molecular_function)|GO:0005524 (ATP binding)
MYZPE13164_G006_v1.0_000179470	592.366	498.545	1.72084	0.999975	0.248764	1764	MYZPE13164_G006_v1.0_000179470.1	protein_coding	False	***	60S ribosomal protein L18a	IPR023573 (Ribosomal protein 50S-L18Ae/60S-L20/60S-L18A), IPR028877 (50S ribosomal protein L18Ae/60S ribosomal protein L20 and L18a)	GO:0003735|GO:0030529|GO:0005840|GO:0006412	PF01775	IPR021138|IPR028877	IPR023573	NULL	GO:0006412|GO:0005840|GO:0003735	NULL	NULL	GO:0005575 (cellular_component)|GO:0005622 (intracellular)|GO:0005623 (cell)|GO:0005840 (ribosome)	GO:0006412 (translation)	GO:0003735 (structural constituent of ribosome)	GO:0005840 (ribosome)|GO:0030529 (intracellular ribonucleoprotein complex)	GO:0006807 (nitrogen compound metabolic process)|GO:0010467 (gene expression)|GO:0034641 (cellular nitrogen compound metabolic process)|GO:0034645 (cellular macromolecule biosynthetic process)|GO:0044267 (cellular protein metabolic process)|GO:0044271 (cellular nitrogen compound biosynthetic process)|GO:0071704 (organic substance metabolic process)|GO:1901576 (organic substance biosynthetic proce…	GO:0003674 (molecular_function)
MYZPE13164_G006_v1.0_000016450	11.6466	17.9691	-1.84008	0.999973	-0.625603	1998	MYZPE13164_G006_v1.0_000016450.1	protein_coding	False	***	Tubulin-specific chaperone C-like Protein	IPR017901 (C-CAP/cofactor C-like domain), IPR027684 (Tubulin-specific chaperone C), IPR031925 (Tubulin-specific chaperone C, N-terminal)	GO:0007023|GO:0000902|GO:0015631	PF16752|PF07986	IPR027684	IPR012945|IPR006599|IPR017901|IPR031925	NULL	GO:0015631|GO:0007023	NULL	NULL	NULL	GO:0000902 (cell morphogenesis)|GO:0006457 (protein folding)	GO:0008092 (cytoskeletal protein binding)	NULL	GO:0008150 (biological_process)|GO:0009987 (cellular process)|GO:0044699 (single-organism process)|GO:0044763 (single-organism cellular process)	GO:0005515 (protein binding)
MYZPE13164_G006_v1.0_000057340	25.1827	30.6859	-1.49872	0.999973	-0.285145	2483	MYZPE13164_G006_v1.0_000057340.1	protein_coding	False	***	MICOS complex subunit MIC60	IPR019133 (Mitochondrial inner membrane protein Mitofilin)	GO:0016021|GO:0005739|GO:0005743|GO:0016020	PF09731	IPR019133	NULL	NULL	NULL	NULL	NULL	GO:0005575 (cellular_component)|GO:0005622 (intracellular)|GO:0005623 (cell)|GO:0005737 (cytoplasm)|GO:0005739 (mitochondrion)|GO:0043226 (organelle)	NULL	NULL	GO:0043231 (intracellular membrane-bounded organelle)|GO:0044444 (cytoplasmic part)|GO:0005575 (cellular_component)|GO:0016020 (membrane)|GO:0043226 (organelle)|GO:0043227 (membrane-bounded organelle)|GO:0043229 (intracellular organelle)|GO:0044424 (intracellular part)|GO:0044464 (cell part)|GO:0016021 (integral component of membrane)	NULL	NULL
MYZPE13164_G006_v1.0_000127370	35.42	43.2564	-1.49872	0.999973	-0.28835	2366	MYZPE13164_G006_v1.0_000127370.1	protein_coding	False	***	Aspartate--tRNA ligase, cytoplasmic	IPR018150 (Aminoacyl-tRNA synthetase, class II (D/K/N)-like)	GO:0003676|GO:0016874|GO:0000166|GO:0006422|GO:0004812|GO:0004815|GO:0005524|GO:0005737|GO:0006418	PF00152|PF01336	IPR004523|IPR002312|IPR018150	IPR006195|IPR004364|IPR012340|IPR004365	NULL	GO:0004812|GO:0006422|GO:0000166|GO:0006418|GO:0005737|GO:0004815|GO:0005524|GO:0003676	NULL	Reactome: REACT_71	GO:0005737 (cytoplasm)	GO:0006399 (tRNA metabolic process)|GO:0006412 (translation)|GO:0006520 (cellular amino acid metabolic process)	GO:0003674 (molecular_function)|GO:0016874 (ligase activity)|GO:0043167 (ion binding)	GO:0005737 (cytoplasm)	GO:0006807 (nitrogen compound metabolic process)|GO:0010467 (gene expression)|GO:0016070 (RNA metabolic process)|GO:0034641 (cellular nitrogen compound metabolic process)|GO:0034645 (cellular macromolecule biosynthetic process)|GO:0044237 (cellular metabolic process)|GO:0044238 (primary metabolic process)|GO:0044267 (cellular protein metabolic process)|GO:0044271 (cellular nitrogen compound biosy…	GO:0000166 (nucleotide binding)|GO:0003676 (nucleic acid binding)|GO:0003824 (catalytic activity)|GO:0005524 (ATP binding)
MYZPE13164_G006_v1.0_000117840	40.585	50.6693	-1.52349	0.999971	-0.320167	850	MYZPE13164_G006_v1.0_000117840.1	protein_coding	False	***	Mitochondrial import receptor subunit TOM7 homolog-like Protein	IPR012621 (Mitochondrial import receptor subunit TOM7)	GO:0005742|GO:0030150	PF08038	IPR012621	NULL	NULL	GO:0030150|GO:0005742	NULL	NULL	GO:0005575 (cellular_component)|GO:0005622 (intracellular)|GO:0005623 (cell)|GO:0005737 (cytoplasm)|GO:0005739 (mitochondrion)|GO:0043226 (organelle)|GO:0043234 (protein complex)	GO:0006605 (protein targeting)|GO:0006810 (transport)|GO:0007005 (mitochondrion organization)|GO:0008150 (biological_process)|GO:0055085 (transmembrane transport)	NULL	GO:0005575 (cellular_component)|GO:0016020 (membrane)|GO:0032991 (macromolecular complex)|GO:0043226 (organelle)|GO:0043227 (membrane-bounded organelle)|GO:0043229 (intracellular organelle)|GO:0043231 (intracellular membrane-bounded organelle)|GO:0044424 (intracellular part)|GO:0044425 (membrane part)|GO:0044444 (cytoplasmic part)|GO:0044464 (cell part)	GO:0006810 (transport)|GO:0008150 (biological_process)|GO:0009987 (cellular process)|GO:0044765 (single-organism transport)|GO:0051179 (localization)|GO:0051234 (establishment of localization)|GO:0055085 (transmembrane transport)|GO:1902578 (single-organism localization)	NULL
MYZPE13164_G006_v1.0_000007820	6.11194	9.18105	-1.49814	0.99997	-0.587029	2033	MYZPE13164_G006_v1.0_000007820.1	protein_coding	False	***	Geranylgeranyl transferase type-2 alpha subunit, putative	IPR001611 (Leucine-rich repeat), IPR002088 (Protein prenyltransferase, alpha subunit), IPR032675 (Leucine-rich repeat domain, L domain-like), IPR032955 (Geranylgeranyl transferase type-2 subunit alpha)	GO:0018344|GO:0008318|GO:0005968|GO:0018342|GO:0016740|GO:0004663	PF01239	IPR032955	IPR032675	IPR001611|IPR002088	GO:0005515|GO:0018344|GO:0008318|GO:0018342|GO:0005968	NULL	NULL	GO:0005575 (cellular_component)|GO:0005622 (intracellular)|GO:0005623 (cell)|GO:0005737 (cytoplasm)|GO:0043234 (protein complex)	GO:0006464 (cellular protein modification process)|GO:0008150 (biological_process)	GO:0003674 (molecular_function)|GO:0016765 (transferase activity, transferring alkyl or aryl (other than methyl) groups)	GO:0032991 (macromolecular complex)|GO:0044444 (cytoplasmic part)	GO:0006464 (cellular protein modification process)|GO:0044237 (cellular metabolic process)	GO:0016740 (transferase activity)|GO:0005515 (protein binding)
MYZPE13164_G006_v1.0_000163410	8.10618	11.6324	-1.84075	0.99997	-0.521051	2714	MYZPE13164_G006_v1.0_000163410.1	protein_coding	False	***	Kelch-like protein 2/3	IPR011333 (SKP1/BTB/POZ domain), IPR015916 (Galactose oxidase, beta-propeller), IPR017096 (BTB-kelch protein)	NULL	PF00651|PF01344|PF07707	IPR017096	IPR011705|IPR011333|IPR000210|IPR015916	IPR006652	GO:0005515	NULL	NULL	NULL	NULL	GO:0003674 (molecular_function)	NULL	NULL	GO:0005515 (protein binding)
MYZPE13164_G006_v1.0_000194540	12.4943	16.5377	-1.52405	0.999969	-0.404496	5475	MYZPE13164_G006_v1.0_000194540.1	protein_coding	False	***	Exportin-7	IPR001494 (Importin-beta, N-terminal domain), IPR016024 (Armadillo-type fold)	GO:0008536|GO:0005622|GO:0006886	PF03810	NULL	IPR016024|IPR001494	NULL	GO:0006886|GO:0005488|GO:0008536	NULL	NULL	GO:0005622 (intracellular)	GO:0006810 (transport)|GO:0008150 (biological_process)	GO:0003674 (molecular_function)|GO:0019899 (enzyme binding)	GO:0005622 (intracellular)	GO:0006810 (transport)|GO:0051179 (localization)|GO:0051234 (establishment of localization)	GO:0005488 (binding)|GO:0005515 (protein binding)
MYZPE13164_G006_v1.0_000153090	15.7893	20.3541	-1.5242	0.999968	-0.366368	2256	MYZPE13164_G006_v1.0_000153090.1	protein_coding	False	***	F-actin-capping protein subunit alpha	IPR002189 (F-actin-capping protein subunit alpha)	GO:0051016|GO:0051693|GO:0008290|GO:0003779	PF01267	IPR002189	NULL	IPR017865	GO:0051016|GO:0008290	NULL	NULL	GO:0005575 (cellular_component)|GO:0005622 (intracellular)|GO:0005623 (cell)|GO:0005856 (cytoskeleton)|GO:0043226 (organelle)|GO:0043234 (protein complex)	GO:0006461 (protein complex assembly)|GO:0007010 (cytoskeleton organization)|GO:0008150 (biological_process)|GO:0065003 (macromolecular complex assembly)	GO:0008092 (cytoskeletal protein binding)	GO:0005575 (cellular_component)|GO:0032991 (macromolecular complex)|GO:0043226 (organelle)|GO:0043229 (intracellular organelle)|GO:0043232 (intracellular non-membrane-bounded organelle)|GO:0044424 (intracellular part)	GO:0008150 (biological_process)|GO:0009987 (cellular process)|GO:0044763 (single-organism cellular process)|GO:0050789 (regulation of biological process)|GO:0050794 (regulation of cellular process)|GO:0065007 (biological regulation)	GO:0005515 (protein binding)
MYZPE13164_G006_v1.0_000125460	19.0422	23.4034	-1.49753	0.999967	-0.297513	2131	MYZPE13164_G006_v1.0_000125460.1	protein_coding	False	***	Phosphatidylinositol glycan anchor biosynthesis class U protein	IPR009600 (GPI transamidase subunit PIG-U)	GO:0016020|GO:0006506|GO:0016021	PF06728	IPR009600	NULL	NULL	GO:0016021|GO:0006506	NULL	UniPathway: UPA00196	GO:0005575 (cellular_component)	GO:0006464 (cellular protein modification process)|GO:0006629 (lipid metabolic process)|GO:0008150 (biological_process)|GO:0009058 (biosynthetic process)	NULL	GO:0016020 (membrane)|GO:0016021 (integral component of membrane)	GO:0006464 (cellular protein modification process)|GO:0006793 (phosphorus metabolic process)|GO:0006796 (phosphate-containing compound metabolic process)|GO:0009058 (biosynthetic process)|GO:0034645 (cellular macromolecule biosynthetic process)|GO:0043170 (macromolecule metabolic process)|GO:0044237 (cellular metabolic process)|GO:0044238 (primary metabolic process)|GO:0044249 (cellular biosynthe…	NULL
MYZPE13164_G006_v1.0_000194170	37.3594	45.1311	-1.52455	0.999966	-0.272653	1086	MYZPE13164_G006_v1.0_000194170.1	protein_coding	False	***	HIG1 domain family member 2A	IPR007667 (Hypoxia induced protein, domain)	GO:0016021|GO:0016020	PF04588	NULL	IPR007667	NULL	NULL	NULL	NULL	GO:0005575 (cellular_component)	NULL	NULL	GO:0016020 (membrane)|GO:0016021 (integral component of membrane)	NULL	NULL
MYZPE13164_G006_v1.0_000145020	22.715	28.6329	-1.49704	0.999964	-0.334026	1244	MYZPE13164_G006_v1.0_000145020.1	protein_coding	False	***	Mediator of RNA polymerase II transcription subunit 31	IPR008831 (Mediator complex, subunit Med31)	GO:0006355|GO:0006357|GO:0001104|GO:0016592	PF05669	IPR008831	NULL	NULL	GO:0001104|GO:0006355|GO:0016592	NULL	NULL	GO:0005575 (cellular_component)|GO:0005622 (intracellular)|GO:0005623 (cell)|GO:0005634 (nucleus)|GO:0005654 (nucleoplasm)|GO:0043226 (organelle)|GO:0043234 (protein complex)	GO:0008150 (biological_process)|GO:0009058 (biosynthetic process)|GO:0034641 (cellular nitrogen compound metabolic process)	GO:0000988 (transcription factor activity, protein binding)	GO:0005575 (cellular_component)|GO:0005634 (nucleus)|GO:0032991 (macromolecular complex)|GO:0043226 (organelle)|GO:0043229 (intracellular organelle)|GO:0044424 (intracellular part)	GO:0006355 (regulation of transcription, DNA-templated)	GO:0003674 (molecular_function)
MYZPE13164_G006_v1.0_000166900	75.7899	59.5829	1.53838	0.999963	0.347107	1933	MYZPE13164_G006_v1.0_000166900.1	protein_coding	False	***	Nicotinic acetylcholine receptor alpha 1 subunit	IPR006201 (Neurotransmitter-gated ion-channel), IPR027361 (Nicotinic acetylcholine-gated receptor, transmembrane domain)	GO:0004889|GO:0005886|GO:0016020|GO:0034220|GO:0006810|GO:0005230|GO:0016021|GO:0045211|GO:0005216|GO:0045202|GO:0030054|GO:0006811|GO:0098655	PF02931	IPR006201	IPR006029|IPR027361|IPR006202	NULL	GO:0016020|GO:0006810|GO:0005230|GO:0006811|GO:0016021	NULL	NULL	GO:0005575 (cellular_component)|GO:0005623 (cell)|GO:0005886 (plasma membrane)	GO:0006810 (transport)|GO:0008150 (biological_process)|GO:0055085 (transmembrane transport)	GO:0003674 (molecular_function)|GO:0022857 (transmembrane transporter activity)	GO:0005886 (plasma membrane)|GO:0016020 (membrane)|GO:0016021 (integral component of membrane)|GO:0005575 (cellular_component)|GO:0044425 (membrane part)|GO:0044464 (cell part)	GO:0006810 (transport)|GO:0044765 (single-organism transport)|GO:0055085 (transmembrane transport)	GO:0003674 (molecular_function)
MYZPE13164_G006_v1.0_000029120	67.583	79.1683	-1.75101	0.999961	-0.228264	1604	MYZPE13164_G006_v1.0_000029120.1	protein_coding	False	***	Proteasome subunit beta type, putative	IPR001353 (Proteasome, subunit alpha/beta), IPR029055 (Nucleophile aminohydrolases, N-terminal)	GO:0000502|GO:0005839|GO:0016787|GO:0051603|GO:0004298	PF00227	IPR023333|IPR001353	IPR029055	NULL	GO:0005839|GO:0004298|GO:0051603	NULL	Reactome: REACT_11045|Reactome: REACT_6850|Reactome: REACT_13|Reactome: REACT_383|Reactome: REACT_152|Reactome: REACT_13635|Reactome: REACT_6185|Reactome: REACT_1538|Reactome: REACT_578	GO:0005575 (cellular_component)|GO:0005622 (intracellular)|GO:0005623 (cell)|GO:0043234 (protein complex)	GO:0008150 (biological_process)|GO:0009056 (catabolic process)	GO:0003674 (molecular_function)|GO:0008233 (peptidase activity)	GO:0032991 (macromolecular complex)|GO:0044424 (intracellular part)	GO:0006508 (proteolysis)|GO:0008152 (metabolic process)|GO:0019538 (protein metabolic process)|GO:0043170 (macromolecule metabolic process)|GO:0044237 (cellular metabolic process)|GO:0044260 (cellular macromolecule metabolic process)|GO:0044267 (cellular protein metabolic process)|GO:0071704 (organic substance metabolic process)	GO:0003824 (catalytic activity)
MYZPE13164_G006_v1.0_000168130	84.3206	68.9242	1.55803	0.999959	0.290874	4876	MYZPE13164_G006_v1.0_000168130.1	protein_coding	False	*-*	Ataxin-2	IPR009604 (LsmAD domain), IPR009818 (Ataxin-2, C-terminal), IPR025852 (Ataxin 2, SM domain)	NULL	PF07145|PF06741|PF14438	NULL	IPR009604|IPR025852|IPR009818	NULL	NULL	NULL	NULL	NULL	NULL	NULL	NULL	NULL	NULL
MYZPE13164_G006_v1.0_000082590	9.20969	12.9408	-1.52577	0.999959	-0.490701	2413	MYZPE13164_G006_v1.0_000082590.1	protein_coding	False	***	Thiamine transporter 2	IPR002666 (Reduced folate carrier), IPR020846 (Major facilitator superfamily domain)	GO:0016021|GO:0016020|GO:0006810	PF01770	IPR002666	IPR020846	NULL	GO:0006810|GO:0016020	NULL	NULL	GO:0005575 (cellular_component)	GO:0006810 (transport)	NULL	GO:0016020 (membrane)|GO:0016021 (integral component of membrane)	GO:0006810 (transport)	NULL
MYZPE13164_G006_v1.0_000054220	90.8148	107.99	-1.97224	0.999957	-0.249898	2066	MYZPE13164_G006_v1.0_000054220.1	protein_coding	False	***	26S protease regulatory subunit 4	IPR003959 (ATPase, AAA-type, core), IPR005937 (26S proteasome subunit P45), IPR027417 (P-loop containing nucleoside triphosphate hydrolase)	GO:0030163|GO:0016787|GO:0005634|GO:0006974|GO:0016887|GO:0036402|GO:0007052|GO:0031597|GO:1901800|GO:0017025|GO:0008540|GO:0000502|GO:0090307|GO:0043161|GO:0031595|GO:0005737|GO:0005524|GO:0045899|GO:0000022|GO:0008283|GO:0000166|GO:0030433|GO:0005838	PF00004	IPR005937	IPR003959|IPR003593|IPR027417	IPR003960	GO:0030163|GO:0016787|GO:0005737|GO:0005524	NULL	Reactome: REACT_578|Reactome: REACT_1538|Reactome: REACT_152|Reactome: REACT_383|Reactome: REACT_13635|Reactome: REACT_6185|Reactome: REACT_13|Reactome: REACT_11045|Reactome: REACT_6850	GO:0005575 (cellular_component)|GO:0005622 (intracellular)|GO:0005623 (cell)|GO:0005634 (nucleus)|GO:0005737 (cytoplasm)|GO:0005829 (cytosol)|GO:0043226 (organelle)|GO:0043234 (protein complex)	GO:0006461 (protein complex assembly)|GO:0006950 (response to stress)|GO:0007010 (cytoskeleton organization)|GO:0007049 (cell cycle)|GO:0007067 (mitotic nuclear division)|GO:0008150 (biological_process)|GO:0008283 (cell proliferation)|GO:0009056 (catabolic process)|GO:0009058 (biosynthetic process)|GO:0022607 (cellular component assembly)|GO:0034641 (cellular nitrogen compound metabolic process)|…	GO:0003674 (molecular_function)|GO:0008134 (transcription factor binding)|GO:0016887 (ATPase activity)|GO:0043167 (ion binding)	GO:0032991 (macromolecular complex)|GO:0044424 (intracellular part)|GO:0005634 (nucleus)|GO:0005737 (cytoplasm)|GO:0005575 (cellular_component)|GO:0043226 (organelle)|GO:0043229 (intracellular organelle)|GO:0044444 (cytoplasmic part)	GO:0008150 (biological_process)|GO:0009987 (cellular process)|GO:0044763 (single-organism cellular process)|GO:0044699 (single-organism process)|GO:0008152 (metabolic process)|GO:0019538 (protein metabolic process)|GO:0043170 (macromolecule metabolic process)|GO:0071704 (organic substance metabolic process)|GO:0006508 (proteolysis)|GO:0044237 (cellular metabolic process)|GO:0044260 (cellular macr…	GO:0000166 (nucleotide binding)|GO:0005524 (ATP binding)|GO:0003824 (catalytic activity)|GO:0005515 (protein binding)
MYZPE13164_G006_v1.0_000173760	121.391	162.919	-1.49578	0.999957	-0.424495	660	MYZPE13164_G006_v1.0_000173760.1	protein_coding	False	***	Zygote-specific class v copy b protein	NULL	GO:0016020|GO:0016021	NULL	NULL	NULL	NULL	NULL	NULL	NULL	GO:0005575 (cellular_component)	NULL	NULL	GO:0016020 (membrane)|GO:0016021 (integral component of membrane)	NULL	NULL
MYZPE13164_G006_v1.0_000178390	228.439	182.29	1.55854	0.999956	0.325575	2011	MYZPE13164_G006_v1.0_000178390.1	protein_coding	False	***	Protein takeout	IPR010562 (Haemolymph juvenile hormone binding)	NULL	PF06585	IPR010562	NULL	NULL	NULL	NULL	NULL	NULL	NULL	NULL	NULL	NULL	NULL
MYZPE13164_G006_v1.0_000161320	96.2204	71.3216	2.46015	0.999956	0.432003	1393	MYZPE13164_G006_v1.0_000161320.1	protein_coding	False	***	Galactose-1-phosphate uridylyltransferase	IPR001937 (Galactose-1-phosphate uridyl transferase, class I), IPR011146 (HIT-like domain)	GO:0016779|GO:0046872|GO:0008108|GO:0008270|GO:0003824|GO:0006012|GO:0005975|GO:0016740	PF01087|PF02744	IPR001937	IPR005850|IPR005849|IPR011146	IPR019779	GO:0003824|GO:0006012|GO:0008108|GO:0008270	EC:2.7.7.12	KEGG: 00520+2.7.7.12|UniPathway: UPA00214|KEGG: 00052+2.7.7.12|MetaCyc: PWY-6527|MetaCyc: PWY-6317	NULL	GO:0005975 (carbohydrate metabolic process)|GO:0008150 (biological_process)|GO:0044281 (small molecule metabolic process)	GO:0003674 (molecular_function)|GO:0016779 (nucleotidyltransferase activity)|GO:0043167 (ion binding)	NULL	GO:0044238 (primary metabolic process)|GO:0071704 (organic substance metabolic process)|GO:0044710 (single-organism metabolic process)	GO:0003824 (catalytic activity)|GO:0016772 (transferase activity, transferring phosphorus-containing groups)|GO:0008270 (zinc ion binding)|GO:0016740 (transferase activity)|GO:0046872 (metal ion binding)
MYZPE13164_G006_v1.0_000073030	139.31	173.325	-1.84316	0.999955	-0.315178	1136	MYZPE13164_G006_v1.0_000073030.1	protein_coding	False	***	Translocon-associated protein, gamma subunit	IPR009779 (Translocon-associated protein subunit gamma)	GO:0005622|GO:0016021|GO:0016020|GO:0006614	PF07074	IPR009779	NULL	NULL	GO:0006614|GO:0016021	NULL	NULL	GO:0005575 (cellular_component)|GO:0005622 (intracellular)	GO:0006605 (protein targeting)|GO:0006810 (transport)|GO:0008150 (biological_process)|GO:0061024 (membrane organization)	NULL	GO:0005622 (intracellular)|GO:0016020 (membrane)|GO:0016021 (integral component of membrane)	GO:0006810 (transport)|GO:0008150 (biological_process)|GO:0009987 (cellular process)|GO:0044763 (single-organism cellular process)|GO:0044765 (single-organism transport)|GO:0051179 (localization)|GO:0051234 (establishment of localization)|GO:1902578 (single-organism localization)	NULL
MYZPE13164_G006_v1.0_000000040	51.0971	40.7969	1.55875	0.999954	0.32478	204	MYZPE13164_G006_v1.0_000000040.1	protein_coding	False	NULL	Unknown protein	NULL	NULL	NULL	NULL	NULL	NULL	NULL	NULL	NULL	NULL	NULL	NULL	NULL	NULL	NULL
MYZPE13164_G006_v1.0_000061860	17.8509	25.0566	-1.74997	0.999954	-0.489188	1030	MYZPE13164_G006_v1.0_000061860.1	protein_coding	False	***	ACYPI006838 protein	IPR021852 (Domain of unknown function DUF3456)	NULL	PF11938	NULL	IPR021852	NULL	NULL	NULL	NULL	NULL	NULL	NULL	NULL	NULL	NULL
MYZPE13164_G006_v1.0_000197830	12.7066	17.5434	-1.8434	0.999953	-0.465353	700	MYZPE13164_G006_v1.0_000197830.1	protein_coding	False	***	Mediator of RNA polymerase II transcription subunit 22	IPR009332 (Mediator of RNA polymerase II transcription subunit 22)	GO:0006357|GO:0001104|GO:0016592	PF06179	IPR009332	NULL	NULL	GO:0001104|GO:0006357|GO:0016592	NULL	NULL	GO:0005575 (cellular_component)|GO:0005622 (intracellular)|GO:0005623 (cell)|GO:0005634 (nucleus)|GO:0005654 (nucleoplasm)|GO:0043226 (organelle)|GO:0043234 (protein complex)	GO:0008150 (biological_process)|GO:0009058 (biosynthetic process)|GO:0034641 (cellular nitrogen compound metabolic process)	GO:0000988 (transcription factor activity, protein binding)	GO:0005575 (cellular_component)|GO:0005634 (nucleus)|GO:0032991 (macromolecular complex)|GO:0043226 (organelle)|GO:0043229 (intracellular organelle)|GO:0044424 (intracellular part)	GO:0006355 (regulation of transcription, DNA-templated)	GO:0003674 (molecular_function)
MYZPE13164_G006_v1.0_000108430	17.2195	21.277	-1.49518	0.999952	-0.305252	2892	MYZPE13164_G006_v1.0_000108430.1	protein_coding	False	***	Glutathione S-transferase C-terminal domain-containing protein like protein	IPR008657 (Jumping translocation breakpoint), IPR029063 (S-adenosyl-L-methionine-dependent methyltransferase)	GO:0016740	PF05439|PF13847	IPR008657	IPR029063|IPR025714	NULL	GO:0016021	NULL	NULL	GO:0005575 (cellular_component)	NULL	GO:0003674 (molecular_function)	GO:0016021 (integral component of membrane)	NULL	GO:0016740 (transferase activity)
MYZPE13164_G006_v1.0_000044750	30.0071	40.3702	-1.84357	0.999952	-0.427988	1132	MYZPE13164_G006_v1.0_000044750.1	protein_coding	False	***	Synaptobrevin-like protein YKT6	IPR001388 (Synaptobrevin), IPR011012 (Longin-like domain)	GO:0006810|GO:0016192|GO:0016020|GO:0016021	PF00957|PF13774	NULL	IPR001388|IPR011012|IPR010908	NULL	GO:0006810|GO:0016192|GO:0016021	NULL	NULL	GO:0005575 (cellular_component)	GO:0006810 (transport)|GO:0016192 (vesicle-mediated transport)	NULL	GO:0016020 (membrane)|GO:0016021 (integral component of membrane)	GO:0006810 (transport)	NULL
MYZPE13164_G006_v1.0_000118800	53.7569	67.4567	-1.84372	0.999951	-0.327513	3105	MYZPE13164_G006_v1.0_000118800.1	protein_coding	False	***	Eukaryotic translation initiation factor 3 subunit L	IPR019382 (Translation initiation factor 3 complex subunit L)	GO:0016021|GO:0033290|GO:0005737|GO:0001731|GO:0006412|GO:0003743|GO:0016020|GO:0006413|GO:0005852|GO:0016282|GO:0006446	PF10255	IPR019382	NULL	NULL	GO:0005852|GO:0003743|GO:0005737	NULL	NULL	GO:0005575 (cellular_component)|GO:0005622 (intracellular)|GO:0005623 (cell)|GO:0005737 (cytoplasm)|GO:0043234 (protein complex)	GO:0006412 (translation)|GO:0008150 (biological_process)|GO:0009058 (biosynthetic process)|GO:0022618 (ribonucleoprotein complex assembly)|GO:0034641 (cellular nitrogen compound metabolic process)	GO:0008135 (translation factor activity, RNA binding)	GO:0005737 (cytoplasm)|GO:0032991 (macromolecular complex)|GO:0044444 (cytoplasmic part)|GO:0016020 (membrane)|GO:0016021 (integral component of membrane)|GO:0030529 (intracellular ribonucleoprotein complex)	GO:0006807 (nitrogen compound metabolic process)|GO:0008150 (biological_process)|GO:0009987 (cellular process)|GO:0010467 (gene expression)|GO:0034641 (cellular nitrogen compound metabolic process)|GO:0034645 (cellular macromolecule biosynthetic process)|GO:0044237 (cellular metabolic process)|GO:0044267 (cellular protein metabolic process)|GO:0044271 (cellular nitrogen compound biosynthetic proc…	GO:0003676 (nucleic acid binding)
MYZPE13164_G006_v1.0_000049150	33.514	57.955	-1.52706	0.99995	-0.790171	1998	MYZPE13164_G006_v1.0_000049150.1	protein_coding	False	NULL	Unknown protein	NULL	NULL	NULL	NULL	NULL	NULL	NULL	NULL	NULL	NULL	NULL	NULL	NULL	NULL	NULL
MYZPE13164_G006_v1.0_000024140	48.6688	63.93	-1.52746	0.999947	-0.393496	1496	MYZPE13164_G006_v1.0_000024140.1	protein_coding	False	***	Translocon-associated protein subunit delta	IPR008855 (Translocon-associated)	GO:0016021|GO:0005783	PF05404	IPR008855	NULL	NULL	GO:0016021|GO:0005783	NULL	NULL	GO:0005575 (cellular_component)|GO:0005783 (endoplasmic reticulum)	NULL	NULL	GO:0043231 (intracellular membrane-bounded organelle)|GO:0044444 (cytoplasmic part)|GO:0044464 (cell part)|GO:0016021 (integral component of membrane)	NULL	NULL
MYZPE13164_G006_v1.0_000187340	66.7595	81.3294	-1.52791	0.999944	-0.284803	1182	MYZPE13164_G006_v1.0_000187340.1	protein_coding	False	***	Splicing factor, arginine/serine-rich 7	IPR001878 (Zinc finger, CCHC-type), IPR012677 (Nucleotide-binding alpha-beta plait domain)	GO:0046872|GO:0008270|GO:0000166|GO:0003676	PF00076|PF00098	NULL	IPR012677|IPR000504|IPR001878	NULL	GO:0003676|GO:0000166|GO:0008270	NULL	NULL	NULL	NULL	GO:0003674 (molecular_function)|GO:0043167 (ion binding)	NULL	NULL	GO:0000166 (nucleotide binding)|GO:0003676 (nucleic acid binding)|GO:0008270 (zinc ion binding)|GO:0046872 (metal ion binding)
MYZPE13164_G006_v1.0_000117080	88.3988	113.52	-1.96989	0.999937	-0.360846	2156	MYZPE13164_G006_v1.0_000117080.1	protein_coding	False	***	T-complex protein 1 subunit eta, putative	IPR002423 (Chaperonin Cpn60/TCP-1 family), IPR027409 (GroEL-like apical domain), IPR027410 (TCP-1-like chaperonin intermediate domain), IPR027413 (GroEL-like equatorial domain)	GO:0051082|GO:0000166|GO:0005737|GO:0005524|GO:0006457	PF00118	IPR012720|IPR017998|IPR002423	IPR027409|IPR027413|IPR027410	IPR002194	GO:0006457|GO:0005524|GO:0051082	NULL	Reactome: REACT_17015	GO:0005737 (cytoplasm)	GO:0006457 (protein folding)	GO:0003674 (molecular_function)|GO:0043167 (ion binding)|GO:0051082 (unfolded protein binding)	GO:0005737 (cytoplasm)	GO:0009987 (cellular process)	GO:0000166 (nucleotide binding)|GO:0005524 (ATP binding)|GO:0005515 (protein binding)
MYZPE13164_G006_v1.0_000191020	390.165	338.403	1.56084	0.999936	0.205343	3090	MYZPE13164_G006_v1.0_000191020.1	protein_coding	False	NULL	Unknown protein	NULL	NULL	NULL	NULL	NULL	NULL	NULL	NULL	NULL	NULL	NULL	NULL	NULL	NULL	NULL
MYZPE13164_G006_v1.0_000014280	17.1218	22.0768	-1.84539	0.999935	-0.3667	1654	MYZPE13164_G006_v1.0_000014280.1	protein_coding	False	***	Thymidylate kinase	IPR018094 (Thymidylate kinase), IPR027417 (P-loop containing nucleoside triphosphate hydrolase)	GO:0016301|GO:0005524|GO:0004798|GO:0046939|GO:0016310|GO:0006233	PF02223	IPR018094	IPR027417	IPR018095	GO:0005524|GO:0004798|GO:0006233	EC:2.7.4.9	MetaCyc: PWY-7187|MetaCyc: PWY-7198|MetaCyc: PWY-7184|MetaCyc: PWY-7210|KEGG: 00240+2.7.4.9|MetaCyc: PWY-6545|MetaCyc: PWY-7197	NULL	GO:0008150 (biological_process)|GO:0009058 (biosynthetic process)|GO:0034641 (cellular nitrogen compound metabolic process)|GO:0044281 (small molecule metabolic process)	GO:0003674 (molecular_function)|GO:0016301 (kinase activity)|GO:0043167 (ion binding)	NULL	GO:0006139 (nucleobase-containing compound metabolic process)|GO:0006793 (phosphorus metabolic process)|GO:0006796 (phosphate-containing compound metabolic process)|GO:0006807 (nitrogen compound metabolic process)|GO:0009058 (biosynthetic process)|GO:0018130 (heterocycle biosynthetic process)|GO:0034641 (cellular nitrogen compound metabolic process)|GO:0034654 (nucleobase-containing compound bios…	GO:0016301 (kinase activity)|GO:0016772 (transferase activity, transferring phosphorus-containing groups)|GO:0005524 (ATP binding)
MYZPE13164_G006_v1.0_000182890	26.2915	33.9097	-1.49313	0.999934	-0.367103	1849	MYZPE13164_G006_v1.0_000182890.1	protein_coding	False	***	Solute carrier family 35 member B1-like protein	IPR013657 (UAA transporter)	GO:0016020|GO:0006810|GO:0055085|GO:0016021	PF08449	IPR013657	NULL	NULL	GO:0055085	NULL	NULL	GO:0005575 (cellular_component)	GO:0006810 (transport)|GO:0055085 (transmembrane transport)	NULL	GO:0016020 (membrane)|GO:0016021 (integral component of membrane)	GO:0006810 (transport)|GO:0055085 (transmembrane transport)	NULL
MYZPE13164_G006_v1.0_000154550	55.9011	67.964	-1.84556	0.999934	-0.281894	1279	MYZPE13164_G006_v1.0_000154550.1	protein_coding	False	***	Enhancer of rudimentary homolog	IPR000781 (Enhancer of rudimentary)	GO:0045747|GO:0007049|GO:0006221	PF01133	IPR000781	NULL	NULL	GO:0045747|GO:0007049|GO:0006221	NULL	NULL	NULL	GO:0007049 (cell cycle)|GO:0007165 (signal transduction)|GO:0008150 (biological_process)|GO:0009058 (biosynthetic process)|GO:0034641 (cellular nitrogen compound metabolic process)|GO:0044281 (small molecule metabolic process)	NULL	NULL	GO:0006139 (nucleobase-containing compound metabolic process)|GO:0006793 (phosphorus metabolic process)|GO:0006796 (phosphate-containing compound metabolic process)|GO:0006807 (nitrogen compound metabolic process)|GO:0009058 (biosynthetic process)|GO:0018130 (heterocycle biosynthetic process)|GO:0034641 (cellular nitrogen compound metabolic process)|GO:0034654 (nucleobase-containing compound bios…	NULL
MYZPE13164_G006_v1.0_000092200	20.429	26.4473	-1.74734	0.999932	-0.372498	1305	MYZPE13164_G006_v1.0_000092200.1	protein_coding	False	***	15 kDa selenoprotein	IPR012336 (Thioredoxin-like fold), IPR014912 (Sep15/SelM redox)	NULL	PF08806	IPR014912	IPR012336	NULL	NULL	NULL	NULL	NULL	NULL	NULL	NULL	NULL	NULL
MYZPE13164_G006_v1.0_000131470	55.8591	65.0781	-1.74729	0.999932	-0.22038	2441	MYZPE13164_G006_v1.0_000131470.1	protein_coding	False	***	Secretory carrier-associated membrane protein	IPR007273 (SCAMP)	GO:0016020|GO:0016021|GO:0015031	PF04144	IPR007273	NULL	NULL	GO:0015031|GO:0016021	NULL	NULL	GO:0005575 (cellular_component)	GO:0006810 (transport)|GO:0008150 (biological_process)	NULL	GO:0016020 (membrane)|GO:0016021 (integral component of membrane)	GO:0006810 (transport)|GO:0051179 (localization)|GO:0051234 (establishment of localization)	NULL
MYZPE13164_G006_v1.0_000046420	36.617	43.8681	-1.74723	0.999931	-0.260659	3249	MYZPE13164_G006_v1.0_000046420.1	protein_coding	False	***	Septin-2	IPR016491 (Septin), IPR027417 (P-loop containing nucleoside triphosphate hydrolase), IPR030379 (Septin-type guanine nucleotide-binding (G) domain)	GO:0005515|GO:0003924|GO:0005819|GO:0005875|GO:0000281|GO:0042803|GO:0022008|GO:0007444|GO:0045172|GO:0005525|GO:0010906|GO:0007049|GO:0007295|GO:0005856|GO:0005737|GO:0031105|GO:0007067|GO:0051301|GO:0005940|GO:0007349|GO:0000166|GO:0051726	PF00735	IPR016491	IPR027417|IPR030379	NULL	GO:0005525	NULL	NULL	GO:0005575 (cellular_component)|GO:0005576 (extracellular region)|GO:0005622 (intracellular)|GO:0005623 (cell)|GO:0005737 (cytoplasm)|GO:0005856 (cytoskeleton)|GO:0043226 (organelle)|GO:0043234 (protein complex)	GO:0000003 (reproduction)|GO:0005975 (carbohydrate metabolic process)|GO:0007049 (cell cycle)|GO:0007067 (mitotic nuclear division)|GO:0008150 (biological_process)|GO:0030154 (cell differentiation)|GO:0040007 (growth)|GO:0044281 (small molecule metabolic process)|GO:0048646 (anatomical structure formation involved in morphogenesis)|GO:0048856 (anatomical structure development)|GO:0051301 (cell di…	GO:0003674 (molecular_function)|GO:0003924 (GTPase activity)|GO:0043167 (ion binding)	GO:0005737 (cytoplasm)|GO:0005575 (cellular_component)|GO:0043226 (organelle)|GO:0043229 (intracellular organelle)|GO:0043232 (intracellular non-membrane-bounded organelle)|GO:0044424 (intracellular part)|GO:0032991 (macromolecular complex)|GO:0044444 (cytoplasmic part)|GO:0071944 (cell periphery)|GO:0005576 (extracellular region)	GO:0009987 (cellular process)|GO:0044763 (single-organism cellular process)|GO:0008150 (biological_process)|GO:0044699 (single-organism process)|GO:0031323 (regulation of cellular metabolic process)|GO:0080090 (regulation of primary metabolic process)|GO:0050794 (regulation of cellular process)	GO:0000166 (nucleotide binding)|GO:0003824 (catalytic activity)|GO:0005515 (protein binding)|GO:0017076 (purine nucleotide binding)|GO:0032550 (purine ribonucleoside binding)|GO:0032555 (purine ribonucleotide binding)|GO:0035639 (purine ribonucleoside triphosphate binding)|GO:0046983 (protein dimerization activity)
MYZPE13164_G006_v1.0_000006380	7.9603	10.9544	-1.52955	0.999929	-0.460617	2379	MYZPE13164_G006_v1.0_000006380.1	protein_coding	False	***	Endonuclease G, mitochondrial	IPR001604 (DNA/RNA non-specific endonuclease)	GO:0016787|GO:0003676|GO:0004519|GO:0090305|GO:0046872	PF01223	NULL	IPR020821|IPR001604	IPR018524	GO:0046872|GO:0016787|GO:0003676	NULL	NULL	NULL	GO:0008150 (biological_process)|GO:0034641 (cellular nitrogen compound metabolic process)	GO:0003674 (molecular_function)|GO:0004518 (nuclease activity)|GO:0043167 (ion binding)	NULL	GO:0090304 (nucleic acid metabolic process)	GO:0003676 (nucleic acid binding)|GO:0003824 (catalytic activity)|GO:0046872 (metal ion binding)
MYZPE13164_G006_v1.0_000180450	34.9858	41.1361	-1.4926	0.999928	-0.233638	1306	MYZPE13164_G006_v1.0_000180450.1	protein_coding	False	***	Myosin-2 essential light chain	IPR011992 (EF-hand domain pair)	GO:0005509	PF00036|PF13405	NULL	IPR011992|IPR002048	IPR018247	GO:0005509	NULL	NULL	NULL	NULL	GO:0043167 (ion binding)	NULL	NULL	GO:0046872 (metal ion binding)
MYZPE13164_G006_v1.0_000112910	4.05552	6.43924	-1.5297	0.999927	-0.667003	309	MYZPE13164_G006_v1.0_000112910.1	protein_coding	False	NULL	Unknown protein	NULL	NULL	NULL	NULL	NULL	NULL	NULL	NULL	NULL	NULL	NULL	NULL	NULL	NULL	NULL
MYZPE13164_G006_v1.0_000096780	31.5774	25.0255	1.56174	0.999926	0.335493	906	MYZPE13164_G006_v1.0_000096780.1	protein_coding	False	***	ACYPI004229 protein	NULL	NULL	NULL	NULL	NULL	NULL	NULL	NULL	NULL	NULL	NULL	NULL	NULL	NULL	NULL
MYZPE13164_G006_v1.0_000160160	94.7539	80.2096	1.71439	0.999926	0.24041	1398	MYZPE13164_G006_v1.0_000160160.1	protein_coding	False	*-*	Caspase-1	IPR029030 (Caspase-like domain), IPR033139 (Peptidase family C14A, cysteine active site)	GO:0016787|GO:0006915|GO:0006508|GO:0008234|GO:0008233|GO:0004197	PF00656	NULL	IPR001309|IPR015917|IPR002138|IPR029030	IPR016129|IPR033139	GO:0004197|GO:0006915|GO:0006508|GO:0008234	NULL	NULL	NULL	GO:0008150 (biological_process)|GO:0008219 (cell death)	GO:0003674 (molecular_function)|GO:0008233 (peptidase activity)	NULL	GO:0006508 (proteolysis)|GO:0044763 (single-organism cellular process)	GO:0003824 (catalytic activity)
MYZPE13164_G006_v1.0_000044980	32.3974	39.4251	-1.49198	0.999921	-0.283239	1332	MYZPE13164_G006_v1.0_000044980.1	protein_coding	False	*-*	U4/U6.U5 small nuclear ribonucleoprotein 27 kDa protein	IPR013957 (Domain of unknown function DUF1777)	GO:0019013|GO:0030529	PF08648	NULL	IPR013957	NULL	NULL	NULL	NULL	GO:0005575 (cellular_component)|GO:0005622 (intracellular)|GO:0005623 (cell)	NULL	NULL	GO:0005575 (cellular_component)|GO:0030529 (intracellular ribonucleoprotein complex)	NULL	NULL
MYZPE13164_G006_v1.0_000167540	54.5527	47.3832	1.56215	0.99992	0.203273	1296	MYZPE13164_G006_v1.0_000167540.1	protein_coding	False	***	5-nucleotidase domain-containing protein 1	IPR008380 (HAD-superfamily hydrolase, subfamily IG, 5-nucleotidase), IPR023214 (HAD-like domain)	NULL	PF05761	IPR008380	IPR023214	NULL	NULL	NULL	NULL	NULL	NULL	NULL	NULL	NULL	NULL
MYZPE13164_G006_v1.0_000148040	6.81846	10.1539	-1.5305	0.999919	-0.574521	3184	MYZPE13164_G006_v1.0_000148040.1	protein_coding	False	***	Ribonuclease P protein subunit p30	IPR002738 (RNase P subunit p30)	GO:0003824|GO:0008033|GO:0090501|GO:0004540	PF01876	IPR002738	IPR016195	NULL	GO:0004540|GO:0003824|GO:0008033	NULL	NULL	NULL	GO:0006399 (tRNA metabolic process)|GO:0008150 (biological_process)|GO:0034641 (cellular nitrogen compound metabolic process)	GO:0003674 (molecular_function)|GO:0004518 (nuclease activity)	NULL	GO:0010467 (gene expression)|GO:0016070 (RNA metabolic process)|GO:0090304 (nucleic acid metabolic process)	GO:0003824 (catalytic activity)
MYZPE13164_G006_v1.0_000093620	29.4615	36.7657	-1.74542	0.999911	-0.319527	1419	MYZPE13164_G006_v1.0_000093620.1	protein_coding	False	***	Prefoldin subunit	IPR009053 (Prefoldin)	GO:0051082|GO:0016272|GO:0006457	PF02996	IPR004127|IPR009053|IPR011599	NULL	NULL	GO:0006457|GO:0016272|GO:0051082	NULL	NULL	GO:0043234 (protein complex)	GO:0006457 (protein folding)	GO:0051082 (unfolded protein binding)	GO:0032991 (macromolecular complex)	GO:0009987 (cellular process)	GO:0005515 (protein binding)
MYZPE13164_G006_v1.0_000020750	80.1721	109.552	-1.96754	0.99991	-0.450448	393	MYZPE13164_G006_v1.0_000020750.1	protein_coding	False	***	Thioredoxin	IPR005746 (Thioredoxin), IPR012336 (Thioredoxin-like fold)	GO:0015035|GO:0006662|GO:0045454|GO:0005623|GO:0055114	PF00085	IPR005746	IPR012336|IPR013766	IPR017937	GO:0045454|GO:0015035|GO:0006662	NULL	NULL	GO:0005623 (cell)	GO:0008150 (biological_process)|GO:0042592 (homeostatic process)|GO:0044281 (small molecule metabolic process)	GO:0016491 (oxidoreductase activity)	GO:0005623 (cell)	GO:0044710 (single-organism metabolic process)|GO:0071704 (organic substance metabolic process)|GO:0044763 (single-organism cellular process)|GO:0050794 (regulation of cellular process)|GO:0065007 (biological regulation)|GO:0055114 (oxidation-reduction process)	GO:0003824 (catalytic activity)
MYZPE13164_G006_v1.0_000103960	57.951	73.5356	-1.96754	0.99991	-0.34361	2150	MYZPE13164_G006_v1.0_000103960.1	protein_coding	False	***	Lysosomal aspartic protease	IPR001461 (Aspartic peptidase A1 family), IPR021109 (Aspartic peptidase domain)	GO:0004190|GO:0005764|GO:0008233|GO:0016787|GO:0006508	PF00026	IPR001461	IPR021109|IPR033121	IPR001969	GO:0004190|GO:0006508	NULL	NULL	GO:0005764 (lysosome)	GO:0008150 (biological_process)	GO:0003674 (molecular_function)|GO:0008233 (peptidase activity)	GO:0043231 (intracellular membrane-bounded organelle)|GO:0044444 (cytoplasmic part)	GO:0006508 (proteolysis)	GO:0003824 (catalytic activity)
MYZPE13164_G006_v1.0_000179670	50.0262	64.7899	-1.53153	0.999906	-0.373086	870	MYZPE13164_G006_v1.0_000179670.1	protein_coding	False	***	Ubiquinone biosynthesis protein COQ9, mitochondrial	IPR012762 (Ubiquinone biosynthesis protein COQ9)	GO:0006744	PF08511	IPR012762	IPR013718	NULL	GO:0006744	NULL	UniPathway: UPA00232	NULL	GO:0008150 (biological_process)|GO:0009058 (biosynthetic process)|GO:0044281 (small molecule metabolic process)|GO:0051186 (cofactor metabolic process)	NULL	NULL	GO:0009058 (biosynthetic process)|GO:0044237 (cellular metabolic process)|GO:0044249 (cellular biosynthetic process)|GO:0044710 (single-organism metabolic process)|GO:0044763 (single-organism cellular process)|GO:0071704 (organic substance metabolic process)|GO:1901576 (organic substance biosynthetic process)	NULL
MYZPE13164_G006_v1.0_000195180	179.848	218.152	-1.53162	0.999905	-0.278554	1858	MYZPE13164_G006_v1.0_000195180.1	protein_coding	False	***	Coiled-coil-helix-coiled-coil-helix domain-containing protein 2, mitochondrial	IPR010625 (CHCH)	NULL	PF06747	NULL	IPR010625	NULL	NULL	NULL	NULL	NULL	NULL	NULL	NULL	NULL	NULL
MYZPE13164_G006_v1.0_000025710	7.63399	10.7564	-1.49047	0.999901	-0.494681	2845	MYZPE13164_G006_v1.0_000025710.1	protein_coding	False	NULL	Unknown protein	NULL	NULL	NULL	NULL	NULL	NULL	NULL	NULL	NULL	NULL	NULL	NULL	NULL	NULL	NULL
MYZPE13164_G006_v1.0_000015120	215.597	270.347	-1.84827	0.999901	-0.326478	2192	MYZPE13164_G006_v1.0_000015120.1	protein_coding	False	***	Alkaline phosphatase	IPR001952 (Alkaline phosphatase)	GO:0016021|GO:0003824|GO:0008152|GO:0016020|GO:0004035|GO:0016791|GO:0016787|GO:0016311	PF00245	IPR001952	IPR017849|IPR017850	IPR018299	GO:0003824|GO:0016791|GO:0008152	EC:3.1.3.1	KEGG: 00790+3.1.3.1|KEGG: 00627+3.1.3.1|MetaCyc: PWY-5491|MetaCyc: PWY-5083	GO:0005575 (cellular_component)	GO:0008150 (biological_process)	GO:0003674 (molecular_function)|GO:0016791 (phosphatase activity)	GO:0016020 (membrane)|GO:0016021 (integral component of membrane)	GO:0008152 (metabolic process)|GO:0006796 (phosphate-containing compound metabolic process)	GO:0003824 (catalytic activity)
MYZPE13164_G006_v1.0_000078560	9.10284	12.6216	-1.53232	0.999896	-0.471506	1253	MYZPE13164_G006_v1.0_000078560.1	protein_coding	False	***	UPF0235 protein C15orf40	IPR003746 (Protein of unknown function DUF167)	NULL	PF02594	IPR003746	NULL	NULL	NULL	NULL	NULL	NULL	NULL	NULL	NULL	NULL	NULL
MYZPE13164_G006_v1.0_000093640	260.223	208.896	1.56392	0.999894	0.316964	789	MYZPE13164_G006_v1.0_000093640.1	protein_coding	False	***	ACYPI008873 protein	IPR018784 (Learning associated protein 18-like)	NULL	PF10169	IPR018784	NULL	NULL	NULL	NULL	NULL	NULL	NULL	NULL	NULL	NULL	NULL
MYZPE13164_G006_v1.0_000045750	71.8861	80.5407	-1.53252	0.999893	-0.164005	3761	MYZPE13164_G006_v1.0_000045750.1	protein_coding	False	***	Puromycin-sensitive aminopeptidase	IPR001930 (Peptidase M1, alanine aminopeptidase/leukotriene A4 hydrolase), IPR024571 (ERAP1-like C-terminal domain)	GO:0008237|GO:0006508|GO:0004177|GO:0008270	PF11838|PF01433	IPR001930	IPR014782|IPR024571	NULL	GO:0008270|GO:0008237|GO:0006508	NULL	NULL	NULL	GO:0008150 (biological_process)	GO:0008233 (peptidase activity)|GO:0043167 (ion binding)	NULL	GO:0006508 (proteolysis)	GO:0003824 (catalytic activity)|GO:0008270 (zinc ion binding)
MYZPE13164_G006_v1.0_000191690	5.92367	2.88374	1.53169	0.999892	1.03855	1027	MYZPE13164_G006_v1.0_000191690.1	protein_coding	False	NULL	Unknown protein	NULL	NULL	NULL	NULL	NULL	NULL	NULL	NULL	NULL	NULL	NULL	NULL	NULL	NULL	NULL
MYZPE13164_G006_v1.0_000121080	47.0715	55.6628	-1.48975	0.99989	-0.241861	1536	MYZPE13164_G006_v1.0_000121080.1	protein_coding	False	***	WD repeat-containing protein 46	IPR012952 (BING4, C-terminal domain), IPR015943 (WD40/YVTN repeat-like-containing domain)	NULL	PF08149|PF00400	NULL	IPR015943|IPR017986|IPR012952	IPR001680|IPR019775	GO:0005515	NULL	NULL	NULL	NULL	GO:0003674 (molecular_function)	NULL	NULL	GO:0005515 (protein binding)
MYZPE13164_G006_v1.0_000130620	272.372	321.938	-1.48974	0.99989	-0.241208	3433	MYZPE13164_G006_v1.0_000130620.1	protein_coding	False	***	Tropomyosin-1	IPR000533 (Tropomyosin)	GO:0003674|GO:0005575|GO:0008150	PF00261	IPR000533	NULL	NULL	NULL	NULL	Reactome: REACT_17044	GO:0005575 (cellular_component)	GO:0008150 (biological_process)	GO:0003674 (molecular_function)	GO:0005575 (cellular_component)	GO:0008150 (biological_process)	GO:0003674 (molecular_function)
MYZPE13164_G006_v1.0_000190550	41.6684	50.4161	-1.53274	0.99989	-0.274932	2442	MYZPE13164_G006_v1.0_000190550.1	protein_coding	False	***	Ubiquitin carboxyl-terminal hydrolase 5	IPR009060 (UBA-like), IPR013083 (Zinc finger, RING/FYVE/PHD-type), IPR016652 (Ubiquitinyl hydrolase), IPR028889 (Ubiquitin specific protease domain)	GO:0008270|GO:0006511|GO:0006508|GO:0016787|GO:0046872|GO:0004843|GO:0036459|GO:0008234|GO:0016579|GO:0008233	PF00443|PF00627|PF02148	IPR016652	IPR015940|IPR009060|IPR013083|IPR028889|IPR001394|IPR001607	IPR018200	GO:0036459|GO:0008270|GO:0006511|GO:0005515|GO:0016579|GO:0004843	NULL	NULL	NULL	GO:0006464 (cellular protein modification process)|GO:0008150 (biological_process)|GO:0009056 (catabolic process)	GO:0003674 (molecular_function)|GO:0008233 (peptidase activity)|GO:0043167 (ion binding)	NULL	GO:0006508 (proteolysis)|GO:0008152 (metabolic process)|GO:0019538 (protein metabolic process)|GO:0043170 (macromolecule metabolic process)|GO:0044237 (cellular metabolic process)|GO:0044260 (cellular macromolecule metabolic process)|GO:0044267 (cellular protein metabolic process)|GO:0071704 (organic substance metabolic process)|GO:0006464 (cellular protein modification process)	GO:0003824 (catalytic activity)|GO:0005515 (protein binding)|GO:0008270 (zinc ion binding)|GO:0046872 (metal ion binding)
MYZPE13164_G006_v1.0_000130780	600.9	534.711	1.56439	0.999886	0.168366	1247	MYZPE13164_G006_v1.0_000130780.1	protein_coding	False	***	Transcription factor BTF3	IPR002715 (Nascent polypeptide-associated complex NAC domain)	NULL	PF01849	NULL	IPR002715	NULL	NULL	NULL	NULL	NULL	NULL	NULL	NULL	NULL	NULL
MYZPE13164_G006_v1.0_000103470	48.5631	58.2877	-1.74346	0.999883	-0.263328	1649	MYZPE13164_G006_v1.0_000103470.1	protein_coding	False	***	Methionine-R-sulfoxide reductase B1	IPR011057 (Mss4-like), IPR028427 (Peptide methionine sulfoxide reductase)	GO:0006979|GO:0033743|GO:0030091|GO:0016671|GO:0055114	PF01641	IPR028427	IPR011057|IPR002579	NULL	GO:0016671|GO:0006979|GO:0033743|GO:0030091|GO:0055114	NULL	NULL	NULL	GO:0006950 (response to stress)|GO:0008150 (biological_process)	GO:0016491 (oxidoreductase activity)	NULL	GO:0008150 (biological_process)|GO:0044267 (cellular protein metabolic process)|GO:0055114 (oxidation-reduction process)	GO:0003824 (catalytic activity)
MYZPE13164_G006_v1.0_000070680	77.876	86.1127	-1.4891	0.999879	-0.145047	2380	MYZPE13164_G006_v1.0_000070680.1	protein_coding	False	***	26S proteasome non-ATPase regulatory subunit 3	IPR000717 (Proteasome component (PCI) domain), IPR013586 (26S proteasome regulatory subunit, C-terminal)	GO:0000502|GO:0030234|GO:0050790|GO:0042176	PF08375|PF01399	NULL	IPR013586|IPR000717|IPR011991	NULL	GO:0005515|GO:0030234|GO:0000502|GO:0042176	NULL	NULL	GO:0005575 (cellular_component)|GO:0005622 (intracellular)|GO:0005623 (cell)|GO:0043234 (protein complex)	GO:0008150 (biological_process)|GO:0009056 (catabolic process)	GO:0003674 (molecular_function)|GO:0030234 (enzyme regulator activity)	GO:0032991 (macromolecular complex)|GO:0044424 (intracellular part)	GO:0019222 (regulation of metabolic process)|GO:0060255 (regulation of macromolecule metabolic process)|GO:0080090 (regulation of primary metabolic process)|GO:0065007 (biological regulation)	GO:0005515 (protein binding)|GO:0003674 (molecular_function)
MYZPE13164_G006_v1.0_000158150	13.697	19.5672	-1.74313	0.999878	-0.514583	225	MYZPE13164_G006_v1.0_000158150.1	protein_coding	False	NULL	Unknown protein	NULL	NULL	NULL	NULL	NULL	NULL	NULL	NULL	NULL	NULL	NULL	NULL	NULL	NULL	NULL
MYZPE13164_G006_v1.0_000047360	3.13637	5.54532	-1.53386	0.999872	-0.822177	1952	MYZPE13164_G006_v1.0_000047360.1	protein_coding	False	NULL	Unknown protein	IPR032071 (Domain of unknown function DUF4806)	NULL	PF16064	NULL	IPR032071	NULL	NULL	NULL	NULL	NULL	NULL	NULL	NULL	NULL	NULL
MYZPE13164_G006_v1.0_000194780	26.866	34.3088	-1.48869	0.999871	-0.352798	1919	MYZPE13164_G006_v1.0_000194780.1	protein_coding	False	NULL	Unknown protein	NULL	NULL	NULL	NULL	NULL	NULL	NULL	NULL	NULL	NULL	NULL	NULL	NULL	NULL	NULL
MYZPE13164_G006_v1.0_000172030	334.36	366.873	-1.48809	0.99986	-0.133877	866	MYZPE13164_G006_v1.0_000172030.1	protein_coding	False	***	Cytochrome c oxidase subunit 6B	IPR003213 (Cytochrome c oxidase, subunit VIb)	GO:1902600|GO:0005739|GO:0004129	PF02297	IPR003213	NULL	NULL	GO:0004129|GO:0005739	NULL	NULL	GO:0005739 (mitochondrion)	GO:0006810 (transport)|GO:0008150 (biological_process)|GO:0055085 (transmembrane transport)	GO:0003674 (molecular_function)|GO:0016491 (oxidoreductase activity)|GO:0022857 (transmembrane transporter activity)	GO:0043231 (intracellular membrane-bounded organelle)|GO:0044444 (cytoplasmic part)	GO:0044765 (single-organism transport)|GO:0055085 (transmembrane transport)	GO:0003674 (molecular_function)|GO:0003824 (catalytic activity)
MYZPE13164_G006_v1.0_000084960	12.5444	19.5381	-1.96429	0.999855	-0.63925	1947	MYZPE13164_G006_v1.0_000084960.1	protein_coding	False	***	ADP-ribosylation factor-like protein 8	IPR006689 (Small GTPase superfamily, ARF/SAR type), IPR027417 (P-loop containing nucleoside triphosphate hydrolase)	GO:0019003|GO:0032419|GO:0007264|GO:0005765|GO:0007059|GO:0016020|GO:0005764|GO:0051233|GO:0005525|GO:0007049|GO:0005622|GO:0005737|GO:0051301|GO:0001666|GO:0007067|GO:0000166|GO:0048487|GO:0000819|GO:0043014|GO:0030496	PF00025	IPR006689|IPR024156	IPR027417|IPR005225	NULL	GO:0005525|GO:0005622|GO:0007264	NULL	NULL	GO:0005575 (cellular_component)|GO:0005622 (intracellular)|GO:0005623 (cell)|GO:0005737 (cytoplasm)|GO:0005764 (lysosome)|GO:0005773 (vacuole)|GO:0005856 (cytoskeleton)|GO:0043226 (organelle)	GO:0006950 (response to stress)|GO:0007049 (cell cycle)|GO:0007059 (chromosome segregation)|GO:0007067 (mitotic nuclear division)|GO:0007165 (signal transduction)|GO:0008150 (biological_process)|GO:0051276 (chromosome organization)|GO:0051301 (cell division)	GO:0003674 (molecular_function)|GO:0008092 (cytoskeletal protein binding)|GO:0043167 (ion binding)	GO:0005622 (intracellular)|GO:0005737 (cytoplasm)|GO:0043231 (intracellular membrane-bounded organelle)|GO:0044444 (cytoplasmic part)|GO:0005575 (cellular_component)|GO:0016020 (membrane)|GO:0043226 (organelle)|GO:0043227 (membrane-bounded organelle)|GO:0043229 (intracellular organelle)|GO:0044424 (intracellular part)|GO:0044464 (cell part)|GO:0044425 (membrane part)|GO:0043232 (intracellular non…	GO:0008150 (biological_process)|GO:0009987 (cellular process)|GO:0044763 (single-organism cellular process)|GO:0044699 (single-organism process)|GO:0050794 (regulation of cellular process)	GO:0000166 (nucleotide binding)|GO:0017076 (purine nucleotide binding)|GO:0032550 (purine ribonucleoside binding)|GO:0032555 (purine ribonucleotide binding)|GO:0035639 (purine ribonucleoside triphosphate binding)|GO:0005515 (protein binding)
MYZPE13164_G006_v1.0_000175700	20.5055	26.9767	-1.53486	0.999854	-0.395703	2386	MYZPE13164_G006_v1.0_000175700.1	protein_coding	False	***	Ethanolaminephosphotransferase 1	IPR000462 (CDP-alcohol phosphatidyltransferase)	GO:0008654|GO:0016020|GO:0016021|GO:0016780|GO:0016740	PF01066	IPR014472|IPR000462	NULL	NULL	GO:0016780|GO:0008654|GO:0016020	NULL	NULL	GO:0005575 (cellular_component)	GO:0006629 (lipid metabolic process)|GO:0008150 (biological_process)|GO:0009058 (biosynthetic process)	GO:0003674 (molecular_function)	GO:0016020 (membrane)|GO:0016021 (integral component of membrane)	GO:0006793 (phosphorus metabolic process)|GO:0006796 (phosphate-containing compound metabolic process)|GO:0009058 (biosynthetic process)|GO:0044237 (cellular metabolic process)|GO:0044238 (primary metabolic process)|GO:0044249 (cellular biosynthetic process)|GO:0044710 (single-organism metabolic process)|GO:0044763 (single-organism cellular process)|GO:0071704 (organic substance metabolic process…	GO:0016740 (transferase activity)|GO:0016772 (transferase activity, transferring phosphorus-containing groups)
MYZPE13164_G006_v1.0_000170540	65.052	74.3372	-1.48778	0.999854	-0.192491	3288	MYZPE13164_G006_v1.0_000170540.1	protein_coding	False	***	Calreticulin-like Protein	IPR001580 (Calreticulin/calnexin), IPR013320 (Concanavalin A-like lectin/glucanase domain)	GO:0051082|GO:0016021|GO:0005783|GO:0016020|GO:0006457|GO:0005509	PF00262	IPR001580	IPR009033|IPR013320	IPR018124	GO:0005509|GO:0006457|GO:0005515|GO:0005783|GO:0051082	NULL	NULL	GO:0005575 (cellular_component)|GO:0005783 (endoplasmic reticulum)	GO:0006457 (protein folding)	GO:0003674 (molecular_function)|GO:0043167 (ion binding)|GO:0051082 (unfolded protein binding)	GO:0043231 (intracellular membrane-bounded organelle)|GO:0044444 (cytoplasmic part)|GO:0044464 (cell part)|GO:0016020 (membrane)|GO:0016021 (integral component of membrane)	GO:0009987 (cellular process)	GO:0046872 (metal ion binding)|GO:0005515 (protein binding)
MYZPE13164_G006_v1.0_000127990	86.1315	68.0346	1.70993	0.999849	0.340271	1400	MYZPE13164_G006_v1.0_000127990.1	protein_coding	False	***	Protein bric-a-brac 2	IPR011333 (SKP1/BTB/POZ domain), IPR015880 (Zinc finger, C2H2-like)	GO:0046872	PF00651	NULL	IPR015880|IPR011333|IPR007087|IPR000210	NULL	GO:0046872|GO:0005515	NULL	NULL	NULL	NULL	GO:0003674 (molecular_function)|GO:0043167 (ion binding)	NULL	NULL	GO:0005515 (protein binding)|GO:0046872 (metal ion binding)
MYZPE13164_G006_v1.0_000136240	288.459	254.626	2.31922	0.999847	0.179988	1391	MYZPE13164_G006_v1.0_000136240.1	protein_coding	False	***	ATP synthase subunit O, mitochondrial	IPR000711 (ATPase, OSCP/delta subunit), IPR026015 (F1F0 ATP synthase OSCP/delta subunit, N-terminal domain)	GO:0046933|GO:0015986	PF00213	IPR000711	IPR026015	NULL	GO:0015986|GO:0046933	NULL	NULL	NULL	GO:0006810 (transport)|GO:0008150 (biological_process)|GO:0009058 (biosynthetic process)|GO:0034641 (cellular nitrogen compound metabolic process)|GO:0044281 (small molecule metabolic process)|GO:0055085 (transmembrane transport)	GO:0003674 (molecular_function)|GO:0016887 (ATPase activity)|GO:0022857 (transmembrane transporter activity)	NULL	GO:0006139 (nucleobase-containing compound metabolic process)|GO:0006725 (cellular aromatic compound metabolic process)|GO:0006793 (phosphorus metabolic process)|GO:0006796 (phosphate-containing compound metabolic process)|GO:0006807 (nitrogen compound metabolic process)|GO:0009058 (biosynthetic process)|GO:0018130 (heterocycle biosynthetic process)|GO:0019438 (aromatic compound biosynthetic proc…	GO:0003674 (molecular_function)|GO:0003824 (catalytic activity)
MYZPE13164_G006_v1.0_000168720	25.5647	31.9237	-1.53528	0.999846	-0.320477	1467	MYZPE13164_G006_v1.0_000168720.1	protein_coding	False	***	Cytidine deaminase	IPR006262 (Cytidine deaminase, homotetrameric)	GO:0008270|GO:0003824|GO:0016787|GO:0009972|GO:0004126	PF00383	IPR006262	IPR002125|IPR016193	IPR016192	GO:0008270|GO:0016787|GO:0003824|GO:0009972|GO:0004126	EC:3.5.4.5	MetaCyc: PWY-7199|KEGG: 00983+3.5.4.5|KEGG: 00240+3.5.4.5|MetaCyc: PWY-6556|MetaCyc: PWY-7181|MetaCyc: PWY-7193	NULL	GO:0008150 (biological_process)|GO:0009056 (catabolic process)|GO:0034641 (cellular nitrogen compound metabolic process)|GO:0034655 (nucleobase-containing compound catabolic process)|GO:0044281 (small molecule metabolic process)	GO:0003674 (molecular_function)|GO:0016810 (hydrolase activity, acting on carbon-nitrogen (but not peptide) bonds)|GO:0043167 (ion binding)	NULL	GO:0006139 (nucleobase-containing compound metabolic process)|GO:0006725 (cellular aromatic compound metabolic process)|GO:0006807 (nitrogen compound metabolic process)|GO:0008152 (metabolic process)|GO:0034641 (cellular nitrogen compound metabolic process)|GO:0044237 (cellular metabolic process)|GO:0044710 (single-organism metabolic process)|GO:0044763 (single-organism cellular process)|GO:00464…	GO:0003824 (catalytic activity)|GO:0008270 (zinc ion binding)
MYZPE13164_G006_v1.0_000036450	36.9692	24.5134	2.45299	0.999845	0.592753	1235	MYZPE13164_G006_v1.0_000036450.1	protein_coding	False	***	Gamma-interferon-inducible lysosomal thiol reductase	IPR004911 (Gamma interferon inducible lysosomal thiol reductase GILT)	NULL	PF03227	IPR004911	NULL	NULL	NULL	NULL	NULL	NULL	NULL	NULL	NULL	NULL	NULL
MYZPE13164_G006_v1.0_000075310	16.1473	23.1019	-1.74132	0.999844	-0.516718	2586	MYZPE13164_G006_v1.0_000075310.1	protein_coding	False	*-*	Borealin	IPR018867 (Cell division protein borealin)	NULL	PF10512	IPR018867	NULL	NULL	NULL	NULL	NULL	NULL	NULL	NULL	NULL	NULL	NULL
MYZPE13164_G006_v1.0_000120910	44.427	51.2791	-1.48702	0.999838	-0.206933	1374	MYZPE13164_G006_v1.0_000120910.1	protein_coding	False	***	Ubiquitin-conjugating enzyme	IPR009060 (UBA-like), IPR016135 (Ubiquitin-conjugating enzyme/RWD-like), IPR023313 (Ubiquitin-conjugating enzyme, active site)	GO:0000166|GO:0005524	PF00627|PF00179	NULL	IPR009060|IPR015940|IPR016135|IPR000608	IPR023313	GO:0005515	NULL	UniPathway: UPA00143|MetaCyc: PWY-7511	NULL	NULL	GO:0003674 (molecular_function)|GO:0043167 (ion binding)	NULL	NULL	GO:0000166 (nucleotide binding)|GO:0005515 (protein binding)|GO:0005524 (ATP binding)
MYZPE13164_G006_v1.0_000067600	27.1141	33.1933	-1.53579	0.999836	-0.291846	1988	MYZPE13164_G006_v1.0_000067600.1	protein_coding	False	***	Protein phosphatase PTC7 like protein	IPR001932 (PPM-type phosphatase domain)	GO:0003824	PF00481	NULL	IPR001932	NULL	GO:0003824	EC:3.1.3.16	KEGG: 04660+3.1.3.16	NULL	NULL	GO:0003674 (molecular_function)	NULL	NULL	GO:0003824 (catalytic activity)
MYZPE13164_G006_v1.0_000060100	66.8838	79.8143	-1.85181	0.999833	-0.25499	634	MYZPE13164_G006_v1.0_000060100.1	protein_coding	False	***	40S ribosomal protein S27	IPR000592 (Ribosomal protein S27e), IPR011332 (Zinc-binding ribosomal protein)	GO:0046872|GO:0006412|GO:0030529|GO:0005840|GO:0005622|GO:0003735	PF01667	IPR000592	IPR011332|IPR023407	NULL	GO:0003735|GO:0005622|GO:0006412|GO:0005840	NULL	NULL	GO:0005575 (cellular_component)|GO:0005622 (intracellular)|GO:0005623 (cell)|GO:0005840 (ribosome)	GO:0006412 (translation)	GO:0003735 (structural constituent of ribosome)|GO:0043167 (ion binding)	GO:0005622 (intracellular)|GO:0005840 (ribosome)|GO:0030529 (intracellular ribonucleoprotein complex)	GO:0006807 (nitrogen compound metabolic process)|GO:0010467 (gene expression)|GO:0034641 (cellular nitrogen compound metabolic process)|GO:0034645 (cellular macromolecule biosynthetic process)|GO:0044267 (cellular protein metabolic process)|GO:0044271 (cellular nitrogen compound biosynthetic process)|GO:0071704 (organic substance metabolic process)|GO:1901576 (organic substance biosynthetic proce…	GO:0003674 (molecular_function)|GO:0046872 (metal ion binding)
MYZPE13164_G006_v1.0_000169190	32.9419	40.8755	-1.74072	0.999832	-0.311315	2217	MYZPE13164_G006_v1.0_000169190.1	protein_coding	False	***	Golgi integral membrane protein 4	NULL	GO:0016021|GO:0016020	NULL	NULL	NULL	NULL	NULL	NULL	NULL	GO:0005575 (cellular_component)	NULL	NULL	GO:0016020 (membrane)|GO:0016021 (integral component of membrane)	NULL	NULL
MYZPE13164_G006_v1.0_000170190	48.2251	56.9479	-1.96306	0.999827	-0.239858	1839	MYZPE13164_G006_v1.0_000170190.1	protein_coding	False	*-*	Small integral membrane protein	IPR020309 (Uncharacterised protein family, CD034/YQF4)	GO:0016020|GO:0016021	PF11027	IPR020309	NULL	NULL	NULL	NULL	NULL	GO:0005575 (cellular_component)	NULL	NULL	GO:0016020 (membrane)|GO:0016021 (integral component of membrane)	NULL	NULL
MYZPE13164_G006_v1.0_000029960	37.6298	46.6714	-1.5363	0.999826	-0.310663	4644	MYZPE13164_G006_v1.0_000029960.1	protein_coding	False	***	Equilibrative nucleoside transporter 1	IPR002259 (Equilibrative nucleoside transporter), IPR020846 (Major facilitator superfamily domain)	GO:0005337|GO:0016021|GO:0016020|GO:1901642|GO:0006810	PF01733	IPR002259	IPR020846	NULL	GO:0005337|GO:0016021|GO:0006810	NULL	Reactome: REACT_1698|Reactome: REACT_15518	GO:0005575 (cellular_component)	GO:0006810 (transport)|GO:0008150 (biological_process)|GO:0055085 (transmembrane transport)	GO:0003674 (molecular_function)|GO:0022857 (transmembrane transporter activity)	GO:0016020 (membrane)|GO:0016021 (integral component of membrane)	GO:0006810 (transport)|GO:0044765 (single-organism transport)|GO:0055085 (transmembrane transport)	GO:0003674 (molecular_function)
MYZPE13164_G006_v1.0_000092490	6.7377	10.8564	-1.48646	0.999824	-0.68822	2450	MYZPE13164_G006_v1.0_000092490.1	protein_coding	False	NULL	Unknown protein	IPR011991 (Winged helix-turn-helix DNA-binding domain)	NULL	NULL	NULL	IPR011991	NULL	NULL	NULL	NULL	NULL	NULL	NULL	NULL	NULL	NULL
MYZPE13164_G006_v1.0_000087190	6.27995	9.48595	-1.53651	0.999821	-0.595041	1624	MYZPE13164_G006_v1.0_000087190.1	protein_coding	False	*-*	Inositol monophosphatase 2	IPR000760 (Inositol monophosphatase)	GO:0046854	PF00459	IPR000760|IPR020552	NULL	NULL	GO:0046854	EC:3.1.3.25	MetaCyc: PWY-2301|KEGG: 00521+3.1.3.25|MetaCyc: PWY-6363|KEGG: 00562+3.1.3.25|UniPathway: UPA00823|KEGG: 04070+3.1.3.25|MetaCyc: PWY-4702	NULL	GO:0006629 (lipid metabolic process)|GO:0008150 (biological_process)	NULL	NULL	GO:0006793 (phosphorus metabolic process)|GO:0006796 (phosphate-containing compound metabolic process)|GO:0016310 (phosphorylation)|GO:0044237 (cellular metabolic process)|GO:0044238 (primary metabolic process)|GO:0044710 (single-organism metabolic process)|GO:0044763 (single-organism cellular process)|GO:0071704 (organic substance metabolic process)	NULL
MYZPE13164_G006_v1.0_000175750	40.2302	31.5182	1.70867	0.999817	0.352097	2202	MYZPE13164_G006_v1.0_000175750.1	protein_coding	False	*-*	WW domain-binding protein 11	IPR019007 (WW domain binding protein 11)	GO:0006396	PF09429	IPR019007	NULL	NULL	GO:0006396	NULL	NULL	NULL	GO:0008150 (biological_process)|GO:0034641 (cellular nitrogen compound metabolic process)	NULL	NULL	GO:0010467 (gene expression)|GO:0016070 (RNA metabolic process)	NULL
MYZPE13164_G006_v1.0_000194630	12.2715	16.3241	-1.53669	0.999817	-0.411691	7561	MYZPE13164_G006_v1.0_000194630.1	protein_coding	False	***	Nuclear pore complex protein Nup205	IPR021827 (Nucleoporin Nup186/Nup192/Nup205)	GO:0005643	PF11894	IPR021827	NULL	NULL	GO:0005643	NULL	NULL	GO:0005575 (cellular_component)|GO:0005622 (intracellular)|GO:0005623 (cell)|GO:0005634 (nucleus)|GO:0005635 (nuclear envelope)|GO:0043226 (organelle)	NULL	NULL	GO:0005575 (cellular_component)|GO:0005634 (nucleus)|GO:0043226 (organelle)|GO:0043227 (membrane-bounded organelle)|GO:0043229 (intracellular organelle)|GO:0044424 (intracellular part)|GO:0044464 (cell part)	NULL	NULL
MYZPE13164_G006_v1.0_000166570	52.8571	69.0742	-1.48618	0.999817	-0.386049	477	MYZPE13164_G006_v1.0_000166570.1	protein_coding	False	***	Glycine cleavage system H protein, mitochondrial	IPR000089 (Biotin/lipoyl attachment), IPR002930 (Glycine cleavage system H-protein)	GO:0019464|GO:0005960	PF01597	IPR017453|IPR002930	IPR000089|IPR011053	IPR003016	GO:0005960|GO:0019464	NULL	NULL	GO:0005575 (cellular_component)|GO:0005622 (intracellular)|GO:0005623 (cell)|GO:0005737 (cytoplasm)|GO:0043234 (protein complex)	GO:0006520 (cellular amino acid metabolic process)|GO:0008150 (biological_process)|GO:0009056 (catabolic process)|GO:0044281 (small molecule metabolic process)	NULL	GO:0005623 (cell)|GO:0032991 (macromolecular complex)|GO:0044444 (cytoplasmic part)|GO:0044464 (cell part)	GO:0006807 (nitrogen compound metabolic process)|GO:0008152 (metabolic process)|GO:0044237 (cellular metabolic process)|GO:0044238 (primary metabolic process)|GO:0044710 (single-organism metabolic process)|GO:0044763 (single-organism cellular process)|GO:0071704 (organic substance metabolic process)	NULL
MYZPE13164_G006_v1.0_000044400	302.705	216.565	1.56758	0.999816	0.483112	1292	MYZPE13164_G006_v1.0_000044400.1	protein_coding	False	***	Protein takeout	IPR010562 (Haemolymph juvenile hormone binding)	NULL	PF06585	IPR010562	NULL	NULL	NULL	NULL	NULL	NULL	NULL	NULL	NULL	NULL	NULL
MYZPE13164_G006_v1.0_000088850	15.1341	11.1487	1.5676	0.999816	0.440924	186	MYZPE13164_G006_v1.0_000088850.1	protein_coding	False	NULL	Unknown protein	NULL	NULL	NULL	NULL	NULL	NULL	NULL	NULL	NULL	NULL	NULL	NULL	NULL	NULL	NULL
MYZPE13164_G006_v1.0_000122270	60.0348	106.586	-1.48555	0.999801	-0.828146	660	MYZPE13164_G006_v1.0_000122270.1	protein_coding	False	***	ACYPI007928 protein	IPR000618 (Insect cuticle protein), IPR031311 (Chitin-binding type R&R consensus)	GO:0042302	PF00379	IPR000618	NULL	IPR031311	GO:0042302	NULL	NULL	NULL	NULL	GO:0005198 (structural molecule activity)	NULL	NULL	GO:0003674 (molecular_function)
MYZPE13164_G006_v1.0_000088910	17.3887	29.6392	-1.73936	0.9998	-0.769357	2344	MYZPE13164_G006_v1.0_000088910.1	protein_coding	False	***	Acyl-protein thioesterase 1	IPR029058 (Alpha/Beta hydrolase fold)	GO:0016787	PF02230	NULL	IPR029058|IPR003140	NULL	GO:0016787	NULL	NULL	NULL	NULL	GO:0003674 (molecular_function)	NULL	NULL	GO:0003824 (catalytic activity)
MYZPE13164_G006_v1.0_000042390	12.4642	16.5853	-1.48547	0.999799	-0.412117	1929	MYZPE13164_G006_v1.0_000042390.1	protein_coding	False	***	BTB/POZ domain-containing protein KCTD5	IPR011333 (SKP1/BTB/POZ domain)	GO:0051260	PF02214	NULL	IPR011333|IPR000210|IPR003131	NULL	GO:0005515|GO:0051260	NULL	NULL	NULL	GO:0006461 (protein complex assembly)	GO:0003674 (molecular_function)	NULL	GO:0008150 (biological_process)|GO:0009987 (cellular process)	GO:0005515 (protein binding)
MYZPE13164_G006_v1.0_000092930	84.4025	102.198	-1.85327	0.999796	-0.276014	243	MYZPE13164_G006_v1.0_000092930.1	protein_coding	False	***	Small nuclear ribonucleoprotein F-like Protein	IPR010920 (LSM domain), IPR016487 (Sm-like protein Lsm6/SmF)	GO:0019013|GO:0005634|GO:0005681|GO:0008380|GO:0003723|GO:0005732|GO:0030529|GO:0006397|GO:0000398	PF01423	IPR016487	IPR001163|IPR010920	NULL	GO:0005732|GO:0000398	NULL	NULL	GO:0005575 (cellular_component)|GO:0005622 (intracellular)|GO:0005623 (cell)|GO:0005634 (nucleus)|GO:0043226 (organelle)	GO:0006397 (mRNA processing)|GO:0008150 (biological_process)|GO:0034641 (cellular nitrogen compound metabolic process)	GO:0003723 (RNA binding)	GO:0005634 (nucleus)|GO:0005575 (cellular_component)|GO:0030529 (intracellular ribonucleoprotein complex)|GO:0043226 (organelle)|GO:0043229 (intracellular organelle)|GO:0044424 (intracellular part)	GO:0010467 (gene expression)|GO:0016070 (RNA metabolic process)	GO:0003676 (nucleic acid binding)
MYZPE13164_G006_v1.0_000014100	13.5406	18.0505	-1.53763	0.999794	-0.414746	3195	MYZPE13164_G006_v1.0_000014100.1	protein_coding	False	*-*	Transmembrane protein 201	IPR018617 (Ima1, N-terminal domain)	GO:0016020|GO:0016021	PF09779	NULL	IPR018617	NULL	NULL	NULL	NULL	GO:0005575 (cellular_component)	NULL	NULL	GO:0016020 (membrane)|GO:0016021 (integral component of membrane)	NULL	NULL
MYZPE13164_G006_v1.0_000127450	23.8915	34.7396	-1.53836	0.999777	-0.54008	1305	MYZPE13164_G006_v1.0_000127450.1	protein_coding	False	***	ACYPI009231 protein	NULL	NULL	NULL	NULL	NULL	NULL	NULL	NULL	NULL	NULL	NULL	NULL	NULL	NULL	NULL
MYZPE13164_G006_v1.0_000050780	17.0246	23.5165	-1.96114	0.999775	-0.466047	1833	MYZPE13164_G006_v1.0_000050780.1	protein_coding	False	***	YEATS domain-containing protein 4	IPR005033 (YEATS)	GO:0006355	PF03366	IPR005033	NULL	NULL	GO:0006355	NULL	NULL	NULL	GO:0008150 (biological_process)|GO:0009058 (biosynthetic process)|GO:0034641 (cellular nitrogen compound metabolic process)	NULL	NULL	GO:0006355 (regulation of transcription, DNA-templated)	NULL
MYZPE13164_G006_v1.0_000169630	6.63237	12.771	-1.96113	0.999775	-0.945273	1832	MYZPE13164_G006_v1.0_000169630.1	protein_coding	False	***	Rap1 GTPase-GDP dissociation stimulator 1-B	IPR016024 (Armadillo-type fold)	NULL	NULL	NULL	IPR011989|IPR016024	NULL	GO:0005488	NULL	NULL	NULL	NULL	GO:0003674 (molecular_function)	NULL	NULL	GO:0005488 (binding)
MYZPE13164_G006_v1.0_000111320	43.6193	56.1939	-1.96099	0.99977	-0.365448	2017	MYZPE13164_G006_v1.0_000111320.1	protein_coding	False	***	Cytochrome P450	IPR001128 (Cytochrome P450)	GO:0055114|GO:0020037|GO:0016020|GO:0016705|GO:0016021|GO:0016491|GO:0046872|GO:0004497|GO:0005506	PF00067	IPR002401|IPR001128	NULL	IPR017972	GO:0020037|GO:0055114|GO:0016705|GO:0005506	NULL	Reactome: REACT_13433	GO:0005575 (cellular_component)	GO:0008150 (biological_process)	GO:0003674 (molecular_function)|GO:0016491 (oxidoreductase activity)|GO:0043167 (ion binding)	GO:0016020 (membrane)|GO:0016021 (integral component of membrane)	GO:0055114 (oxidation-reduction process)	GO:0003824 (catalytic activity)|GO:0046914 (transition metal ion binding)|GO:0097159 (organic cyclic compound binding)|GO:1901363 (heterocyclic compound binding)|GO:0046872 (metal ion binding)
MYZPE13164_G006_v1.0_000092570	17.1957	25.4401	-1.96089	0.999768	-0.565051	1276	MYZPE13164_G006_v1.0_000092570.1	protein_coding	False	***	Mitochondrial pyruvate carrier 1-like Protein	IPR005336 (Mitochondrial pyruvate carrier)	GO:0006850|GO:0005743	PF03650	IPR005336	NULL	NULL	GO:0006850|GO:0005743	NULL	NULL	GO:0005575 (cellular_component)|GO:0005622 (intracellular)|GO:0005623 (cell)|GO:0005737 (cytoplasm)|GO:0005739 (mitochondrion)|GO:0043226 (organelle)	GO:0006810 (transport)|GO:0008150 (biological_process)	NULL	GO:0005575 (cellular_component)|GO:0016020 (membrane)|GO:0043226 (organelle)|GO:0043227 (membrane-bounded organelle)|GO:0043229 (intracellular organelle)|GO:0043231 (intracellular membrane-bounded organelle)|GO:0044424 (intracellular part)|GO:0044444 (cytoplasmic part)|GO:0044464 (cell part)	GO:0006810 (transport)|GO:0044765 (single-organism transport)	NULL
MYZPE13164_G006_v1.0_000005860	20.5361	28.089	-1.53871	0.999766	-0.451842	1318	MYZPE13164_G006_v1.0_000005860.1	protein_coding	False	***	LSM domain-containing protein 1-A	IPR010920 (LSM domain)	NULL	PF01423	NULL	IPR010920|IPR001163	NULL	NULL	NULL	NULL	NULL	NULL	NULL	NULL	NULL	NULL
MYZPE13164_G006_v1.0_000123660	109.316	98.0552	1.56919	0.999766	0.156844	781	MYZPE13164_G006_v1.0_000123660.1	protein_coding	False	***	Zinc finger protein 706	IPR007513 (Uncharacterised protein family SERF)	NULL	PF04419	IPR026939|IPR007513	NULL	NULL	NULL	NULL	NULL	NULL	NULL	NULL	NULL	NULL	NULL
MYZPE13164_G006_v1.0_000031200	55.1875	28.774	1.70696	0.999764	0.939577	388	MYZPE13164_G006_v1.0_000031200.1	protein_coding	False	NULL	Unknown protein	NULL	NULL	NULL	NULL	NULL	NULL	NULL	NULL	NULL	NULL	NULL	NULL	NULL	NULL	NULL
MYZPE13164_G006_v1.0_000113360	45.1843	61.3521	-1.85456	0.999759	-0.441292	201	MYZPE13164_G006_v1.0_000113360.1	protein_coding	False	NULL	Unknown protein	NULL	NULL	NULL	NULL	NULL	NULL	NULL	NULL	NULL	NULL	NULL	NULL	NULL	NULL	NULL
MYZPE13164_G006_v1.0_000093490	162.005	178.681	-1.73728	0.999741	-0.141347	923	MYZPE13164_G006_v1.0_000093490.1	protein_coding	False	***	NADH:ubiquinone dehydrogenase	IPR009866 (NADH:ubiquinone oxidoreductase, subunit NDUFB4)	GO:0055114|GO:0016020|GO:0005739|GO:0008137|GO:0016021	PF07225	IPR009866	NULL	NULL	GO:0008137|GO:0005739	NULL	NULL	GO:0005575 (cellular_component)|GO:0005739 (mitochondrion)	GO:0008150 (biological_process)	GO:0016491 (oxidoreductase activity)	GO:0043231 (intracellular membrane-bounded organelle)|GO:0044444 (cytoplasmic part)|GO:0016020 (membrane)|GO:0016021 (integral component of membrane)	GO:0055114 (oxidation-reduction process)	GO:0003824 (catalytic activity)
MYZPE13164_G006_v1.0_000132570	87.359	99.7795	-1.48345	0.999736	-0.191787	1760	MYZPE13164_G006_v1.0_000132570.1	protein_coding	False	***	Succinyl-CoA ligase [ADP/GDP-forming] subunit alpha, mitochondrial	IPR005810 (Succinyl-CoA ligase, alpha subunit), IPR016040 (NAD(P)-binding domain), IPR016102 (Succinyl-CoA synthetase-like)	GO:0016874|GO:0008152|GO:0048037|GO:0003824	PF00549|PF02629	IPR005810	IPR003781|IPR005811|IPR016040|IPR016102	IPR017440	GO:0008152|GO:0048037|GO:0003824	EC:6.2.1.5	MetaCyc: PWY-6728|MetaCyc: PWY-5538|KEGG: 00660+6.2.1.5|MetaCyc: PWY-5690|KEGG: 00640+6.2.1.5|MetaCyc: PWY-7384|MetaCyc: PWY-5537|MetaCyc: PWY-6969|KEGG: 00720+6.2.1.5|MetaCyc: PWY-5392|UniPathway: UPA00223|MetaCyc: PWY-5913|KEGG: 00020+6.2.1.5	NULL	GO:0008150 (biological_process)	GO:0003674 (molecular_function)|GO:0016874 (ligase activity)	NULL	GO:0008152 (metabolic process)	GO:0003824 (catalytic activity)|GO:0005488 (binding)
MYZPE13164_G006_v1.0_000027550	15.6694	21.933	-1.54033	0.999718	-0.48516	3708	MYZPE13164_G006_v1.0_000027550.1	protein_coding	False	***	Cuticlin-1	IPR001507 (Zona pellucida domain), IPR003609 (PAN/Apple domain)	GO:0016021|GO:0016020	PF00024|PF14295	NULL	IPR001507|IPR003609	NULL	NULL	NULL	NULL	GO:0005575 (cellular_component)	NULL	NULL	GO:0016020 (membrane)|GO:0016021 (integral component of membrane)	NULL	NULL
MYZPE13164_G006_v1.0_000001660	126.896	103.348	1.57052	0.999716	0.29613	285	MYZPE13164_G006_v1.0_000001660.1	protein_coding	False	-**	Bombyxin B-9	IPR016179 (Insulin-like), IPR022352 (Insulin family)	GO:0005576|GO:0008083|GO:0005179|GO:0005615	PF00049	IPR022352	IPR016179	IPR022353	GO:0005179|GO:0005576	NULL	NULL	GO:0005576 (extracellular region)|GO:0005615 (extracellular space)	NULL	GO:0003674 (molecular_function)	GO:0005576 (extracellular region)|GO:0005575 (cellular_component)	NULL	GO:0005515 (protein binding)
MYZPE13164_G006_v1.0_000135190	120.781	139.386	-1.54045	0.999714	-0.206691	2412	MYZPE13164_G006_v1.0_000135190.1	protein_coding	False	***	Aquaporin 1	IPR000425 (Major intrinsic protein), IPR023271 (Aquaporin-like)	GO:0006810|GO:0016020|GO:0005215|GO:0016021	PF00230	IPR000425	IPR023271	IPR022357	GO:0006810|GO:0016020|GO:0005215	NULL	NULL	GO:0005575 (cellular_component)	GO:0006810 (transport)	GO:0003674 (molecular_function)	GO:0016020 (membrane)|GO:0016021 (integral component of membrane)	GO:0006810 (transport)	GO:0003674 (molecular_function)
MYZPE13164_G006_v1.0_000039830	32.6576	40.4825	-1.85609	0.999705	-0.309881	2926	MYZPE13164_G006_v1.0_000039830.1	protein_coding	True	***	DNA helicase	IPR008050 (DNA replication licensing factor Mcm7), IPR027417 (P-loop containing nucleoside triphosphate hydrolase), IPR027925 (MCM N-terminal domain), IPR031327 (Mini-chromosome maintenance protein)	GO:0016787|GO:0005634|GO:0006260|GO:0003677|GO:0006270|GO:0003678|GO:0004386|GO:0000166|GO:0032508|GO:0005524|GO:0042555	PF00493|PF14551	IPR008050|IPR031327	IPR012340|IPR027925|IPR001208|IPR003593|IPR027417	IPR018525	GO:0003678|GO:0006270|GO:0042555|GO:0005524|GO:0006260|GO:0005634|GO:0003677	NULL	Reactome: REACT_152|Reactome: REACT_383|Reactome: REACT_1538	GO:0005634 (nucleus)|GO:0043234 (protein complex)	GO:0006259 (DNA metabolic process)|GO:0008150 (biological_process)|GO:0009058 (biosynthetic process)|GO:0051276 (chromosome organization)	GO:0003674 (molecular_function)|GO:0003677 (DNA binding)|GO:0004386 (helicase activity)|GO:0043167 (ion binding)	GO:0005634 (nucleus)|GO:0032991 (macromolecular complex)	GO:0034645 (cellular macromolecule biosynthetic process)|GO:0044260 (cellular macromolecule metabolic process)|GO:0090304 (nucleic acid metabolic process)|GO:0008150 (biological_process)|GO:0009987 (cellular process)	GO:0000166 (nucleotide binding)|GO:0003677 (DNA binding)|GO:0003824 (catalytic activity)|GO:0005524 (ATP binding)
MYZPE13164_G006_v1.0_000173660	6.18155	9.31032	-1.48259	0.999704	-0.590861	1682	MYZPE13164_G006_v1.0_000173660.1	protein_coding	False	***	Mitotic spindle assembly checkpoint protein MAD2B	IPR003511 (HORMA domain)	GO:0016020|GO:0016021	PF02301	NULL	IPR003511	NULL	NULL	NULL	NULL	GO:0005575 (cellular_component)	NULL	NULL	GO:0016020 (membrane)|GO:0016021 (integral component of membrane)	NULL	NULL
MYZPE13164_G006_v1.0_000057370	69.0357	57.8782	1.52474	0.999703	0.254322	1304	MYZPE13164_G006_v1.0_000057370.1	protein_coding	False	***	DNA-directed RNA polymerase II subunit RPB3	IPR009025 (DNA-directed RNA polymerase, RBP11-like dimerisation domain)	GO:0003899|GO:0006351|GO:0046983	PF01000|PF01193	NULL	IPR011262|IPR011263|IPR009025	IPR001514	GO:0006351|GO:0003899|GO:0046983|GO:0003677	EC:2.7.7.6	KEGG: 00230+2.7.7.6|KEGG: 00240+2.7.7.6|Reactome: REACT_1788	NULL	GO:0008150 (biological_process)|GO:0009058 (biosynthetic process)|GO:0034641 (cellular nitrogen compound metabolic process)	GO:0003674 (molecular_function)|GO:0003677 (DNA binding)|GO:0016779 (nucleotidyltransferase activity)	NULL	GO:0006351 (transcription, DNA-templated)	GO:0003677 (DNA binding)|GO:0016772 (transferase activity, transferring phosphorus-containing groups)|GO:0046983 (protein dimerization activity)
MYZPE13164_G006_v1.0_000019280	91.0931	106.068	-1.54077	0.999703	-0.219579	1032	MYZPE13164_G006_v1.0_000019280.1	protein_coding	False	***	RING-box protein 1A	IPR013083 (Zinc finger, RING/FYVE/PHD-type)	GO:0019915|GO:0007224|GO:0022008|GO:0045116|GO:0097602|GO:0031462|GO:0030178|GO:0031146|GO:0031467|GO:0005634|GO:0016322|GO:0019005|GO:0043224|GO:0042787|GO:0007275|GO:0008283|GO:0031463|GO:0019788|GO:0080008|GO:0005737|GO:0061630|GO:0006508|GO:0016567|GO:0008270|GO:0046872	PF12678	NULL	IPR001841|IPR024766|IPR013083	NULL	GO:0008270|GO:0005515	NULL	UniPathway: UPA00143	GO:0005575 (cellular_component)|GO:0005622 (intracellular)|GO:0005623 (cell)|GO:0005634 (nucleus)|GO:0005737 (cytoplasm)|GO:0043226 (organelle)|GO:0043234 (protein complex)	GO:0006464 (cellular protein modification process)|GO:0007165 (signal transduction)|GO:0008150 (biological_process)|GO:0008283 (cell proliferation)|GO:0009056 (catabolic process)|GO:0021700 (developmental maturation)|GO:0030154 (cell differentiation)|GO:0048856 (anatomical structure development)	GO:0003674 (molecular_function)|GO:0043167 (ion binding)	GO:0005634 (nucleus)|GO:0005737 (cytoplasm)|GO:0032991 (macromolecular complex)|GO:0044424 (intracellular part)|GO:0005575 (cellular_component)|GO:0043226 (organelle)|GO:0043229 (intracellular organelle)	GO:0006508 (proteolysis)|GO:0008150 (biological_process)|GO:0009987 (cellular process)|GO:0044699 (single-organism process)|GO:0044763 (single-organism cellular process)|GO:0050794 (regulation of cellular process)|GO:0006464 (cellular protein modification process)|GO:0051179 (localization)|GO:0065007 (biological regulation)|GO:0050789 (regulation of biological process)|GO:0008152 (metabolic proce…	GO:0005515 (protein binding)|GO:0008270 (zinc ion binding)|GO:0016740 (transferase activity)|GO:0046872 (metal ion binding)
MYZPE13164_G006_v1.0_000108920	51.5193	62.8315	-1.85621	0.9997	-0.286377	1390	MYZPE13164_G006_v1.0_000108920.1	protein_coding	False	***	Phosphopantothenate--cysteine ligase-like Protein	IPR007085 (DNA/pantothenate metabolism flavoprotein, C-terminal)	GO:0016874	PF04127	NULL	IPR007085	NULL	NULL	EC:6.3.2.5	KEGG: 00770+6.3.2.5|UniPathway: UPA00241	NULL	NULL	GO:0016874 (ligase activity)	NULL	NULL	GO:0003824 (catalytic activity)
MYZPE13164_G006_v1.0_000166060	9.92479	14.9048	-1.63623	0.9997	-0.58667	2311	MYZPE13164_G006_v1.0_000166060.1	protein_coding	False	*-*	Major facilitator superfamily domain-containing protein 6	IPR020846 (Major facilitator superfamily domain), IPR024989 (Major facilitator superfamily associated domain)	NULL	PF12832	NULL	IPR024989|IPR020846	NULL	NULL	NULL	NULL	NULL	NULL	NULL	NULL	NULL	NULL
MYZPE13164_G006_v1.0_000071510	34.2921	53.8509	-1.63649	0.999699	-0.651095	2192	MYZPE13164_G006_v1.0_000071510.1	protein_coding	False	***	Thaumatin-like protein 1	IPR001938 (Thaumatin)	NULL	PF00314	IPR001938	NULL	NULL	NULL	NULL	NULL	NULL	NULL	NULL	NULL	NULL	NULL
MYZPE13164_G006_v1.0_000169580	22.963	29.0709	-1.48247	0.999699	-0.340269	1843	MYZPE13164_G006_v1.0_000169580.1	protein_coding	False	***	Syntaxin-5	IPR010989 (t-SNARE), IPR021538 (Syntaxin-5, N-terminal, Sly1p-binding domain)	GO:0016192|GO:0016020|GO:0005484|GO:0061025|GO:0016021|GO:0005622|GO:0006886	PF05739|PF11416	NULL	IPR021538|IPR010989|IPR000727	IPR006012	GO:0005515|GO:0005484|GO:0016020|GO:0016192|GO:0006886	NULL	Reactome: REACT_11184	GO:0005575 (cellular_component)|GO:0005622 (intracellular)	GO:0006810 (transport)|GO:0008150 (biological_process)|GO:0016192 (vesicle-mediated transport)|GO:0061024 (membrane organization)	GO:0003674 (molecular_function)	GO:0005622 (intracellular)|GO:0016020 (membrane)|GO:0016021 (integral component of membrane)	GO:0006810 (transport)|GO:0051179 (localization)|GO:0051234 (establishment of localization)|GO:0008150 (biological_process)|GO:0009987 (cellular process)	GO:0005515 (protein binding)
MYZPE13164_G006_v1.0_000123610	12.5684	16.991	-1.63665	0.999699	-0.434974	2213	MYZPE13164_G006_v1.0_000123610.1	protein_coding	False	***	Solute carrier family 35 member E2	IPR004853 (Sugar phosphate transporter domain)	GO:0016021|GO:0016020	PF03151	NULL	IPR004853	NULL	NULL	NULL	NULL	GO:0005575 (cellular_component)	NULL	NULL	GO:0016020 (membrane)|GO:0016021 (integral component of membrane)	NULL	NULL
MYZPE13164_G006_v1.0_000100150	37.7136	44.9695	-1.63789	0.999696	-0.253861	1694	MYZPE13164_G006_v1.0_000100150.1	protein_coding	False	***	Sorting nexin-12	IPR001683 (Phox homologous domain)	GO:0035091	PF00787	NULL	IPR001683	NULL	GO:0035091	NULL	NULL	NULL	NULL	GO:0008289 (lipid binding)|GO:0043167 (ion binding)	NULL	NULL	GO:0005488 (binding)
MYZPE13164_G006_v1.0_000062010	22.3657	27.1569	-1.48238	0.999695	-0.28003	1840	MYZPE13164_G006_v1.0_000062010.1	protein_coding	False	***	Bystin	IPR007955 (Bystin)	NULL	PF05291	IPR007955	NULL	NULL	NULL	NULL	NULL	NULL	NULL	NULL	NULL	NULL	NULL
MYZPE13164_G006_v1.0_000160710	9.91559	13.1438	-1.63538	0.999695	-0.406607	1663	MYZPE13164_G006_v1.0_000160710.1	protein_coding	False	***	ACYPI004974 protein	NULL	NULL	NULL	NULL	NULL	NULL	NULL	NULL	NULL	NULL	NULL	NULL	NULL	NULL	NULL
MYZPE13164_G006_v1.0_000107930	20.5799	31.7635	-1.54101	0.999694	-0.626135	2154	MYZPE13164_G006_v1.0_000107930.1	protein_coding	False	***	Ankyrin repeat domain-containing protein	IPR006034 (Asparaginase/glutaminase), IPR020683 (Ankyrin repeat-containing domain), IPR027473 (L-asparaginase, C-terminal domain), IPR027474 (L-asparaginase, N-terminal), IPR027475 (Asparaginase/glutaminase, active site 2)	GO:0004067|GO:0006520	PF12796|PF13637|PF00710	IPR006034	IPR027473|IPR027474|IPR020683	IPR027475|IPR002110	GO:0006520|GO:0005515	NULL	NULL	NULL	GO:0006520 (cellular amino acid metabolic process)	GO:0003674 (molecular_function)|GO:0016810 (hydrolase activity, acting on carbon-nitrogen (but not peptide) bonds)	NULL	GO:0006807 (nitrogen compound metabolic process)|GO:0044237 (cellular metabolic process)|GO:0044238 (primary metabolic process)|GO:0044710 (single-organism metabolic process)|GO:0044763 (single-organism cellular process)|GO:0071704 (organic substance metabolic process)	GO:0003824 (catalytic activity)|GO:0005515 (protein binding)
MYZPE13164_G006_v1.0_000111980	11.1685	14.5267	-1.63838	0.999693	-0.379272	1714	MYZPE13164_G006_v1.0_000111980.1	protein_coding	False	***	Quinone oxidoreductase protein 2	IPR002085 (Alcohol dehydrogenase superfamily, zinc-type), IPR016040 (NAD(P)-binding domain), IPR020843 (Polyketide synthase, enoylreductase domain)	GO:0008270|GO:0016491|GO:0055114	PF00107|PF08240	IPR002085	IPR020843|IPR016040|IPR013149|IPR011032|IPR013154	NULL	GO:0055114|GO:0008270|GO:0016491	NULL	NULL	NULL	GO:0008150 (biological_process)	GO:0016491 (oxidoreductase activity)|GO:0043167 (ion binding)	NULL	GO:0055114 (oxidation-reduction process)	GO:0008270 (zinc ion binding)|GO:0003824 (catalytic activity)
MYZPE13164_G006_v1.0_000198440	23.1575	29.8766	-1.63848	0.999692	-0.367538	1769	MYZPE13164_G006_v1.0_000198440.1	protein_coding	False	***	ADP-ribosylation factor-like protein 1	IPR006689 (Small GTPase superfamily, ARF/SAR type), IPR027417 (P-loop containing nucleoside triphosphate hydrolase)	GO:0003924|GO:0005515|GO:0048488|GO:0007269|GO:0090158|GO:0070861|GO:0007264|GO:0033363|GO:0005829|GO:0019904|GO:0005794|GO:0016197|GO:0000042|GO:0035220|GO:0005525|GO:0007030|GO:0098793|GO:0007431|GO:0005622|GO:0060628|GO:0034067|GO:0030334|GO:0005802|GO:0033227|GO:0000166	PF00025	IPR024156|IPR006689	IPR005225|IPR027417	NULL	GO:0007264|GO:0005622|GO:0005525	NULL	NULL	GO:0005575 (cellular_component)|GO:0005622 (intracellular)|GO:0005623 (cell)|GO:0005737 (cytoplasm)|GO:0005794 (Golgi apparatus)|GO:0005829 (cytosol)|GO:0043226 (organelle)	GO:0006605 (protein targeting)|GO:0006810 (transport)|GO:0007165 (signal transduction)|GO:0007267 (cell-cell signaling)|GO:0008150 (biological_process)|GO:0016192 (vesicle-mediated transport)|GO:0040011 (locomotion)|GO:0048856 (anatomical structure development)|GO:0048870 (cell motility)|GO:0061024 (membrane organization)	GO:0003674 (molecular_function)|GO:0003924 (GTPase activity)|GO:0043167 (ion binding)	GO:0005622 (intracellular)|GO:0043231 (intracellular membrane-bounded organelle)|GO:0044444 (cytoplasmic part)|GO:0044464 (cell part)|GO:0005575 (cellular_component)|GO:0043226 (organelle)|GO:0043227 (membrane-bounded organelle)|GO:0043229 (intracellular organelle)|GO:0044424 (intracellular part)	GO:0006810 (transport)|GO:0051179 (localization)|GO:0051234 (establishment of localization)|GO:0008150 (biological_process)|GO:0009987 (cellular process)|GO:0044699 (single-organism process)|GO:0044763 (single-organism cellular process)|GO:0050794 (regulation of cellular process)|GO:0044765 (single-organism transport)|GO:0065007 (biological regulation)|GO:0050789 (regulation of biological process…	GO:0000166 (nucleotide binding)|GO:0003824 (catalytic activity)|GO:0005515 (protein binding)|GO:0017076 (purine nucleotide binding)|GO:0032550 (purine ribonucleoside binding)|GO:0032555 (purine ribonucleotide binding)|GO:0035639 (purine ribonucleoside triphosphate binding)
MYZPE13164_G006_v1.0_000167950	39.2801	46.6034	-1.85644	0.999692	-0.246637	2213	MYZPE13164_G006_v1.0_000167950.1	protein_coding	False	*-*	M-phase inducer phosphatase	IPR000751 (M-phase inducer phosphatase)	GO:0035335|GO:0006470|GO:0004725|GO:0005622	PF00581	IPR000751	IPR001763	NULL	GO:0000087|GO:0006470|GO:0004725|GO:0005622	NULL	Reactome: REACT_152	GO:0005622 (intracellular)	GO:0006464 (cellular protein modification process)|GO:0008150 (biological_process)	GO:0016791 (phosphatase activity)	GO:0005622 (intracellular)	GO:0008150 (biological_process)|GO:0006464 (cellular protein modification process)|GO:0006796 (phosphate-containing compound metabolic process)	GO:0003824 (catalytic activity)
MYZPE13164_G006_v1.0_000092310	37.4096	46.0297	-1.54113	0.99969	-0.299154	2604	MYZPE13164_G006_v1.0_000092310.1	protein_coding	False	***	DNA repair endonuclease XPF	IPR010994 (RuvA domain 2-like), IPR011335 (Restriction endonuclease type II-like)	GO:0006259|GO:0004518|GO:0090305|GO:0003677|GO:0004519	PF02732	NULL	IPR006166|IPR020819|IPR010994|IPR011335	NULL	GO:0003677|GO:0006259|GO:0004518	NULL	Reactome: REACT_216	NULL	GO:0006259 (DNA metabolic process)|GO:0008150 (biological_process)|GO:0034641 (cellular nitrogen compound metabolic process)	GO:0003677 (DNA binding)|GO:0004518 (nuclease activity)	NULL	GO:0044260 (cellular macromolecule metabolic process)|GO:0090304 (nucleic acid metabolic process)	GO:0003677 (DNA binding)|GO:0003824 (catalytic activity)
MYZPE13164_G006_v1.0_000082180	61.3917	87.0219	-1.63434	0.999689	-0.503335	276	MYZPE13164_G006_v1.0_000082180.1	protein_coding	False	*-*	Carboxylic ester hydrolase	NULL	GO:0016787	NULL	NULL	NULL	NULL	NULL	NULL	NULL	NULL	NULL	GO:0003674 (molecular_function)	NULL	NULL	GO:0003824 (catalytic activity)
MYZPE13164_G006_v1.0_000097860	13.0892	17.5001	-1.48185	0.999675	-0.418986	4862	MYZPE13164_G006_v1.0_000097860.1	protein_coding	False	***	Alpha-mannosidase	IPR011013 (Galactose mutarotase-like domain), IPR011330 (Glycoside hydrolase/deacetylase, beta/alpha-barrel), IPR013780 (Glycosyl hydrolase, all-beta), IPR028995 (Glycoside hydrolase families 57/38, central domain)	GO:0030246|GO:0016021|GO:0003824|GO:0006013|GO:0005975|GO:0004559|GO:0008152|GO:0004553|GO:0015923|GO:0016020|GO:0016787|GO:0016798|GO:0008270|GO:0046872	PF09261|PF07748|PF01074	NULL	IPR028995|IPR000602|IPR027291|IPR011330|IPR015341|IPR011682|IPR011013|IPR013780	NULL	GO:0004553|GO:0015923|GO:0004559|GO:0003824|GO:0030246|GO:0005975|GO:0006013|GO:0008270	NULL	NULL	GO:0005575 (cellular_component)	GO:0005975 (carbohydrate metabolic process)|GO:0008150 (biological_process)|GO:0044281 (small molecule metabolic process)	GO:0003674 (molecular_function)|GO:0016798 (hydrolase activity, acting on glycosyl bonds)|GO:0043167 (ion binding)	GO:0016020 (membrane)|GO:0016021 (integral component of membrane)	GO:0044238 (primary metabolic process)|GO:0071704 (organic substance metabolic process)|GO:0044710 (single-organism metabolic process)|GO:0008152 (metabolic process)	GO:0003824 (catalytic activity)|GO:0008270 (zinc ion binding)|GO:0005488 (binding)|GO:0046872 (metal ion binding)
MYZPE13164_G006_v1.0_000172540	86.7903	68.6492	1.70462	0.999672	0.338289	2293	MYZPE13164_G006_v1.0_000172540.1	protein_coding	False	***	Retinol dehydrogenase 11	IPR002347 (Short-chain dehydrogenase/reductase SDR)	NULL	PF00106	IPR002347	IPR016040	NULL	NULL	NULL	NULL	NULL	NULL	NULL	NULL	NULL	NULL
MYZPE13164_G006_v1.0_000177760	129.623	150.996	-1.48165	0.999667	-0.22019	802	MYZPE13164_G006_v1.0_000177760.1	protein_coding	False	***	V-type proton ATPase subunit F	IPR008218 (ATPase, V1 complex, subunit F)	GO:0015992|GO:0034220|GO:0033180|GO:0006810|GO:0046961|GO:0006811|GO:0015991	PF01990	IPR005772|IPR008218	NULL	NULL	GO:0034220|GO:0046961|GO:0033180|GO:0015991	NULL	NULL	GO:0005575 (cellular_component)|GO:0043234 (protein complex)	GO:0006810 (transport)|GO:0008150 (biological_process)|GO:0055085 (transmembrane transport)	GO:0003674 (molecular_function)|GO:0016887 (ATPase activity)|GO:0022857 (transmembrane transporter activity)	GO:0016020 (membrane)|GO:0032991 (macromolecular complex)|GO:0044425 (membrane part)	GO:0006810 (transport)|GO:0044765 (single-organism transport)|GO:0055085 (transmembrane transport)	GO:0003674 (molecular_function)|GO:0003824 (catalytic activity)
MYZPE13164_G006_v1.0_000102240	75.5698	86.256	-1.63248	0.999662	-0.190816	3686	MYZPE13164_G006_v1.0_000102240.1	protein_coding	False	***	Delta-1-pyrroline-5-carboxylate dehydrogenase, mitochondrial-like Protein	IPR005931 (Delta-1-pyrroline-5-carboxylate dehydrogenase), IPR016161 (Aldehyde/histidinol dehydrogenase)	GO:0016491|GO:0016620|GO:0003842|GO:0006561|GO:0055114|GO:0006537|GO:0008152	PF00171	IPR005931	IPR016161|IPR016162|IPR016163|IPR015590	IPR016160	GO:0003842|GO:0006561|GO:0055114|GO:0008152|GO:0006537|GO:0016491|GO:0016620	EC:1.2.1.88	MetaCyc: PWY-6853|KEGG: 00250+1.2.1.88|KEGG: 00330+1.2.1.88|UniPathway: UPA00261	NULL	GO:0006520 (cellular amino acid metabolic process)|GO:0008150 (biological_process)|GO:0009058 (biosynthetic process)|GO:0044281 (small molecule metabolic process)	GO:0016491 (oxidoreductase activity)	NULL	GO:0006807 (nitrogen compound metabolic process)|GO:0009058 (biosynthetic process)|GO:0044237 (cellular metabolic process)|GO:0044249 (cellular biosynthetic process)|GO:0044710 (single-organism metabolic process)|GO:0044763 (single-organism cellular process)|GO:0071704 (organic substance metabolic process)|GO:1901576 (organic substance biosynthetic process)|GO:0044238 (primary metabolic process)|…	GO:0003824 (catalytic activity)
MYZPE13164_G006_v1.0_000086040	70.2397	100.16	-1.54202	0.999658	-0.511952	2434	MYZPE13164_G006_v1.0_000086040.1	protein_coding	False	*-*	Endocuticle structural glycoprotein SgAbd-2	IPR000618 (Insect cuticle protein), IPR031311 (Chitin-binding type R&R consensus)	GO:0042302	PF00379	IPR000618	NULL	IPR031311	GO:0042302	NULL	NULL	NULL	NULL	GO:0005198 (structural molecule activity)	NULL	NULL	GO:0003674 (molecular_function)
MYZPE13164_G006_v1.0_000044210	18.0696	25.6364	-1.73484	0.999656	-0.504632	1026	MYZPE13164_G006_v1.0_000044210.1	protein_coding	False	***	GDP-D-glucose phosphorylase 1	IPR026506 (GDP-L-galactose/GDP-D-glucose phosphorylase)	GO:0080048	NULL	IPR026506	NULL	NULL	GO:0080048	NULL	NULL	NULL	NULL	GO:0016757 (transferase activity, transferring glycosyl groups)	NULL	NULL	GO:0016740 (transferase activity)
MYZPE13164_G006_v1.0_000173730	11.1101	15.7597	-1.64111	0.999654	-0.504363	1518	MYZPE13164_G006_v1.0_000173730.1	protein_coding	False	***	AGAP001147-PA	NULL	GO:0016021|GO:0016020	NULL	NULL	NULL	NULL	NULL	NULL	NULL	GO:0005575 (cellular_component)	NULL	NULL	GO:0016020 (membrane)|GO:0016021 (integral component of membrane)	NULL	NULL
MYZPE13164_G006_v1.0_000061940	21.1412	32.6823	-1.7346	0.999646	-0.628453	1652	MYZPE13164_G006_v1.0_000061940.1	protein_coding	False	***	Circadian clock-controlled protein	IPR010562 (Haemolymph juvenile hormone binding)	NULL	PF06585	IPR010562	NULL	NULL	NULL	NULL	NULL	NULL	NULL	NULL	NULL	NULL	NULL
MYZPE13164_G006_v1.0_000199000	4.35608	7.16406	-1.63112	0.999633	-0.717746	2165	MYZPE13164_G006_v1.0_000199000.1	protein_coding	False	***	N-alpha-acetyltransferase 40	IPR016181 (Acyl-CoA N-acyltransferase)	GO:0016740|GO:0008080	PF00583	NULL	IPR016181|IPR000182	NULL	GO:0008080	NULL	NULL	NULL	NULL	GO:0003674 (molecular_function)|GO:0016746 (transferase activity, transferring acyl groups)	NULL	NULL	GO:0016740 (transferase activity)
MYZPE13164_G006_v1.0_000123370	24.5744	30.7978	-1.63024	0.999612	-0.325669	543	MYZPE13164_G006_v1.0_000123370.1	protein_coding	False	***	Gamma-glutamylcyclotransferase	IPR013024 (Butirosin biosynthesis, BtrG-like)	GO:0016740	PF06094	NULL	IPR009288|IPR013024	NULL	NULL	NULL	NULL	NULL	NULL	GO:0003674 (molecular_function)	NULL	NULL	GO:0016740 (transferase activity)
MYZPE13164_G006_v1.0_000001890	42.9953	50.6312	-1.48031	0.999605	-0.235847	3034	MYZPE13164_G006_v1.0_000001890.1	protein_coding	False	***	Membrane-bound O-acyltransferase domain-containing protein 2	IPR004299 (Membrane bound O-acyl transferase, MBOAT)	GO:0016020|GO:0016740|GO:0016021|GO:0016746	PF03062	IPR004299	NULL	NULL	NULL	NULL	NULL	GO:0005575 (cellular_component)	NULL	GO:0003674 (molecular_function)|GO:0016746 (transferase activity, transferring acyl groups)	GO:0016020 (membrane)|GO:0016021 (integral component of membrane)	NULL	GO:0016740 (transferase activity)
MYZPE13164_G006_v1.0_000198140	4.40061	6.53583	-1.48014	0.999596	-0.570669	2173	MYZPE13164_G006_v1.0_000198140.1	protein_coding	False	***	Serine/threonine-protein kinase 19	IPR018865 (Serine-threonine protein kinase 19)	GO:0016301|GO:0016310	PF10494	IPR018865	NULL	NULL	NULL	NULL	NULL	NULL	GO:0008150 (biological_process)	GO:0016301 (kinase activity)	NULL	GO:0016310 (phosphorylation)	GO:0016301 (kinase activity)
MYZPE13164_G006_v1.0_000130100	65.8283	78.8465	-1.73306	0.999579	-0.260338	2087	MYZPE13164_G006_v1.0_000130100.1	protein_coding	False	***	26S proteasome non-ATPase regulatory subunit 12	IPR000717 (Proteasome component (PCI) domain)	GO:0000502	PF01399	NULL	IPR011991|IPR000717	NULL	GO:0005515	NULL	NULL	GO:0005575 (cellular_component)|GO:0005622 (intracellular)|GO:0005623 (cell)|GO:0043234 (protein complex)	NULL	GO:0003674 (molecular_function)	GO:0032991 (macromolecular complex)|GO:0044424 (intracellular part)	NULL	GO:0005515 (protein binding)
MYZPE13164_G006_v1.0_000023290	28.28	35.4481	-1.47977	0.999578	-0.325925	2705	MYZPE13164_G006_v1.0_000023290.1	protein_coding	False	***	Sugar transporter	IPR005828 (Major facilitator, sugar transporter-like), IPR020846 (Major facilitator superfamily domain)	GO:0016021|GO:0005215|GO:0008643|GO:0055085|GO:0022857|GO:0016020	PF00083	IPR005828	IPR020846	NULL	GO:0022857|GO:0016021|GO:0055085	NULL	NULL	GO:0005575 (cellular_component)	GO:0006810 (transport)|GO:0008150 (biological_process)|GO:0055085 (transmembrane transport)	GO:0003674 (molecular_function)|GO:0022857 (transmembrane transporter activity)	GO:0016020 (membrane)|GO:0016021 (integral component of membrane)	GO:0006810 (transport)|GO:0044765 (single-organism transport)|GO:0055085 (transmembrane transport)	GO:0003674 (molecular_function)
MYZPE13164_G006_v1.0_000144510	8.01121	13.7531	-1.73258	0.999557	-0.779663	1096	MYZPE13164_G006_v1.0_000144510.1	protein_coding	False	***	ACYPI001681 protein	IPR000618 (Insect cuticle protein)	GO:0042302	PF00379	IPR000618	NULL	NULL	GO:0042302	NULL	NULL	NULL	NULL	GO:0005198 (structural molecule activity)	NULL	NULL	GO:0003674 (molecular_function)
MYZPE13164_G006_v1.0_000144130	3.89471	6.63972	-1.85975	0.999533	-0.769605	242	MYZPE13164_G006_v1.0_000144130.1	protein_coding	False	NULL	Unknown protein	NULL	NULL	NULL	NULL	NULL	NULL	NULL	NULL	NULL	NULL	NULL	NULL	NULL	NULL	NULL
MYZPE13164_G006_v1.0_000067510	45.3938	55.9639	-1.54504	0.999529	-0.302002	3300	MYZPE13164_G006_v1.0_000067510.1	protein_coding	False	***	FACT complex subunit spt16	IPR000994 (Peptidase M24, structural domain), IPR013719 (Domain of unknown function DUF1747), IPR013953 (FACT complex subunit Spt16p/Cdc68p), IPR029149 (Creatinase/Aminopeptidase P/Spt16, N-terminal)	NULL	PF08512|PF14826|PF00557|PF08644	NULL	IPR029148|IPR000994|IPR013719|IPR029149|IPR013953	NULL	NULL	NULL	NULL	NULL	NULL	NULL	NULL	NULL	NULL
MYZPE13164_G006_v1.0_000079590	49.9935	42.2634	1.5213	0.999523	0.242332	1684	MYZPE13164_G006_v1.0_000079590.1	protein_coding	False	***	Protein pellino	IPR006800 (Pellino family)	GO:0008063	PF04710	IPR006800	NULL	NULL	GO:0008063	EC:6.3.2.-	Reactome: REACT_6900|KEGG: 00261+6.3.2.-|KEGG: 00220+6.3.2.-|KEGG: 00380+6.3.2.-|UniPathway: UPA00143	NULL	GO:0007165 (signal transduction)	NULL	NULL	GO:0008150 (biological_process)|GO:0009987 (cellular process)|GO:0044699 (single-organism process)|GO:0044763 (single-organism cellular process)|GO:0050794 (regulation of cellular process)	NULL
MYZPE13164_G006_v1.0_000099110	8.88337	13.2066	-1.85994	0.999523	-0.572084	1418	MYZPE13164_G006_v1.0_000099110.1	protein_coding	False	***	U6 snRNA-associated Sm-like protein LSm7	IPR010920 (LSM domain), IPR017132 (Sm-like protein Lsm7/snRNP-G)	GO:0005732|GO:0003723|GO:0000398	PF01423	IPR017132	IPR001163|IPR010920	NULL	GO:0000398|GO:0005732|GO:0003723	NULL	NULL	GO:0005575 (cellular_component)|GO:0005622 (intracellular)|GO:0005623 (cell)	GO:0006397 (mRNA processing)|GO:0008150 (biological_process)|GO:0034641 (cellular nitrogen compound metabolic process)	GO:0003723 (RNA binding)	GO:0030529 (intracellular ribonucleoprotein complex)	GO:0010467 (gene expression)|GO:0016070 (RNA metabolic process)	GO:0003676 (nucleic acid binding)
MYZPE13164_G006_v1.0_000098870	14.4334	18.1962	-1.62746	0.999517	-0.334226	1782	MYZPE13164_G006_v1.0_000098870.1	protein_coding	False	***	Trna-dihydrouridine synthase	IPR001269 (tRNA-dihydrouridine synthase), IPR013785 (Aldolase-type TIM barrel), IPR014720 (Double-stranded RNA-binding domain)	GO:0008033|GO:0003824|GO:0055114|GO:0017150|GO:0050660|GO:0002943	PF01207|PF00035	IPR001269	IPR014720|IPR013785	IPR018517	GO:0008033|GO:0003824|GO:0055114|GO:0050660|GO:0017150	NULL	NULL	NULL	GO:0006399 (tRNA metabolic process)|GO:0008150 (biological_process)|GO:0034641 (cellular nitrogen compound metabolic process)	GO:0003674 (molecular_function)|GO:0016491 (oxidoreductase activity)|GO:0043167 (ion binding)	NULL	GO:0010467 (gene expression)|GO:0016070 (RNA metabolic process)|GO:0043412 (macromolecule modification)|GO:0055114 (oxidation-reduction process)	GO:0003824 (catalytic activity)|GO:0000166 (nucleotide binding)|GO:0005488 (binding)
MYZPE13164_G006_v1.0_000133330	96.1788	111.847	-1.95513	0.999515	-0.217737	2064	MYZPE13164_G006_v1.0_000133330.1	protein_coding	False	***	ADP-ribosylation factor 1	IPR006689 (Small GTPase superfamily, ARF/SAR type), IPR027417 (P-loop containing nucleoside triphosphate hydrolase)	GO:0015031|GO:0007264|GO:0005622|GO:0005525|GO:0005794|GO:0000166|GO:0016192|GO:0006810	PF00025	IPR006689|IPR024156	IPR005225|IPR027417	NULL	GO:0005622|GO:0007264|GO:0005525	NULL	NULL	GO:0005622 (intracellular)|GO:0005794 (Golgi apparatus)	GO:0006810 (transport)|GO:0007165 (signal transduction)|GO:0008150 (biological_process)|GO:0016192 (vesicle-mediated transport)	GO:0003674 (molecular_function)|GO:0043167 (ion binding)	GO:0005622 (intracellular)|GO:0043231 (intracellular membrane-bounded organelle)|GO:0044444 (cytoplasmic part)|GO:0044464 (cell part)	GO:0006810 (transport)|GO:0008150 (biological_process)|GO:0009987 (cellular process)|GO:0044699 (single-organism process)|GO:0044763 (single-organism cellular process)|GO:0050794 (regulation of cellular process)|GO:0051179 (localization)|GO:0051234 (establishment of localization)	GO:0000166 (nucleotide binding)|GO:0017076 (purine nucleotide binding)|GO:0032550 (purine ribonucleoside binding)|GO:0032555 (purine ribonucleotide binding)|GO:0035639 (purine ribonucleoside triphosphate binding)
MYZPE13164_G006_v1.0_000052200	24.1708	29.9279	-1.62722	0.999507	-0.308227	2047	MYZPE13164_G006_v1.0_000052200.1	protein_coding	False	***	Replication protein A 32 kDa subunit	IPR012340 (Nucleic acid-binding, OB-fold), IPR014892 (Replication protein A, C-terminal)	GO:0006281|GO:0006310|GO:0006260|GO:0003676|GO:0005634|GO:0003677	PF08784	NULL	IPR012340|IPR014892|IPR011991	NULL	NULL	NULL	Reactome: REACT_383|Reactome: REACT_152	GO:0005634 (nucleus)	GO:0006259 (DNA metabolic process)|GO:0006950 (response to stress)|GO:0008150 (biological_process)|GO:0009058 (biosynthetic process)	GO:0003674 (molecular_function)|GO:0003677 (DNA binding)	GO:0005634 (nucleus)	GO:0034645 (cellular macromolecule biosynthetic process)|GO:0044260 (cellular macromolecule metabolic process)|GO:0090304 (nucleic acid metabolic process)|GO:0008150 (biological_process)|GO:0009987 (cellular process)	GO:0003676 (nucleic acid binding)|GO:0003677 (DNA binding)
MYZPE13164_G006_v1.0_000111150	21.8205	28.6633	-1.64593	0.999505	-0.393518	1681	MYZPE13164_G006_v1.0_000111150.1	protein_coding	False	***	Actin-related protein 2/3 complex subunit 4	IPR008384 (Actin-related protein 2/3 complex subunit 4)	GO:0030041|GO:0015629|GO:0005885|GO:0005737|GO:0005856|GO:0003779|GO:0034314	PF05856	IPR008384	NULL	NULL	GO:0005885|GO:0015629|GO:0030041|GO:0034314	NULL	NULL	GO:0005575 (cellular_component)|GO:0005622 (intracellular)|GO:0005623 (cell)|GO:0005737 (cytoplasm)|GO:0005856 (cytoskeleton)|GO:0043226 (organelle)|GO:0043234 (protein complex)	GO:0006461 (protein complex assembly)|GO:0007010 (cytoskeleton organization)|GO:0008150 (biological_process)|GO:0065003 (macromolecular complex assembly)	GO:0008092 (cytoskeletal protein binding)	GO:0005737 (cytoplasm)|GO:0043232 (intracellular non-membrane-bounded organelle)|GO:0005575 (cellular_component)|GO:0032991 (macromolecular complex)|GO:0043226 (organelle)|GO:0043229 (intracellular organelle)|GO:0044424 (intracellular part)	GO:0008150 (biological_process)|GO:0009987 (cellular process)|GO:0044763 (single-organism cellular process)|GO:0050789 (regulation of biological process)|GO:0050794 (regulation of cellular process)|GO:0065007 (biological regulation)	GO:0005515 (protein binding)
MYZPE13164_G006_v1.0_000069390	28.2749	36.1311	-1.54566	0.999498	-0.353716	1289	MYZPE13164_G006_v1.0_000069390.1	protein_coding	False	***	ACYPI010168 protein	IPR019164 (Protein of unknown function DUF2053, membrane)	GO:0016021|GO:0016020	PF09767	IPR019164	NULL	NULL	NULL	NULL	NULL	GO:0005575 (cellular_component)	NULL	NULL	GO:0016020 (membrane)|GO:0016021 (integral component of membrane)	NULL	NULL
MYZPE13164_G006_v1.0_000170230	47.2083	56.4003	-1.8605	0.999493	-0.256663	2846	MYZPE13164_G006_v1.0_000170230.1	protein_coding	False	***	Actin-interacting protein 1	IPR015943 (WD40/YVTN repeat-like-containing domain), IPR020472 (G-protein beta WD-40 repeat), IPR031544 (WD40-like domain containing protein)	NULL	PF17005|PF00400	IPR031544	IPR015943|IPR017986	IPR001680|IPR019775|IPR020472	GO:0005515	NULL	NULL	NULL	NULL	GO:0003674 (molecular_function)	NULL	NULL	GO:0005515 (protein binding)
MYZPE13164_G006_v1.0_000098770	56.0538	64.0995	-1.64634	0.999488	-0.193503	4796	MYZPE13164_G006_v1.0_000098770.1	protein_coding	False	***	Fragile X mental retardation syndrome-related protein 1	IPR004087 (K Homology domain), IPR022034 (Fragile X-related 1 protein, C-terminal core)	GO:0003723|GO:0003676	PF12235|PF00013	NULL	IPR004087|IPR022034|IPR004088	NULL	GO:0003676|GO:0003723	NULL	NULL	NULL	NULL	GO:0003674 (molecular_function)|GO:0003723 (RNA binding)	NULL	NULL	GO:0003676 (nucleic acid binding)
MYZPE13164_G006_v1.0_000190540	60.557	51.0335	1.52067	0.999485	0.246851	1278	MYZPE13164_G006_v1.0_000190540.1	protein_coding	False	***	mRNA-decapping enzyme 1A	IPR010334 (mRNA-decapping enzyme subunit 1), IPR011993 (PH domain-like), IPR031953 (mRNA-decapping enzyme, C-terminal)	GO:0043085|GO:0000290|GO:0008047	PF06058|PF16741	IPR010334	IPR011993|IPR031953	NULL	GO:0008047|GO:0043085|GO:0000290	EC:3.-.-.-	KEGG: 00231+3.-.-.-|KEGG: 00563+3.-.-.-|Reactome: REACT_21257|KEGG: 00983+3.-.-.-	NULL	GO:0008150 (biological_process)|GO:0009056 (catabolic process)|GO:0034641 (cellular nitrogen compound metabolic process)|GO:0034655 (nucleobase-containing compound catabolic process)	GO:0030234 (enzyme regulator activity)	NULL	GO:0006139 (nucleobase-containing compound metabolic process)|GO:0006725 (cellular aromatic compound metabolic process)|GO:0008152 (metabolic process)|GO:0016070 (RNA metabolic process)|GO:0034641 (cellular nitrogen compound metabolic process)|GO:0043170 (macromolecule metabolic process)|GO:0044237 (cellular metabolic process)|GO:0044260 (cellular macromolecule metabolic process)|GO:0046483 (hete…	GO:0003674 (molecular_function)
MYZPE13164_G006_v1.0_000111930	47.3737	55.8845	-1.62657	0.999479	-0.238362	3641	MYZPE13164_G006_v1.0_000111930.1	protein_coding	False	***	NADH-ubiquinone oxidoreductase 75 kDa subunit, mitochondrial	IPR010228 (NADH:ubiquinone oxidoreductase, subunit G), IPR012675 (Beta-grasp domain), IPR015405 (NADH-quinone oxidoreductase, chain G, C-terminal)	GO:0009055|GO:0051536|GO:0016491|GO:0016651|GO:0008137|GO:0016020|GO:0042773|GO:0055114	PF09326|PF13510|PF10588|PF00384	IPR010228	IPR012675|IPR019574|IPR006963|IPR001041|IPR015405|IPR006656	IPR000283	GO:0051536|GO:0009055|GO:0042773|GO:0055114|GO:0016020|GO:0008137|GO:0016491|GO:0016651	NULL	NULL	GO:0005575 (cellular_component)	GO:0006091 (generation of precursor metabolites and energy)|GO:0008150 (biological_process)|GO:0034641 (cellular nitrogen compound metabolic process)|GO:0044281 (small molecule metabolic process)	GO:0003674 (molecular_function)|GO:0016491 (oxidoreductase activity)	GO:0016020 (membrane)	GO:0006139 (nucleobase-containing compound metabolic process)|GO:0006725 (cellular aromatic compound metabolic process)|GO:0006793 (phosphorus metabolic process)|GO:0006796 (phosphate-containing compound metabolic process)|GO:0006807 (nitrogen compound metabolic process)|GO:0016310 (phosphorylation)|GO:0034641 (cellular nitrogen compound metabolic process)|GO:0044237 (cellular metabolic process)|…	GO:0003824 (catalytic activity)|GO:0003674 (molecular_function)|GO:0005488 (binding)
MYZPE13164_G006_v1.0_000008730	76.091	110.616	-1.54612	0.999475	-0.539762	2683	MYZPE13164_G006_v1.0_000008730.1	protein_coding	False	*-*	Cuticular protein analogous to peritrophins 3-D2	IPR002557 (Chitin binding domain)	GO:0006030|GO:0016020|GO:0005576|GO:0008061|GO:0016021	PF01607	NULL	IPR002557	NULL	GO:0008061|GO:0006030|GO:0005576	NULL	NULL	GO:0005575 (cellular_component)|GO:0005576 (extracellular region)	GO:0008150 (biological_process)	GO:0003674 (molecular_function)	GO:0005576 (extracellular region)|GO:0016020 (membrane)|GO:0016021 (integral component of membrane)	GO:0006807 (nitrogen compound metabolic process)|GO:0043170 (macromolecule metabolic process)|GO:0071704 (organic substance metabolic process)	GO:0097367 (carbohydrate derivative binding)
MYZPE13164_G006_v1.0_000067710	51.5457	63.2582	-1.62627	0.999467	-0.2954	1317	MYZPE13164_G006_v1.0_000067710.1	protein_coding	False	***	Nuclear transport factor-2	IPR032710 (NTF2-like domain)	GO:0006810|GO:0005622	PF02136	NULL	IPR032710|IPR018222|IPR002075	NULL	GO:0006810|GO:0005622	NULL	NULL	GO:0005622 (intracellular)	GO:0006810 (transport)	NULL	GO:0005622 (intracellular)	GO:0006810 (transport)	NULL
MYZPE13164_G006_v1.0_000011240	127.259	114.296	1.70094	0.99946	0.154991	1696	MYZPE13164_G006_v1.0_000011240.1	protein_coding	False	***	ADP-ribosylation factor family	IPR006689 (Small GTPase superfamily, ARF/SAR type), IPR027417 (P-loop containing nucleoside triphosphate hydrolase)	GO:0005794|GO:0000166|GO:0006886|GO:0016192|GO:0006810|GO:0005783|GO:0015031|GO:0005622|GO:0005525	PF00025	IPR006689|IPR006687	IPR005225|IPR027417	NULL	GO:0005525|GO:0005622|GO:0006886	NULL	NULL	GO:0005622 (intracellular)|GO:0005783 (endoplasmic reticulum)|GO:0005794 (Golgi apparatus)	GO:0006810 (transport)|GO:0008150 (biological_process)|GO:0016192 (vesicle-mediated transport)	GO:0003674 (molecular_function)|GO:0043167 (ion binding)	GO:0005622 (intracellular)|GO:0043231 (intracellular membrane-bounded organelle)|GO:0044444 (cytoplasmic part)|GO:0044464 (cell part)	GO:0006810 (transport)|GO:0051179 (localization)|GO:0051234 (establishment of localization)	GO:0000166 (nucleotide binding)|GO:0017076 (purine nucleotide binding)|GO:0032550 (purine ribonucleoside binding)|GO:0032555 (purine ribonucleotide binding)|GO:0035639 (purine ribonucleoside triphosphate binding)
MYZPE13164_G006_v1.0_000183300	107.622	84.2468	1.70093	0.999459	0.353274	2018	MYZPE13164_G006_v1.0_000183300.1	protein_coding	False	***	Eukaryotic translation initiation factor 3 subunit I-like Protein	IPR015943 (WD40/YVTN repeat-like-containing domain)	GO:0003743|GO:0006413	PF00400	NULL	IPR015943|IPR017986	IPR019775|IPR001680	GO:0005515	NULL	NULL	NULL	GO:0006412 (translation)|GO:0008150 (biological_process)	GO:0003674 (molecular_function)|GO:0008135 (translation factor activity, RNA binding)	NULL	GO:0006807 (nitrogen compound metabolic process)|GO:0010467 (gene expression)|GO:0034641 (cellular nitrogen compound metabolic process)|GO:0034645 (cellular macromolecule biosynthetic process)|GO:0044237 (cellular metabolic process)|GO:0044267 (cellular protein metabolic process)|GO:0044271 (cellular nitrogen compound biosynthetic process)|GO:0071704 (organic substance metabolic process)|GO:19015…	GO:0003676 (nucleic acid binding)|GO:0005515 (protein binding)
MYZPE13164_G006_v1.0_000161910	37.0486	45.7005	-1.86103	0.999458	-0.302789	1275	MYZPE13164_G006_v1.0_000161910.1	protein_coding	False	***	Vacuolar protein-sorting-associated protein 25	IPR008570 (ESCRT-II complex, vps25 subunit), IPR011991 (Winged helix-turn-helix DNA-binding domain)	NULL	PF05871	IPR008570	IPR011991|IPR014041	NULL	NULL	NULL	NULL	NULL	NULL	NULL	NULL	NULL	NULL
MYZPE13164_G006_v1.0_000116310	9.22315	12.5054	-1.626	0.999455	-0.439225	2268	MYZPE13164_G006_v1.0_000116310.1	protein_coding	False	***	ACYPI010051 protein	IPR002139 (Ribokinase/fructokinase), IPR029056 (Ribokinase-like)	GO:0004747|GO:0019303|GO:0005634|GO:0006014|GO:0005737|GO:0046835|GO:0005524	PF00294	IPR002139	IPR011611|IPR029056	NULL	GO:0006014|GO:0004747	NULL	NULL	GO:0005634 (nucleus)|GO:0005737 (cytoplasm)	GO:0005975 (carbohydrate metabolic process)|GO:0008150 (biological_process)|GO:0009056 (catabolic process)|GO:0044281 (small molecule metabolic process)	GO:0003674 (molecular_function)|GO:0016301 (kinase activity)|GO:0043167 (ion binding)	GO:0005634 (nucleus)|GO:0005737 (cytoplasm)	GO:0044238 (primary metabolic process)|GO:0044710 (single-organism metabolic process)|GO:0071704 (organic substance metabolic process)|GO:0008152 (metabolic process)|GO:0016310 (phosphorylation)|GO:0044237 (cellular metabolic process)	GO:0016301 (kinase activity)|GO:0016772 (transferase activity, transferring phosphorus-containing groups)|GO:0005524 (ATP binding)
MYZPE13164_G006_v1.0_000007440	24.8036	37.9782	-1.64737	0.999438	-0.614626	1724	MYZPE13164_G006_v1.0_000007440.1	protein_coding	False	***	ACYPI004226 protein	NULL	GO:0016021|GO:0016020	NULL	NULL	NULL	NULL	NULL	NULL	NULL	GO:0005575 (cellular_component)	NULL	NULL	GO:0016020 (membrane)|GO:0016021 (integral component of membrane)	NULL	NULL
MYZPE13164_G006_v1.0_000152390	12.0269	17.5357	-1.62549	0.999429	-0.544039	1147	MYZPE13164_G006_v1.0_000152390.1	protein_coding	False	***	ACYPI008296 protein	IPR002634 (BolA protein)	NULL	PF01722	IPR002634	NULL	NULL	NULL	NULL	NULL	NULL	NULL	NULL	NULL	NULL	NULL
MYZPE13164_G006_v1.0_000075060	82.7531	92.1322	-1.47698	0.999412	-0.154894	2467	MYZPE13164_G006_v1.0_000075060.1	protein_coding	False	***	Isocitrate dehydrogenase [NAD] subunit, mitochondrial	IPR001804 (Isocitrate and isopropylmalate dehydrogenases family), IPR024084 (Isopropylmalate dehydrogenase-like domain)	GO:0004449|GO:0046872|GO:0016616|GO:0006099|GO:0016491|GO:0051287|GO:0005739|GO:0055114|GO:0000287	PF00180	IPR004434|IPR001804	IPR024084	IPR019818	GO:0006099|GO:0055114|GO:0000287|GO:0016616|GO:0051287|GO:0004449	EC:1.1.1.41	MetaCyc: PWY-6549|Reactome: REACT_1046|KEGG: 00020+1.1.1.41|MetaCyc: PWY-5690	GO:0005739 (mitochondrion)	GO:0006091 (generation of precursor metabolites and energy)|GO:0008150 (biological_process)|GO:0044281 (small molecule metabolic process)	GO:0003674 (molecular_function)|GO:0016491 (oxidoreductase activity)|GO:0043167 (ion binding)	GO:0043231 (intracellular membrane-bounded organelle)|GO:0044444 (cytoplasmic part)	GO:0044237 (cellular metabolic process)|GO:0044238 (primary metabolic process)|GO:0044710 (single-organism metabolic process)|GO:0044763 (single-organism cellular process)|GO:0055114 (oxidation-reduction process)|GO:0071704 (organic substance metabolic process)	GO:0046872 (metal ion binding)|GO:0003824 (catalytic activity)|GO:0000166 (nucleotide binding)|GO:0005488 (binding)
MYZPE13164_G006_v1.0_000074070	73.3355	87.9861	-1.54727	0.999411	-0.262764	699	MYZPE13164_G006_v1.0_000074070.1	protein_coding	False	***	NADH dehydrogenase [ubiquinone] 1 beta subcomplex subunit	IPR012576 (NADH dehydrogenase [ubiquinone] 1 beta subcomplex subunit 3)	GO:0022900|GO:0005739|GO:0005747	PF08122	IPR012576	NULL	NULL	GO:0005747|GO:0022900|GO:0005739	NULL	NULL	GO:0005575 (cellular_component)|GO:0005622 (intracellular)|GO:0005623 (cell)|GO:0005737 (cytoplasm)|GO:0005739 (mitochondrion)|GO:0043226 (organelle)|GO:0043234 (protein complex)	GO:0006091 (generation of precursor metabolites and energy)|GO:0008150 (biological_process)	NULL	GO:0043231 (intracellular membrane-bounded organelle)|GO:0044444 (cytoplasmic part)|GO:0005575 (cellular_component)|GO:0005623 (cell)|GO:0016020 (membrane)|GO:0032991 (macromolecular complex)|GO:0043226 (organelle)|GO:0043227 (membrane-bounded organelle)|GO:0043229 (intracellular organelle)|GO:0044424 (intracellular part)|GO:0044425 (membrane part)|GO:0044464 (cell part)	GO:0044237 (cellular metabolic process)|GO:0044763 (single-organism cellular process)|GO:0055114 (oxidation-reduction process)	NULL
MYZPE13164_G006_v1.0_000076370	12.5979	21.2457	-1.54727	0.999411	-0.753993	3108	MYZPE13164_G006_v1.0_000076370.1	protein_coding	False	NULL	Unknown protein	NULL	NULL	NULL	NULL	NULL	NULL	NULL	NULL	NULL	NULL	NULL	NULL	NULL	NULL	NULL
[truncated: 17,954 more rows]

## Sheet: Plant_TuYV_vs_Plant_Control
Additional file 6 : List of DEGs with the NOISeq analysis (Plant_with_TuYV vs Plant_Control)
[truncated: 18,531 more rows]
